# Supplementary material for: An evaluation of the accuracy and speed of metagenome analysis tools
Source: Sci Rep. 2016 Jan 18;6:19233. doi: 10.1038/srep19233 (PMC4726098; doi:10.1038/srep19233)
Supplement: Supplementary Table S1 [file srep19233-s2.xls]

## Sheet: Predicted proportions
	Real	Real	Real	Real	Real	Real	Genometa	Genometa	Genometa	Genometa	Genometa	Genometa	Kraken	Kraken	Kraken	Kraken	Kraken	Kraken	LMAT	LMAT	LMAT	LMAT	LMAT	LMAT	MetaPhlan	MetaPhlan	MetaPhlan	MetaPhlan	MetaPhlan	MetaPhlan	MG-RAST	MG-RAST	MG-RAST	MG-RAST	MG-RAST	MG-RAST	MEGAN	MEGAN	MEGAN	MEGAN	MEGAN	MEGAN	QIIME	QIIME	QIIME	QIIME	QIIME	QIIME	mOTU
Reads	setA1	setA2	setA3	setB1	setB2	setB3	setA1	setA2	setA3	setB1	setB2	setB3	setA1	setA2	setA3	setB1	setB2	setB3	setA1	setA2	setA3	setB1	setB2	setB3	setA1	setA2	setA3	setB1	setB2	setB3	setA1	setA2	setA3	setB1	setB2	setB3	setA1	setA2	setA3	setB1	setB2	setB3	setA1	setA2	setA3	setB1	setB2	setB3	setA1
Acidobacteria	3440619	3407178	3490634	6473331	4730819	4669620	2479358	2444938	2515898	4652766	3372634	3362668	3439682	3406097	3489682	6471325	4729015	4668298	3086348	3035948	3128085	5771877	4180506	4176212							4824708	4020677	4098423	7208516	5286929	5316188	648095	637243	657031	1211390	876564	874972	776	717	725	1423	1016	999
Actinobacteria	2631062	2605489	2669308	1812532	1324629	1307493	1003644	989546	1018382	689330	498250	497662	2630521	2604760	2668808	1812015	1324179	1307214	2024605	1983276	2050880	1382123	996445	1001532							5342673	4884241	5149226	3587125	2587550	2620646	2444750	2414545	2479952	1716232	1248080	1237874	1705	1624	1779	1204	830	856
Bacteroidetes	1011947	1002111	1026657	1424132	1040780	1027316	673828	663876	683152	946010	684470	683376	1011902	1002057	1026590	1423968	1040585	1027188	882375	869334	894741	1235424	896115	893161							1534462	1449207	1501153	2038225	1472765	1493946	867651	855759	880077	1174865	853482	849353	685	666	705	988	699	745
Chlorobi	1011947	1002111	1026657	258933	189232	186784	162936	160634	165454	41694	29872	29876	1011720	1001875	1026397	258935	189223	186774	964700	952073	978180	246073	178859	177914							1886475	1633644	1625791	414130	267691	280993	0	0	0	0	0	0	558	517	538	132	93	102
Chloroflexi	1416725	1402955	1437319	1424132	1040780	1027316	960728	947398	975498	963714	697456	696038	1416235	1402434	1436824	1423580	1040297	1026903	1305700	1286190	1323874	1306431	948066	944194							1935222	1715855	1760781	1748619	1286944	1300932	540337	534224	547171	542380	394127	390989	554	565	508	590	337	425
Crenarchaeota	202389	200422	205331	776799	567698	560354	74736	73720	75960	290116	209522	209968	202338	200374	205278	776561	567489	560199	181874	179239	184300	695288	505731	502808							240752	228432	236932	833364	607579	614349	60819	59367	61224	231679	168113	167180	108	73	86	362	216	266
Cyanobacteria	1821504	1803800	1847982	776799	567698	560354	426780	419920	432778	180868	130356	130312	1796761	1779165	1822762	766139	560004	552667	1405187	1379929	1423987	595048	430334	430570							2629700	2453193	2540719	1148351	824949	836563	1049424	1034921	1066638	470207	340607	338848	867	877	949	372	323	272
Elusimicrobia	101194	100211	102665	129466	94616	93392	60064	59304	61072	76702	55756	55424	101161	100173	102633	129432	94587	93360	56141	55392	56857	71417	51787	51741							121251	108293	110845	136057	100707	101456	0	0	0	0	0	0	52	45	60	92	52	49
Eukaryotes	1445638	1431587	1466653	1849523	1351662	1334177	0	0	0	0	0	0	0	0	0	0	0	0	0	0	0	0	0	0							437455	386883	310951	377875	356028	279661	0	0	0	0	0	0	0	0	0	0	0	0
Euryarchaeota	101194	100211	102665	1035733	756931	747139	50728	49996	51520	525300	380480	379058	102227	101268	103766	1036710	757623	747867	86807	85383	88229	884014	640697	639663							153049	145988	151581	1242290	897472	908877	20334	20063	20707	188589	135861	135726	72	68	84	806	596	566
Firmicutes	505973	501055	513328	1683066	1230013	1214101	172884	170188	174968	504272	364236	364418	528264	522946	535805	1684631	1230761	1215208	403752	396435	408765	1298820	940454	940079							1135834	1085096	1117690	3030387	2184340	2213376	632953	625739	642328	1772467	1289295	1277324	989	923	995	3303	2249	2318
Gemmatimonadetes	202389	200422	205331	258933	189232	186784	199010	196440	202128	253628	184298	183698	202357	200380	205273	258849	189162	186732	181618	178759	184095	230885	167102	167204							352329	307057	322514	386486	287042	288374	76900	75424	78432	99213	71868	71425	50	35	30	37	39	35
Nitrospirae	101194	100211	102665	776799	567698	560354	78834	77732	80192	605998	439080	437298	101163	100186	102644	776502	567430	560161	95069	93822	96380	726574	527999	525226							100485	94766	98072	613933	454697	458772	17620	17339	17632	128604	93402	92987	56	51	46	444	324	288
Planctomycetes	1619115	1603378	1642651	1812532	1324629	1307493	1006606	993236	1021714	1125810	815636	812576	1618725	1602918	1642258	1812005	1324172	1307145	1490426	1467648	1511073	1659438	1204886	1200849							1754854	1560820	1602512	1745915	1289381	1302264	43688	42823	43824	49129	35472	35436	565	471	546	624	409	421
Proteobacteria	5059734	5010555	5133285	5955463	4352352	4296049	1951008	1921246	1979728	2954582	2134788	2126168	4953653	4905946	5025174	5910425	4323131	4260601	2970673	2911206	3010364	3323411	2390455	2412075							11555221	10453254	10850142	11797765	8521787	8637322	5845200	5775177	5930417	7117492	5181735	5139676	4058	3832	3959	6480	4599	4748
Verrucomicrobia	1011947	1002111	1026657	1294666	946163	933924	994912	981690	1010664	1271036	921806	918076	1011716	1001846	661473	1294317	945861	933634	912116	897131	924221	1159908	840203	839036							1793254	1523347	1556675	1888907	1403381	1412710	289149	286380	293295	368327	268541	265803	422	443	416	605	443	405
Simulated Spirochaetes	1445638	1431587	1466653	1849523	1351662	1334177	426182	419738	434770	545486	391610	394338	651982	644040	1026400	832562	607223	600794	238655	232805	241418	301618	216189	218892							695530	584126	592903	729929	538308	541701	434951	431932	443075	555622	404554	400987	240	220	262	284	217	226
Other (wrong)	0	0	0	0	0	0	76482	75284	77580	150326	108564	108908	71	70	71	83	50	57	102498	100688	103794	133635	96371	96466							81629	71980	74250	124714	88823	90295	55954	55124	56898	87176	63222	62625	22	16	35	57	44	48
Random/unmapped	5782564	5726358	5866619	7398105	5406659	5336717	18114053	17986866	18371602	21212829	15614439	15293682	8132295	8055217	8251222	10322428	7542461	7448742	12524229	12526494	12723817	15968483	11821054	11465922	27516783	27250966	27918294	35010214	25587751	25256755	21250663	24556645	24964960	34928346	25610133	24668663	16780050	16642382	17019836	22807887	16704238	16448019	8439	8527	8890	11746	9332	8472	28866128
Total	28912773	28631752	29333060	36990467	27033253	26683544	28912773	28631752	29333060	36990467	27033253	26683544	28912773	28631752	29333060	36990467	27033253	26683544	28912773	28631752	29333060	36990467	27033253	26683544	28912773	28631752	29333060	36990467	27033253	26683544	57825546	57263504	58666120	73980934	54066506	53367088	29807875	29508442	30238537	38521259	28129161	27789224	20218	19670	20613	29549	21818	21241	28912773
Mapped	23130209	22905394	23466441	29592362	21626594	21346827	10798720	10644886	10961458	15777638	11418814	11389862	20780478	20576535	21081838	26668039	19490792	19234802	16388544	16105258	16609243	21021984	15212199	15217622	1395990	1380786	1414766	1980253	1445502	1426789	36574883	32706859	33701160	39052588	28456373	28698425	13027825	12866060	13218701	15713372	11424923	11341205	11779	11143	11723	17803	12486	12769	46645
Random reads mapped	0	0	0	0	0	0	0	0	0	0	0	0	5	21	22	30	19	18	1451272	1439444	1474039	1858465	1356675	1340296	0	0	0	0	0	0	14	0	3	2	0	0	0	0	0	0	0	0	0	0	0	0	0	0	0
	setA1_Real	setA2_Real	setA3_Real	setB1_Real	setB2_Real	setB3_Real	setA1_Genometa	setA2_Genometa	setA3_Genometa	setB1_Genometa	setB2_Genometa	setB3_Genometa	setA1_Kraken	setA2_Kraken	setA3_Kraken	setB1_Kraken	setB2_Kraken	setB3_Kraken	setA1_LMAT	setA2_LMAT	setA3_LMAT	setB1_LMAT	setB2_LMAT	setB3_LMAT	setA1_MetaPhlan	setA2_MetaPhlan	setA3_MetaPhlan	setB1_MetaPhlan	setB2_MetaPhlan	setB3_MetaPhlan	setA1_MG-RAST	setA2_MG-RAST	setA3_MG-RAST	setB1_MG-RAST	setB2_MG-RAST	setB3_MG-RAST	setA1_MEGAN	setA2_MEGAN	setA3_MEGAN	setB1_MEGAN	setB2_MEGAN	setB3_MEGAN	setA1_Qiime_read1	setA2_Qiime_read1	setA3_Qiime_read1	setB1_Qiime_read1	setB2_Qiime_read1	setB3_Qiime_read1	setA1_mOTU
Acidobacteria	0.14875	0.14875	0.14875	0.21875	0.21875	0.21875	0.229597	0.229682	0.229522	0.294896	0.295358	0.295233	0.165525	0.165533	0.16553	0.242662	0.242628	0.242701	0.188324	0.188507	0.188334	0.274564	0.274813	0.274433	0.140113	0.139478	0.14071	0.191122	0.193657	0.193491	0.131913	0.122931	0.121611	0.184585	0.185791	0.185243	0.049747	0.049529	0.049705	0.077093	0.076724	0.07715	0.06588	0.064345	0.061844	0.07993	0.081371	0.078236	0.13062
Actinobacteria	0.11375	0.11375	0.11375	0.06125	0.06125	0.06125	0.092941	0.09296	0.092906	0.04369	0.043634	0.043693	0.126586	0.126589	0.126593	0.067947	0.067939	0.067961	0.123538	0.123145	0.123478	0.065747	0.065503	0.065814	0.121372	0.121759	0.121928	0.059245	0.057516	0.058448	0.146075	0.149334	0.152791	0.091854	0.09093	0.091317	0.187656	0.187668	0.187609	0.109221	0.109242	0.109148	0.144749	0.145742	0.151753	0.067629	0.066474	0.067037	0.125769
Bacteroidetes	0.04375	0.04375	0.04375	0.048125	0.048125	0.048125	0.062399	0.062366	0.062323	0.059959	0.059942	0.059999	0.048695	0.048699	0.048695	0.053396	0.053389	0.053403	0.053841	0.053978	0.05387	0.058768	0.058908	0.058693	0.049814	0.050198	0.04977	0.05102	0.051614	0.051384	0.041954	0.044309	0.044543	0.052192	0.051755	0.052057	0.0666	0.066513	0.066578	0.074768	0.074704	0.074891	0.058154	0.059768	0.060138	0.055496	0.055983	0.058344	0.0473944
Chlorobi	0.04375	0.04375	0.04375	0.00875	0.00875	0.00875	0.015088	0.01509	0.015094	0.002643	0.002616	0.002623	0.048686	0.04869	0.048686	0.00971	0.009708	0.00971	0.058864	0.059116	0.058894	0.011706	0.011758	0.011691	0.08869	0.089876	0.090474	0.016195	0.016781	0.016178	0.051578	0.049948	0.048241	0.010604	0.009407	0.009791	0	0	0	0	0	0	0.047372	0.046397	0.045893	0.007414	0.007448	0.007988	0.0850307
Chloroflexi	0.06125	0.06125	0.06125	0.048125	0.048125	0.048125	0.088967	0.089	0.088993	0.061081	0.06108	0.06111	0.068152	0.068157	0.068155	0.053382	0.053374	0.053388	0.079672	0.079861	0.079707	0.062146	0.062323	0.062046	0.07698	0.075175	0.075497	0.052872	0.053353	0.053665	0.052911	0.052462	0.052247	0.044776	0.045225	0.045331	0.041476	0.041522	0.041394	0.034517	0.034497	0.034475	0.047033	0.050704	0.043334	0.03314	0.02699	0.033284	0.0886474
Crenarchaeota	0.00875	0.00875	0.00875	0.02625	0.02625	0.02625	0.006921	0.006925	0.00693	0.018388	0.018349	0.018435	0.009737	0.009738	0.009737	0.02912	0.029116	0.029124	0.011098	0.011129	0.011096	0.033074	0.033245	0.033041	0.019312	0.019169	0.019153	0.055938	0.055886	0.055705	0.006582	0.006984	0.00703	0.02134	0.021351	0.021407	0.004668	0.004614	0.004632	0.014744	0.014715	0.014741	0.009169	0.006551	0.007336	0.020334	0.017299	0.020832	0.0216986
Cyanobacteria	0.07875	0.07875	0.07875	0.02625	0.02625	0.02625	0.039521	0.039448	0.039482	0.011464	0.011416	0.011441	0.086464	0.086466	0.086461	0.028729	0.028732	0.028733	0.085742	0.085682	0.085735	0.028306	0.028289	0.028294	0.083399	0.086412	0.082715	0.022747	0.019186	0.01935	0.071899	0.075005	0.07539	0.029405	0.02899	0.02915	0.080553	0.080438	0.080692	0.029924	0.029813	0.029878	0.073606	0.078704	0.080952	0.020895	0.025869	0.021302	0.0598819
Elusimicrobia	0.004375	0.004375	0.004375	0.004375	0.004375	0.004375	0.005562	0.005571	0.005572	0.004861	0.004883	0.004866	0.004868	0.004868	0.004868	0.004853	0.004853	0.004854	0.003426	0.003439	0.003423	0.003397	0.003404	0.0034	0.008609	0.008469	0.008361	0.007886	0.007943	0.007782	0.003315	0.003311	0.003289	0.003484	0.003539	0.003535	0	0	0	0	0	0	0.004415	0.004038	0.005118	0.005168	0.004165	0.003837	0.0178855
Eukaryotes	0.0625	0.0625	0.0625	0.0625	0.0625	0.0625	0	0	0	0	0	0	0	0	0	0	0	0	0	0	0	0	0	0	0.001495	0.001547	0.001452	0.001443	0.001259	0.001336	0.011961	0.011829	0.009227	0.009676	0.012511	0.009745	0	0	0	0	0	0	0	0	0	0	0	0	0
Euryarchaeota	0.004375	0.004375	0.004375	0.035	0.035	0.035	0.004698	0.004697	0.0047	0.033294	0.03332	0.03328	0.004919	0.004922	0.004922	0.038875	0.038871	0.038881	0.005297	0.005302	0.005312	0.042052	0.042117	0.042034	0.006527	0.00604	0.006031	0.061806	0.061944	0.062157	0.004185	0.004464	0.004498	0.031811	0.031539	0.03167	0.001561	0.001559	0.001566	0.012002	0.011892	0.011968	0.006113	0.006102	0.007165	0.045273	0.047733	0.044326	0.00793767
Firmicutes	0.021875	0.021875	0.021875	0.056875	0.056875	0.056875	0.01601	0.015988	0.015962	0.031961	0.031898	0.031995	0.025421	0.025415	0.025415	0.06317	0.063146	0.063178	0.024636	0.024615	0.024611	0.061784	0.061822	0.061776	0.02468	0.025631	0.024774	0.06695	0.066718	0.066686	0.031055	0.033176	0.033165	0.077598	0.076761	0.077125	0.048585	0.048635	0.048592	0.1128	0.112849	0.112627	0.083963	0.082832	0.084876	0.185531	0.180122	0.181533	0.0335187
Gemmatimonadetes	0.00875	0.00875	0.00875	0.00875	0.00875	0.00875	0.018429	0.018454	0.01844	0.016075	0.01614	0.016128	0.009738	0.009738	0.009737	0.009706	0.009705	0.009708	0.011082	0.011099	0.011084	0.010983	0.010985	0.010988	0.010074	0.010024	0.01019	0.009442	0.009394	0.009396	0.009633	0.009388	0.00957	0.009897	0.010087	0.010048	0.005903	0.005862	0.005933	0.006314	0.00629	0.006298	0.004245	0.003141	0.002559	0.002078	0.003123	0.002741	0.0099231
Nitrospirae	0.004375	0.004375	0.004375	0.02625	0.02625	0.02625	0.0073	0.007302	0.007316	0.038409	0.038452	0.038394	0.004868	0.004869	0.004869	0.029117	0.029113	0.029122	0.005801	0.005826	0.005803	0.034563	0.034709	0.034514	0.007865	0.007647	0.007876	0.044157	0.044466	0.044386	0.002747	0.002897	0.00291	0.015721	0.015979	0.015986	0.001352	0.001348	0.001334	0.008184	0.008175	0.008199	0.004754	0.004577	0.003924	0.02494	0.025949	0.022555	0.00448225
Planctomycetes	0.07	0.07	0.07	0.06125	0.06125	0.06125	0.093215	0.093306	0.09321	0.071355	0.071429	0.071342	0.077896	0.0779	0.077899	0.067947	0.067938	0.067957	0.090943	0.091128	0.090978	0.078938	0.079205	0.078912	0.058598	0.058586	0.058983	0.04742	0.048932	0.048277	0.04798	0.047721	0.047551	0.044707	0.045311	0.045378	0.003353	0.003328	0.003315	0.003127	0.003105	0.003125	0.047967	0.042269	0.046575	0.03505	0.032757	0.03297	0.0428563
Proteobacteria	0.21875	0.21875	0.21875	0.20125	0.20125	0.20125	0.18067	0.180485	0.180608	0.187264	0.186954	0.186672	0.23838	0.238424	0.238365	0.22163	0.221804	0.221505	0.181265	0.180761	0.181246	0.158092	0.157141	0.158505	0.208769	0.205498	0.208874	0.224619	0.223374	0.221898	0.315933	0.319604	0.321952	0.302099	0.299468	0.300969	0.44867	0.448869	0.448638	0.452958	0.453547	0.453186	0.344511	0.343893	0.337712	0.363984	0.368333	0.371838	0.22915
Verrucomicrobia	0.04375	0.04375	0.04375	0.04375	0.04375	0.04375	0.092132	0.092222	0.092202	0.080559	0.080727	0.080605	0.048686	0.048689	0.031376	0.048534	0.048529	0.048539	0.055656	0.055704	0.055645	0.055176	0.055232	0.055136	0.062734	0.062414	0.062693	0.05813	0.058789	0.058488	0.04903	0.046576	0.046191	0.048368	0.049317	0.049226	0.022195	0.022259	0.022188	0.02344	0.023505	0.023437	0.035826	0.039756	0.035486	0.033983	0.03548	0.031717	0.0652031
Simulated Spirochaetes	0.0625	0.0625	0.0625	0.0625	0.0625	0.0625	0.039466	0.039431	0.039664	0.034573	0.034295	0.034622	0.031375	0.0313	0.048686	0.031219	0.031154	0.031235	0.014562	0.014455	0.014535	0.014348	0.014212	0.014384	0.023774	0.023827	0.023961	0.021686	0.022466	0.02227	0.019017	0.017859	0.017593	0.018691	0.018917	0.018876	0.033386	0.033571	0.033519	0.03536	0.03541	0.035357	0.020375	0.019743	0.022349	0.015952	0.017379	0.017699	0.029483
Other (wrong)	0	0	0	0	0	0	0.007083	0.007072	0.007078	0.009528	0.009507	0.009562	3e-06	3e-06	3e-06	3e-06	3e-06	3e-06	0.006254	0.006252	0.006249	0.006357	0.006335	0.006339	0.007198	0.008251	0.006558	0.007322	0.006724	0.009103	0.002232	0.002201	0.002203	0.003193	0.003121	0.003146	0.004295	0.004284	0.004304	0.005548	0.005534	0.005522	0.001868	0.001436	0.002986	0.003202	0.003524	0.003759	0.000517986
Unmapped	0.2	0.2	0.2	0.2	0.2	0.2	0.626507	0.628214	0.62631	0.573467	0.577601	0.57315	0.28127	0.281339	0.281294	0.279056	0.279007	0.279151	0.433173	0.437504	0.433771	0.431692	0.437278	0.4297	0.951717	0.951774	0.951769	0.946466	0.946529	0.946529	0.367496	0.428836	0.425543	0.472126	0.473678	0.462245	0.56294	0.563987	0.562852	0.592086	0.593841	0.591885	0.4174	0.433503	0.431281	0.397509	0.42772	0.398851	0.998387
Mapped	0.8	0.8	0.8	0.8	0.8	0.8	0.373493	0.371786	0.37369	0.426533	0.422399	0.42685	0.71873	0.718661	0.718706	0.720944	0.720993	0.720849	0.566827	0.562496	0.566229	0.568308	0.562722	0.5703	0.048283	0.048226	0.048231	0.053534	0.053471	0.053471	0.632504	0.571164	0.574457	0.527874	0.526322	0.537755	0.43706	0.436013	0.437148	0.407914	0.406159	0.408115	0.5826	0.566497	0.568719	0.602491	0.57228	0.601149	0.001613
Random reads mapped	0	0	0	0	0	0	0	0	0	0	0	0	1e-06	4e-06	4e-06	4e-06	1e-06	1e-06	0.250974	0.251372	0.251259	0.251208	0.050185	0.050229	0	0	0	0	0	0	0	0	0	0	0	0	0	0	0	0	0	0	0	0	0	0	0	0	0
	setA1_Real	setA2_Real	setA3_Real	setB1_Real	setB2_Real	setB3_Real	setA1_Genometa	setA2_Genometa	setA3_Genometa	setB1_Genometa	setB2_Genometa	setB3_Genometa	setA1_Kraken	setA2_Kraken	setA3_Kraken	setB1_Kraken	setB2_Kraken	setB3_Kraken	setA1_LMAT	setA2_LMAT	setA3_LMAT	setB1_LMAT	setB2_LMAT	setB3_LMAT	setA1_MetaPhlan	setA2_MetaPhlan	setA3_MetaPhlan	setB1_MetaPhlan	setB2_MetaPhlan	setB3_MetaPhlan	setA1_MG-RAST	setA2_MG-RAST	setA3_MG-RAST	setB1_MG-RAST	setB2_MG-RAST	setB3_MG-RAST	setA1_MEGAN	setA2_MEGAN	setA3_MEGAN	setB1_MEGAN	setB2_MEGAN	setB3_MEGAN	setA1_Qiime_read1	setA2_Qiime_read1	setA3_Qiime_read1	setB1_Qiime_read1	setB2_Qiime_read1	setB3_Qiime_read1	setA1_mOTU
TP	23130209	22905394	23466441	29592362	21626594	21346827	10722238	10569602	10883878	15627312	11310250	11280954	20780402	20576444	21081745	26667926	19490723	19234727	14834774	14565126	15031410	19029884	13759153	13780860	1395990	1380786	1414766	1980253	1445502	1426789	36493240	32634879	33626907	38927872	28367550	28608130	12971871	12810936	13161803	15626196	11361701	11278580	11757	11127	11688	17746	12442	12721	46645
FP	0	0	0	0	0	0	76482	75284	77580	150326	108564	108908	76	91	93	113	69	75	1553770	1540132	1577833	1992100	1453046	1436762	0	0	0	0	0	0	81643	71980	74253	124716	88823	90295	55954	55124	56898	87176	63222	62625	22	16	35	57	44	48	0
TN	5782564	5782564	5782564	5782564	5782564	5782564	5782564	5782564	5782564	5782564	5782564	5782564	5782559	5782543	5782542	5782534	5782545	5782546	4331292	4343120	4308525	3924099	4425889	4442268	5782564	5782564	5782564	5782564	5782564	5782564	11565114	11565128	11565125	11565126	11565128	11565128	5782564	5782564	5782564	5782564	5782564	5782564	5782564	5782564	5782564	5782564	5782564	5782564	5782564
FN	0	0	0	0	0	0	12331489	12260508	12504983	13814724	10207780	9956965	2349736	2328880	2384625	2924353	2135821	2112043	8192937	8239580	8331237	10428843	7771070	7469501	21734219	21524608	22051675	27612109	20181092	19920038	9685549	13103929	13231725	20132138	14796815	13995229	10102384	10039334	10247740	13878990	10201671	10005622	23118430	22894251	23454718	29574559	21614108	21334058	23083564
SEN	1	1	1	1	1	1	0.465098	0.462968	0.465345	0.530782	0.525617	0.53117	0.898412	0.898326	0.898381	0.901179	0.901241	0.90106	0.644214	0.638689	0.643395	0.645985	0.639062	0.6485	0.0603535	0.0602821	0.0602889	0.0669177	0.0668391	0.0668385	0.79026	0.713505	0.717625	0.659124	0.657198	0.671499	0.562179	0.560647	0.562241	0.529608	0.526898	0.529904	0.000508297	0.000485781	0.000498074	0.000599683	0.000575311	0.000595921	0.00201663
SPEC	1	1	1	1	1	1	0.986946	0.987148	0.986761	0.974662	0.981572	0.981514	0.999987	0.999984	0.999984	0.99998	0.999988	0.999987	0.735981	0.738218	0.731951	0.66328	0.752839	0.755612	1	1	1	1	1	1	0.99299	0.993815	0.993621	0.989331	0.992378	0.992253	0.990416	0.990557	0.990256	0.985148	0.989185	0.989286	0.999996	0.999997	0.999994	0.99999	0.999992	0.999992	1
PPV	1	1	1	1	1	1	0.992917	0.992928	0.992922	0.990472	0.990493	0.990438	0.999996	0.999996	0.999996	0.999996	0.999996	0.999996	0.905192	0.904371	0.905003	0.905237	0.904482	0.905586	1	1	1	1	1	1	0.997768	0.997799	0.997797	0.996806	0.996879	0.996854	0.995705	0.995716	0.995696	0.994452	0.994466	0.994478	0.998132	0.998564	0.997014	0.996798	0.996476	0.996241	1
MCC	1	1	1	1	1	1	0.375639	0.375597	0.373841	0.379902	0.422601	0.428315	0.799258	0.800245	0.797533	0.773619	0.811257	0.812395	0.308931	0.306679	0.303789	0.235045	0.323689	0.335488	0.112619	0.112984	0.111915	0.107645	0.122009	0.122627	0.651548	0.574493	0.57459	0.484279	0.531926	0.546109	0.445855	0.446197	0.44376	0.385405	0.428773	0.432771	0.00999987	0.00983383	0.00978995	0.00972502	0.0108546	0.011095	0.0200992
[truncated: 41 more columns]
