# Supplementary material for: An evaluation of the accuracy and speed of metagenome analysis tools
Source: Sci Rep. 2016 Jan 18;6:19233. doi: 10.1038/srep19233 (PMC4726098; doi:10.1038/srep19233)
Supplement: Supplementary Table S2 [file srep19233-s3.xls]

## Sheet: Table S1 List of genomes used
Phylum	EMBL ID	Strain/species details
Acidobacteria	CP000360.1	CP000360 Candidatus Koribacter versatilis Ellin345, complete genome.
Acidobacteria	CP000473.1	CP000473 Solibacter usitatus Ellin6076, complete genome.
Acidobacteria	CP001472.1	CP001472 Acidobacterium capsulatum ATCC 51196, complete genome.
Acidobacteria	CP002467.1	CP002467 Terriglobus saanensis SP1PR4, complete genome.
Acidobacteria	CP002480.1	CP002480 Granulicella sp. MP5ACTX9, complete genome.
Acidobacteria	CP002514.1	CP002514 Candidatus Chloracidobacterium thermophilum B chromosome 1, complete sequence.
Acidobacteria	CP003130.1	CP003130 Granulicella mallensis MP5ACTX8, complete genome.
Acidobacteria	CP003379.1	Terriglobus roseus DSM 18391, complete genome. 5227858
Actinobacteria	AE016822.1	AE016822 Leifsonia xyli subsp. xyli str. CTCB07, complete genome.
Actinobacteria	AE016958.1	AE016958 Mycobacterium avium subsp. paratuberculosis str. k10, complete genome.
Actinobacteria	AL450380.1	ENA|AL450380|AL450380.1 Mycobacterium leprae TN, complete genome
Actinobacteria	AL645882.2	ENA|AL645882|AL645882.2 Streptomyces coelicolor A3(2) complete genome
Actinobacteria	AM408590.1	AM408590 Mycobacterium bovis BCG Pasteur 1173P2, complete genome
Actinobacteria	AM711867.1	AM711867 Clavibacter michiganensis subsp. michiganensis NCPPB 382 complete genome
Actinobacteria	AM849034.1	AM849034 Clavibacter michiganensis subsp. sepedonicus complete genome
Actinobacteria	AM942444.1	AM942444 Corynebacterium urealyticum DSM 7109 complete genome
Actinobacteria	AP006618.1	AP006618 Nocardia farcinica IFM 10152 DNA, complete genome.
Actinobacteria	AP008957.1	AP008957 Rhodococcus erythropolis PR4 DNA, complete genome.
Actinobacteria	AP009044.1	AP009044 Corynebacterium glutamicum R DNA, complete genome.
Actinobacteria	AP009256.1	AP009256 Bifidobacterium adolescentis ATCC 15703 DNA, complete genome.
Actinobacteria	AP010889.1	AP010889 Bifidobacterium longum subsp. infantis JCM 1222 DNA, complete genome.
Actinobacteria	AP010918.1	AP010918 Mycobacterium bovis BCG str. Tokyo 172 DNA, complete genome.
Actinobacteria	AP010968.1	AP010968 Kitasatospora setae KM-6054 DNA, complete genome.
Actinobacteria	AP011115.1	AP011115 Rhodococcus opacus B4 DNA, complete genome.
Actinobacteria	AP011540.1	AP011540 Rothia mucilaginosa DY-18 DNA, complete genome.
Actinobacteria	AP012057.1	Ilumatobacter coccineum YM16-304 DNA, complete genome. 4830181
Actinobacteria	AP012204.1	AP012204 Microlunatus phosphovorus NM-1 DNA, complete genome.
Actinobacteria	AP012211.1	AP012211 Eggerthella sp. YY7918 DNA, complete genome.
Actinobacteria	AP012340.1	Mycobacterium tuberculosis str. Erdman = ATCC 35801 DNA, complete genome. 4392353
Actinobacteria	BA000035.2	BA000035 Corynebacterium efficiens YS-314 DNA, complete genome.
Actinobacteria	CM000636.1	ENA|CM000636|CM000636.1 Mycobacterium kansasii ATCC 12478 chromosome, whole genome shotgun sequence.
Actinobacteria	CM000789.2	ENA|CM000789|CM000789.2 Mycobacterium tuberculosis KZN R506 chromosome, whole genome shotgun sequence.
Actinobacteria	CP000088.1	CP000088 Thermobifida fusca YX, complete genome.
Actinobacteria	CP000303.1	CP000303 Bifidobacterium breve UCC2003, complete genome.
Actinobacteria	CP000325.1	CP000325 Mycobacterium ulcerans Agy99, complete genome.
Actinobacteria	CP000384.1	CP000384 Mycobacterium sp. MCS, complete genome.
Actinobacteria	CP000386.1	CP000386 Rubrobacter xylanophilus DSM 9941, complete genome.
Actinobacteria	CP000479.1	CP000479 Mycobacterium avium 104, complete genome.
Actinobacteria	CP000481.1	CP000481 Acidothermus cellulolyticus 11B, complete genome.
Actinobacteria	CP000509.1	CP000509 Nocardioides sp. JS614, complete genome.
Actinobacteria	CP000518.1	CP000518 Mycobacterium sp. KMS, complete genome.
Actinobacteria	CP000580.1	CP000580 Mycobacterium sp. JLS, complete genome.
Actinobacteria	CP000611.1	CP000611 Mycobacterium tuberculosis H37Ra, complete genome.
Actinobacteria	CP000656.1	CP000656 Mycobacterium gilvum PYR-GCK, complete genome.
Actinobacteria	CP000667.1	CP000667 Salinispora tropica CNB-440, complete genome.
Actinobacteria	CP000820.1	CP000820 Frankia sp. EAN1pec, complete genome.
Actinobacteria	CP001095.1	CP001095 Bifidobacterium longum subsp. infantis ATCC 15697, complete genome.
Actinobacteria	CP001361.1	Bifidobacterium bifidum BGN4, complete genome. 2223664
Actinobacteria	CP001601.1	CP001601 Corynebacterium aurimucosum ATCC 700975, complete genome.
Actinobacteria	CP001606.1	CP001606 Bifidobacterium animalis subsp. lactis DSM 10140, complete genome.
Actinobacteria	CP001618.1	CP001618 Beutenbergia cavernae DSM 12333, complete genome.
Actinobacteria	CP001620.1	CP001620 Corynebacterium kroppenstedtii DSM 44385, complete genome.
Actinobacteria	CP001684.1	CP001684 Slackia heliotrinireducens DSM 20476, complete genome.
Actinobacteria	CP001686.1	CP001686 Kytococcus sedentarius DSM 20547, complete genome.
Actinobacteria	CP001700.1	CP001700 Catenulispora acidiphila DSM 44928, complete genome.
Actinobacteria	CP001721.1	CP001721 Atopobium parvulum DSM 20469, complete genome.
Actinobacteria	CP001738.1	CP001738 Thermomonospora curvata DSM 43183, complete genome.
Actinobacteria	CP001750.1	CP001750 Bifidobacterium dentium Bd1, complete genome.
Actinobacteria	CP001802.1	CP001802 Gordonia bronchialis DSM 43247, complete genome.
Actinobacteria	CP001819.1	CP001819 Sanguibacter keddieii DSM 10542, complete genome.
Actinobacteria	CP001829.1	CP001829 Corynebacterium pseudotuberculosis C231, complete genome.
Actinobacteria	CP001849.1	CP001849 Gardnerella vaginalis 409-05, complete genome.
Actinobacteria	CP001853.1	CP001853 Bifidobacterium animalis subsp. lactis BB-12, complete genome.
Actinobacteria	CP001854.1	CP001854 Conexibacter woesei DSM 14684, complete genome.
Actinobacteria	CP001874.1	CP001874 Thermobispora bispora DSM 43833, complete genome.
Actinobacteria	CP001892.1	CP001892 Bifidobacterium animalis subsp. lactis V9, complete genome.
Actinobacteria	CP001964.1	CP001964 Cellulomonas flavigena DSM 20109, complete genome.
Actinobacteria	CP001976.1	Mycobacterium tuberculosis KZN 605, complete genome. 4399120
Actinobacteria	CP001992.1	CP001992 Mobiluncus curtisii ATCC 43063, complete genome.
Actinobacteria	CP002000.1	CP002000 Amycolatopsis mediterranei U32, complete genome.
Actinobacteria	CP002095.1	CP002095 Mycobacterium bovis BCG str. Mexico, complete genome.
Actinobacteria	CP002097.1	CP002097 Corynebacterium pseudotuberculosis FRC41, complete genome.
Actinobacteria	CP002104.1	CP002104 Gardnerella vaginalis ATCC 14019, complete genome.
Actinobacteria	CP002106.1	CP002106 Olsenella uli DSM 7084, complete genome.
Actinobacteria	CP002220.1	CP002220 Bifidobacterium bifidum S17, complete genome.
Actinobacteria	CP002275.1	Mycobacterium indicus pranii MTCC 9506, complete genome. 5589007
Actinobacteria	CP002280.1	CP002280 Rothia dentocariosa ATCC 17931, complete genome.
Actinobacteria	CP002286.1	CP002286 Bifidobacterium longum subsp. longum BBMN68, complete genome.
Actinobacteria	CP002299.1	CP002299 Frankia sp. EuI1c, complete genome.
Actinobacteria	CP002329.1	CP002329 Mycobacterium sp. JDM601, complete genome.
Actinobacteria	CP002385.1	CP002385 Mycobacterium sp. Spyr1, complete genome.
Actinobacteria	CP002567.1	Bifidobacterium animalis subsp. animalis ATCC 25527, complete genome. 1932693
Actinobacteria	CP002593.1	CP002593 Pseudonocardia dioxanivorans CB1190, complete genome.
Actinobacteria	CP002638.1	CP002638 Verrucosispora maris AB-18-032, complete genome.
Actinobacteria	CP002665.1	CP002665 [Cellvibrio] gilvus ATCC 13127, complete genome.
Actinobacteria	CP002725.1	CP002725 Gardnerella vaginalis HMP9231, complete genome.
Actinobacteria	CP002743.1	CP002743 Bifidobacterium breve ACS-071-V-Sch8b, complete genome.
Actinobacteria	CP002786.1	CP002786 Amycolicicoccus subflavus DQS3-9A1, complete genome.
Actinobacteria	CP002791.1	CP002791 Corynebacterium ulcerans BR-AD22, complete genome.
Actinobacteria	CP002794.1	CP002794 Bifidobacterium longum subsp. longum KACC 91563, complete genome.
Actinobacteria	CP002907.1	Gordonia sp. KTR9, complete genome. 5441391
Actinobacteria	CP002917.1	CP002917 Corynebacterium variabile DSM 44702, complete genome.
Actinobacteria	CP002992.1	CP002992 Mycobacterium tuberculosis CTRI-2, complete genome.
Actinobacteria	CP002993.1	CP002993 Streptomyces sp. SirexAA-E, complete genome.
Actinobacteria	CP002994.1	CP002994 Streptomyces violaceusniger Tu 4113, complete genome.
Actinobacteria	CP003039.1	CP003039 Bifidobacterium animalis subsp. lactis BLC1, complete genome.
Actinobacteria	CP003053.1	Mycobacterium chubuense NBB4, complete genome. 5583723
Actinobacteria	CP003061.1	CP003061 Corynebacterium pseudotuberculosis CIP 52.97, complete genome.
Actinobacteria	CP003084.1	CP003084 Propionibacterium acnes ATCC 11828, complete genome.
Actinobacteria	CP003119.1	CP003119 Gordonia polyisoprenivorans VH2, complete genome.
Actinobacteria	CP003152.1	CP003152 Corynebacterium pseudotuberculosis 3/99-5, complete genome.
Actinobacteria	CP003169.1	CP003169 Mycobacterium rhodesiae NBB3, complete genome.
Actinobacteria	CP003195.1	CP003195 Propionibacterium acnes TypeIA2 P.acn33, complete genome.
Actinobacteria	CP003196.1	CP003196 Propionibacterium acnes TypeIA2 P.acn17, complete genome.
Actinobacteria	CP003197.1	CP003197 Propionibacterium acnes TypeIA2 P.acn31, complete genome.
Actinobacteria	CP003203.1	Arthrobacter sp. Rue61a, complete genome. 4736495
Actinobacteria	CP003211.1	CP003211 Corynebacterium diphtheriae CDCE 8392, complete genome.
Actinobacteria	CP003213.1	CP003213 Corynebacterium diphtheriae HC02, complete genome.
Actinobacteria	CP003214.1	CP003214 Corynebacterium diphtheriae HC03, complete genome.
Actinobacteria	CP003215.1	CP003215 Corynebacterium diphtheriae HC04, complete genome.
Actinobacteria	CP003219.1	CP003219 Streptomyces cattleya DSM 46488, complete genome.
Actinobacteria	CP003233.1	Mycobacterium tuberculosis RGTB327, complete genome. 4380119
Actinobacteria	CP003293.1	Propionibacterium acnes HL096PA1, complete genome. 2494190
Actinobacteria	CP003322.1	Mycobacterium intracellulare ATCC 13950, complete genome. 5402402
Actinobacteria	CP003323.1	Mycobacterium intracellulare MOTT-02, complete genome. 5409696
Actinobacteria	CP003324.1	Mycobacterium intracellulare MOTT-64, complete genome. 5501090
Actinobacteria	CP003421.1	Corynebacterium pseudotuberculosis 31, complete genome. 2297010
Actinobacteria	CP003497.1	Bifidobacterium animalis subsp. lactis B420, complete genome. 1938595
Actinobacteria	CP003652.1	Corynebacterium pseudotuberculosis Cp162, complete genome. 2293464
Actinobacteria	CP003697.1	Corynebacterium halotolerans YIM 70093 = DSM 44683, complete genome. 3135752
Actinobacteria	CP003699.1	Mycobacterium massiliense str. GO 06, complete genome. 5068807
Actinobacteria	CP003720.1	Streptomyces hygroscopicus subsp. jinggangensis TL01, complete genome. 9840102
Actinobacteria	CP003788.1	Nocardiopsis alba ATCC BAA-2165, complete genome. 5848211
Actinobacteria	CP003877.1	Propionibacterium acnes C1, complete genome. 2519002
Actinobacteria	CP003900.2	Mycobacterium bovis BCG str. Korea 1168P, complete genome. 4376711
Actinobacteria	CP003990.1	Streptomyces sp. PAMC26508, complete genome. 7526197
Actinobacteria	CP004085.1	Corynebacterium urealyticum DSM 7111, complete genome. 2316065
Actinobacteria	CP004346.1	Bifidobacterium thermophilum RBL67, complete genome. 2291643
Actinobacteria	CP004886.1	Mycobacterium tuberculosis str. Haarlem/NITR202, complete genome. 4404786
Actinobacteria	CP005082.1	Mycobacterium tuberculosis str. Beijing/NITR203, complete genome. 4411128
Actinobacteria	CP005287.1	Propionibacterium avidum 44067, complete genome. 2526138
Actinobacteria	CP005386.1	Mycobacterium tuberculosis CAS/NITR204, complete genome. 4392876
Actinobacteria	CP005928.1	Mycobacterium avium subsp. paratuberculosis MAP4, complete genome. 4829424
Actinobacteria	CP005929.1	Actinoplanes sp. N902-109, complete genome. 9228054
Actinobacteria	CT573213.2	CT573213 Frankia alni str. ACN14A chromosome, complete sequence.
Actinobacteria	CU458896.1	CU458896 Mycobacterium abscessus chromosome, complete sequence.
Actinobacteria	FM211192.1	FM211192 Mycobacterium leprae Br4923, complete genome sequence
Actinobacteria	FN563149.1	FN563149 Rhodococcus equi 103S chromosome
Actinobacteria	FN806773.1	FN806773 Propionibacterium freudenreichii subsp. shermanii CIRM-BIA1, complete genome
Actinobacteria	FO203431.1	Modestobacter marinus str. BC501 chromosome, complete genome. 5575517
Actinobacteria	FO203507.1	Mycobacterium canettii CIPT 140060008 complete genome 4432426
Actinobacteria	FO203509.1	Mycobacterium canettii CIPT 140070010 complete genome 4525948
Actinobacteria	FP929034.1	FP929034 Bifidobacterium longum subsp. longum F8 draft genome.
Actinobacteria	FP929047.1	FP929047 Gordonibacter pamelaeae 7-10-1-b draft genome.
Actinobacteria	FQ311875.1	FQ311875 Arthrobacter arilaitensis RE117 chromosome, complete sequence.
Actinobacteria	FR878060.1	FR878060 Mycobacterium africanum GM041182 complete genome
Actinobacteria	HE572590.1	HE572590 Mycobacterium canettii CIPT 140010059 complete genome
Actinobacteria	HE608151.1	Mycobacterium tuberculosis UT205 complete genome 4418088
Actinobacteria	HE802067.1	Corynebacterium glutamicum K051 complete genome, strain ATCC 13032, sub-strain K051 3309400
Actinobacteria	HE971709.1	Streptomyces davawensis strain JCM 4913 complete genome 9466619
Bacteroidetes	AP006841.1	AP006841 Bacteroides fragilis YCH46 DNA, complete genome.
Bacteroidetes	CP000383.1	CP000383 Cytophaga hutchinsonii ATCC 33406, complete genome.
Bacteroidetes	CP001673.1	CP001673 Flavobacteriaceae bacterium 3519-10, complete genome.
Bacteroidetes	CP001681.1	CP001681 Pedobacter heparinus DSM 2366, complete genome.
Bacteroidetes	CP001699.1	CP001699 Chitinophaga pinensis DSM 2588, complete genome.
Bacteroidetes	CP001807.1	CP001807 Rhodothermus marinus DSM 4252, complete genome.
Bacteroidetes	CP002006.1	CP002006 Prevotella ruminicola 23, complete genome.
Bacteroidetes	CP002122.1	CP002122 Prevotella melaninogenica ATCC 25845 chromosome I, complete sequence.
Bacteroidetes	CP002123.1	CP002123 Prevotella melaninogenica ATCC 25845 chromosome II, complete sequence.
Bacteroidetes	CP002305.1	CP002305 Leadbetterella byssophila DSM 17132, complete genome.
Bacteroidetes	CP002352.1	CP002352 Bacteroides helcogenes P 36-108, complete genome.
Bacteroidetes	CP002453.1	CP002453 Cellulophaga algicola DSM 14237, complete genome.
Bacteroidetes	CP002455.1	CP002455 Weeksella virosa DSM 16922, complete genome.
Bacteroidetes	CP002528.1	CP002528 Krokinobacter sp. 4H-3-7-5, complete genome.
Bacteroidetes	CP002530.1	CP002530 Bacteroides salanitronis DSM 18170, complete genome.
Bacteroidetes	CP002534.1	CP002534 Cellulophaga lytica DSM 7489, complete genome.
Bacteroidetes	CP002542.1	CP002542 Fluviicola taffensis DSM 16823, complete genome.
Bacteroidetes	CP002544.1	CP002544 Odoribacter splanchnicus DSM 20712, complete genome.
Bacteroidetes	CP002545.1	CP002545 Pedobacter saltans DSM 12145, complete genome.
Bacteroidetes	CP002589.1	CP002589 Prevotella denticola F0289, complete genome.
Bacteroidetes	CP002691.1	CP002691 Haliscomenobacter hydrossis DSM 1100, complete genome.
Bacteroidetes	CP002859.1	CP002859 Runella slithyformis DSM 19594, complete genome.
Bacteroidetes	CP002955.1	CP002955 Cyclobacterium marinum DSM 745, complete genome.
Bacteroidetes	CP003280.1	Aequorivita sublithincola DSM 14238, complete genome. 3520671
Bacteroidetes	CP003283.1	Ornithobacterium rhinotracheale DSM 15997, complete genome. 2399175
Bacteroidetes	CP003346.1	Echinicola vietnamensis DSM 17526, complete genome. 5608040
Bacteroidetes	CP003349.1	Solitalea canadensis DSM 3403, complete genome. 5202069
Bacteroidetes	CP003388.1	Riemerella anatipestifer ATCC 11845 = DSM 15868, complete genome. 2164087
Bacteroidetes	CP003787.1	Riemerella anatipestifer RA-CH-1, complete genome. 2309519
Bacteroidetes	CP003879.1	Psychroflexus torquis ATCC 700755, complete genome. 4321832
Bacteroidetes	CR626927.1	CR626927 Bacteroides fragilis NCTC 9343, complete genome
Bacteroidetes	CU207366.1	CU207366 Gramella forsetii KT0803 complete circular genome.
Bacteroidetes	FP929032.1	FP929032 Alistipes shahii WAL 8301 draft genome.
Bacteroidetes	FQ312004.1	FQ312004 Bacteroides fragilis 638R genome.
Bacteroidetes	FQ859183.1	FQ859183 Flavobacterium branchiophilum FL-15, complete genome.
Bacteroidetes	HE774682.1	Flavobacterium indicum GPTSA100-9 complete genome 2993089
Chlorobi	AE006470.1	AE006470 Chlorobium tepidum TLS, complete genome.
Chlorobi	CP000096.1	CP000096 Chlorobium luteolum DSM 273, complete genome.
Chlorobi	CP000108.1	CP000108 Chlorobium chlorochromatii CaD3, complete genome.
Chlorobi	CP000492.1	CP000492 Chlorobium phaeobacteroides DSM 266, complete genome.
Chlorobi	CP000607.1	CP000607 Chlorobium phaeovibrioides DSM 265, complete genome.
Chlorobi	CP001097.1	CP001097 Chlorobium limicola DSM 245, complete genome.
Chlorobi	CP001099.1	CP001099 Chlorobaculum parvum NCIB 8327, complete genome.
Chlorobi	CP001100.1	CP001100 Chloroherpeton thalassium ATCC 35110, complete genome.
Chlorobi	CP001101.1	CP001101 Chlorobium phaeobacteroides BS1, complete genome.
Chlorobi	CP001108.1	CP001108 Prosthecochloris aestuarii DSM 271, complete genome.
Chlorobi	CP001110.1	CP001110 Pelodictyon phaeoclathratiforme BU-1, complete genome.
Chloroflexi	AJ965256.1	AJ965256 Dehalococcoides sp. CBDB1 complete genome
Chloroflexi	AP012029.1	AP012029 Anaerolinea thermophila UNI-1 DNA, complete genome.
Chloroflexi	AP012337.1	Caldilinea aerophila DSM 14535 = NBRC 104270 DNA, complete genome. 5144873
Chloroflexi	CP000027.1	CP000027 Dehalococcoides ethenogenes 195, complete genome.
Chloroflexi	CP000686.1	CP000686 Roseiflexus sp. RS-1, complete genome.
Chloroflexi	CP000688.1	CP000688 Dehalococcoides sp. BAV1, complete genome.
Chloroflexi	CP000804.1	CP000804 Roseiflexus castenholzii DSM 13941, complete genome.
Chloroflexi	CP000875.1	CP000875 Herpetosiphon aurantiacus DSM 785, complete genome.
Chloroflexi	CP000909.1	CP000909 Chloroflexus aurantiacus J-10-fl, complete genome.
Chloroflexi	CP001275.1	CP001275 Thermomicrobium roseum DSM 5159, complete genome.
Chloroflexi	CP001337.1	CP001337 Chloroflexus aggregans DSM 9485, complete genome.
Chloroflexi	CP001364.1	CP001364 Chloroflexus sp. Y-400-fl, complete genome.
Chloroflexi	CP001823.1	CP001823 Sphaerobacter thermophilus DSM 20745 chromosome 1, complete sequence.
Chloroflexi	CP001824.1	CP001824 Sphaerobacter thermophilus DSM 20745 chromosome 2, complete sequence.
Chloroflexi	CP001827.1	CP001827 Dehalococcoides sp. VS, complete genome.
Chloroflexi	CP001924.1	CP001924 Dehalococcoides sp. GT, complete genome.
Chloroflexi	CP002084.1	CP002084 Dehalogenimonas lykanthroporepellens BL-DC-9, complete genome.
Chloroflexi	CP004079.1	Dehalococcoides mccartyi DCMB5, complete genome. 1431902
Chloroflexi	CP004080.1	Dehalococcoides mccartyi BTF08, complete genome. 1452335
Crenarchaeota	AE006641.1	Sulfolobus solfataricus P2, complete genome. 2992245
Crenarchaeota	AE009441.1	Pyrobaculum aerophilum str. IM2, complete genome. 2222430
Crenarchaeota	BA000002.3	Aeropyrum pernix K1 DNA, complete genome. 1669696
Crenarchaeota	BA000023.2	Sulfolobus tokodaii str. 7 DNA, complete genome. 2694756
Crenarchaeota	CP000077.1	Sulfolobus acidocaldarius DSM 639, complete genome. 2225959
Crenarchaeota	CP000493.1	Hyperthermus butylicus DSM 5456, complete genome. 1667163
Crenarchaeota	CP000504.1	Pyrobaculum islandicum DSM 4184, complete genome. 1826402
Crenarchaeota	CP000505.1	Thermofilum pendens Hrk 5, complete genome. 1781889
Crenarchaeota	CP000561.1	Pyrobaculum calidifontis JCM 11548, complete genome. 2009313
Crenarchaeota	CP000575.1	Staphylothermus marinus F1, complete genome. 1570485
Crenarchaeota	CP000660.1	Pyrobaculum arsenaticum DSM 13514, complete genome. 2121076
Crenarchaeota	CP000682.1	Metallosphaera sedula DSM 5348, complete genome. 2191517
Crenarchaeota	CP000816.1	Ignicoccus hospitalis KIN4/I, complete genome. 1297538
Crenarchaeota	CP000852.1	Caldivirga maquilingensis IC-167, complete genome. 2077567
Crenarchaeota	CP001014.1	Thermoproteus neutrophilus V24Sta, complete genome. 1769823
Crenarchaeota	CP001140.1	Desulfurococcus kamchatkensis 1221n, complete genome. 1365223
Crenarchaeota	CP001399.1	Sulfolobus islandicus L.S.2.15, complete genome. 2736272
Crenarchaeota	CP001400.1	Sulfolobus islandicus M.14.25, complete genome. 2608832
Crenarchaeota	CP001401.1	Sulfolobus islandicus M.16.27, complete genome. 2692402
Crenarchaeota	CP001402.1	Sulfolobus islandicus M.16.4, complete genome. 2586647
Crenarchaeota	CP001403.1	Sulfolobus islandicus Y.G.57.14, complete genome. 2702058
Crenarchaeota	CP001404.1	Sulfolobus islandicus Y.N.15.51, complete genome. 2812165
Crenarchaeota	CP001731.1	Sulfolobus islandicus L.D.8.5, complete genome. 2722032
Crenarchaeota	CP001742.1	Acidilobus saccharovorans 345-15, complete genome. 1496453
Crenarchaeota	CP001800.1	Sulfolobus solfataricus 98/2, complete genome. 2668974
Crenarchaeota	CP001939.1	Thermosphaera aggregans DSM 11486, complete genome. 1316595
Crenarchaeota	CP002051.1	Staphylothermus hellenicus DSM 12710, complete genome. 1580347
Crenarchaeota	CP002098.1	Ignisphaera aggregans DSM 17230, complete genome. 1875953
Crenarchaeota	CP002100.1	Vulcanisaeta distributa DSM 14429, complete genome. 2374137
Crenarchaeota	CP002363.1	Desulfurococcus mucosus DSM 2162, complete genome. 1314639
Crenarchaeota	CP002425.1	Sulfolobus islandicus REY15A, complete genome. 2522992
Crenarchaeota	CP002426.1	Sulfolobus islandicus HVE10/4, complete genome. 2655201
Crenarchaeota	CP002529.1	Vulcanisaeta moutnovskia 768-28, complete genome. 2298983
Crenarchaeota	CP002535.1	Acidianus hospitalis W1, complete genome. 2137654
Crenarchaeota	CP002590.1	Thermoproteus uzoniensis 768-20, complete genome. 1936063
Crenarchaeota	CP002656.1	Metallosphaera cuprina Ar-4, complete genome. 1840348
Crenarchaeota	CP002817.1	Sulfolobus acidocaldarius N8, complete genome. 2176362
Crenarchaeota	CP002818.1	Sulfolobus acidocaldarius Ron12/I, complete genome. 2223983
Crenarchaeota	CP002838.1	Pyrolobus fumarii 1A, complete genome. 1843267
Crenarchaeota	CP003098.1	Pyrobaculum sp. 1860, complete genome. 2467972
Crenarchaeota	CP003316.1	Pyrobaculum oguniense TE7, complete genome. 2436033
Crenarchaeota	CP003321.1	Desulfurococcus fermentans DSM 16532, complete genome. 1384116
Crenarchaeota	CP003378.1	Caldisphaera lagunensis DSM 15908, complete genome. 1546846
Crenarchaeota	CP003423.1	Fervidicoccus fontis Kam940, complete genome. 1319206
Crenarchaeota	CP003531.1	Thermogladius cellulolyticus 1633, complete genome. 1356318
Crenarchaeota	CP003928.1	Sulfolobus islandicus LAL14/1, complete genome. 2465177
Crenarchaeota	FN869859.1	Thermoproteus tenax Kra 1, complete genome 1841542
Cyanobacteria	AE017126.1	AE017126 Prochlorococcus marinus subsp. marinus str. CCMP1375 complete genome.
Cyanobacteria	AP008231.1	AP008231 Synechococcus elongatus PCC 6301 DNA, complete genome.
Cyanobacteria	AP009552.1	AP009552 Microcystis aeruginosa NIES-843 DNA, complete genome.
Cyanobacteria	AP011615.1	AP011615 Arthrospira platensis NIES-39 DNA, nearly complete genome.
Cyanobacteria	AP012205.1	AP012205 Synechocystis sp. PCC 6803 DNA, complete genome, strain: GT-S.
Cyanobacteria	AP012276.1	AP012276 Synechocystis sp. PCC 6803 substr. GT-I DNA, complete genome.
Cyanobacteria	AP012277.1	AP012277 Synechocystis sp. PCC 6803 substr. PCC-N DNA, complete genome.
Cyanobacteria	AP012278.1	AP012278 Synechocystis sp. PCC 6803 substr. PCC-P DNA, complete genome.
Cyanobacteria	AP012495.1	Bacillus subtilis BEST7613 DNA, complete genome. 7585470
Cyanobacteria	BA000019.2	BA000019 Nostoc sp. PCC 7120 DNA, complete genome.
Cyanobacteria	BA000022.2	BA000022 Synechocystis sp. PCC 6803 DNA, complete genome.
Cyanobacteria	BA000039.2	BA000039 Thermosynechococcus elongatus BP-1 DNA, complete genome.
Cyanobacteria	BA000045.2	BA000045 Gloeobacter violaceus PCC 7421 DNA, complete genome.
Cyanobacteria	BX548020.1	ENA|BX548020|BX548020.1 Synechococcus sp. WH 8102 complete genome.
Cyanobacteria	BX548174.1	BX548174 Prochlorococcus marinus MED4 complete genome.
Cyanobacteria	BX548175.1	BX548175 Prochlorococcus marinus MIT9313 complete genome
Cyanobacteria	CP000095.2	CP000095 Prochlorococcus marinus str. NATL2A, complete genome.
Cyanobacteria	CP000097.1	CP000097 Synechococcus sp. CC9902, complete genome.
Cyanobacteria	CP000100.1	CP000100 Synechococcus elongatus PCC 7942, complete genome.
Cyanobacteria	CP000110.1	CP000110 Synechococcus sp. CC9605, complete genome.
Cyanobacteria	CP000111.1	CP000111 Prochlorococcus marinus str. MIT 9312, complete genome.
Cyanobacteria	CP000117.1	CP000117 Anabaena variabilis ATCC 29413, complete genome.
Cyanobacteria	CP000239.1	CP000239 Synechococcus sp. JA-3-3Ab, complete genome.
Cyanobacteria	CP000240.1	CP000240 Synechococcus sp. JA-2-3B'a(2-13), complete genome.
Cyanobacteria	CP000393.1	CP000393 Trichodesmium erythraeum IMS101, complete genome.
Cyanobacteria	CP000435.1	CP000435 Synechococcus sp. CC9311, complete genome.
Cyanobacteria	CP000551.1	CP000551 Prochlorococcus marinus str. AS9601, complete genome.
Cyanobacteria	CP000552.1	CP000552 Prochlorococcus marinus str. MIT 9515, complete genome.
Cyanobacteria	CP000553.1	CP000553 Prochlorococcus marinus str. NATL1A, complete genome.
Cyanobacteria	CP000554.1	CP000554 Prochlorococcus marinus str. MIT 9303, complete genome.
Cyanobacteria	CP000576.1	CP000576 Prochlorococcus marinus str. MIT 9301, complete genome.
Cyanobacteria	CP000806.1	CP000806 Cyanothece sp. ATCC 51142 circular chromosome, complete sequence.
Cyanobacteria	CP000825.1	CP000825 Prochlorococcus marinus str. MIT 9215, complete genome.
Cyanobacteria	CP000828.1	CP000828 Acaryochloris marina MBIC11017, complete genome.
Cyanobacteria	CP000878.1	CP000878 Prochlorococcus marinus str. MIT 9211, complete genome.
Cyanobacteria	CP000951.1	CP000951 Synechococcus sp. PCC 7002, complete genome.
Cyanobacteria	CP001037.1	CP001037 Nostoc punctiforme PCC 73102, complete genome.
Cyanobacteria	CP001287.1	CP001287 Cyanothece sp. PCC 8801, complete genome.
Cyanobacteria	CP001291.1	CP001291 Cyanothece sp. PCC 7424, complete genome.
Cyanobacteria	CP001344.1	CP001344 Cyanothece sp. PCC 7425, complete genome.
Cyanobacteria	CP001701.1	CP001701 Cyanothece sp. PCC 8802, complete genome.
Cyanobacteria	CP001842.1	CP001842 Cyanobacterium UCYN-A, complete genome.
Cyanobacteria	CP002059.1	CP002059 'Nostoc azollae' 0708, complete genome.
Cyanobacteria	CP002198.1	CP002198 Cyanothece sp. PCC 7822, complete genome.
Cyanobacteria	CP003265.1	Synechocystis sp. PCC 6803, complete genome. 3569561
Cyanobacteria	CP003495.1	Cyanobium gracile PCC 6307, complete genome. 3342364
Cyanobacteria	CP003548.1	Nostoc sp. PCC 7107, complete genome. 6329823
Cyanobacteria	CP003549.1	Rivularia sp. PCC 7116, complete genome. 8698463
Cyanobacteria	CP003552.1	Nostoc sp. PCC 7524, complete genome. 6635030
Cyanobacteria	CP003558.1	Synechococcus sp. PCC 6312, complete genome. 3697276
Cyanobacteria	CP003590.1	Pleurocapsa sp. PCC 7327, complete genome. 4986817
Cyanobacteria	CP003591.1	Geitlerinema sp. PCC 7407, complete genome. 4681111
Cyanobacteria	CP003592.1	Pseudanabaena sp. PCC 7367, complete genome. 4557046
Cyanobacteria	CP003594.1	Synechococcus sp. PCC 7502, complete genome. 3510253
Cyanobacteria	CP003597.1	Chroococcidiopsis thermalis PCC 7203, complete genome. 6315792
Cyanobacteria	CP003600.1	Chamaesiphon minutus PCC 6605, complete genome. 6284095
Cyanobacteria	CP003607.1	Oscillatoria acuminata PCC 6304, complete genome. 7689443
Cyanobacteria	CP003610.1	Calothrix sp. PCC 6303, complete genome. 6767834
Cyanobacteria	CP003614.1	Oscillatoria nigro-viridis PCC 7112, complete genome. 7479014
Cyanobacteria	CP003620.1	Crinalium epipsammum PCC 9333, complete genome. 5315554
Cyanobacteria	CP003630.1	Microcoleus sp. PCC 7113, complete genome. 7470429
Cyanobacteria	CP003642.1	Cylindrospermum stagnale PCC 7417, complete genome. 7003560
Cyanobacteria	CP003646.1	Gloeocapsa sp. PCC 7428, complete genome. 5431448
Cyanobacteria	CP003653.1	Stanieria cyanosphaera PCC 7437, complete genome. 5041209
Cyanobacteria	CP003659.1	Anabaena cylindrica PCC 7122, complete genome. 6395836
Cyanobacteria	CP003940.1	Cyanobacterium stanieri PCC 7202, complete genome. 3163381
Cyanobacteria	CP003943.1	Calothrix sp. PCC 7507, complete genome. 7023215
Cyanobacteria	CP003944.1	Dactylococcopsis salina PCC 8305, complete genome. 3781008
Cyanobacteria	CP003945.1	Halothece sp. PCC 7418, complete genome. 4179170
Cyanobacteria	CP003946.1	Leptolyngbya sp. PCC 7376, complete genome. 5125950
Cyanobacteria	CP003947.1	Cyanobacterium aponinum PCC 10605, complete genome. 4114099
Cyanobacteria	CT971583.1	CT971583 Synechococcus WH7803 complete genome sequence.
Cyanobacteria	CT978603.1	CT978603 Synechococcus sp. RCC307 genomic DNA sequence.
Elusimicrobia	AP009510.1	AP009510 Uncultured Termite group 1 bacterium phylotype Rs-D17 DNA, complete genome.
Elusimicrobia	CP001055.1	CP001055 Elusimicrobium minutum Pei191, complete genome.
Eukaryotes	Arabidopsis_chr4	Arabidopsis chr4
Eukaryotes	Chicken_chr28	chr28
Eukaryotes	Haliaeetus_leucocephalus_scaffold3	Haliaeetus random chr
Eukaryotes	Human_chr22	chr22
Eukaryotes	Lizard_chr2	chr2
Eukaryotes	Pan_troglodytes_mixed	Pan_troglo mix_chr
Eukaryotes	Turtle_chrM_JH584390_JH584391	chrM
Eukaryotes	Turtle_chrM_JH584390_JH584391	JH584390
Eukaryotes	Turtle_chrM_JH584390_JH584391	JH584391
Eukaryotes	Yeast_chr4_chr15	tpg|BK006938.2| [organism=Saccharomyces cerevisiae S288c] [strain=S288c] [moltype=genomic] [chromosome=IV] [note=R64-1-1]
Eukaryotes	Yeast_chr4_chr15	tpg|BK006948.2| [organism=Saccharomyces cerevisiae S288c] [strain=S288c] [moltype=genomic] [chromosome=XV] [note=R64-1-1]
Euryarchaeota	AE000666.1	Methanothermobacter thermautotrophicus str. Delta H, complete genome. 1751377
Euryarchaeota	AE004437.1	Halobacterium sp. NRC-1, complete genome. 2014239
Euryarchaeota	AE009950.1	Pyrococcus furiosus DSM 3638, complete genome. 1908256
Euryarchaeota	AE010299.1	Methanosarcina acetivorans str. C2A, complete genome. 5751492
Euryarchaeota	AE017261.1	Picrophilus torridus DSM 9790, complete genome. 1545895
Euryarchaeota	AM114193.2	Uncultured methanogenic archaeon RC-I complete genome 3179916
Euryarchaeota	AM180088.1	Haloquadratum walsbyi DSM 16790 complete genome 3132494
Euryarchaeota	AP006878.1	Thermococcus kodakarensis KOD1 DNA, complete genome. 2088737
Euryarchaeota	AP011532.1	Methanocella paludicola SANAE DNA, complete genome. 2957635
Euryarchaeota	AY596297.1	Haloarcula marismortui ATCC 43049 chromosome I, complete sequence. 3131724
Euryarchaeota	BA000001.2	Pyrococcus horikoshii OT3 DNA, complete genome. 1738505
Euryarchaeota	CP000099.1	Methanosarcina barkeri str. Fusaro, complete genome. 4837408
Euryarchaeota	CP000254.1	Methanospirillum hungatei JF-1, complete genome. 3544738
Euryarchaeota	CP000559.1	Methanocorpusculum labreanum Z, complete genome. 1804962
Euryarchaeota	CP000743.1	Methanococcus aeolicus Nankai-3, complete genome. 1569500
Euryarchaeota	CP000780.1	Candidatus Methanoregula boonei 6A8, complete genome. 2542943
Euryarchaeota	CP000855.1	Thermococcus onnurineus NA1, complete genome. 1847607
Euryarchaeota	CP001365.1	Halorubrum lacusprofundi ATCC 49239 chromosome 1, complete sequence. 2735295
Euryarchaeota	CP001398.1	Thermococcus gammatolerans EJ3, complete genome. 2045438
Euryarchaeota	CP001696.1	Methanocaldococcus fervens AG86, complete genome. 1485061
Euryarchaeota	CP001710.1	Methanothermobacter marburgensis str. Marburg, complete genome. 1634695
Euryarchaeota	CP001860.1	Haloterrigena turkmenica DSM 5511, complete genome. 3889038
Euryarchaeota	CP001899.1	Ferroglobus placidus DSM 10642, complete genome. 2196266
Euryarchaeota	CP001932.1	Natrialba magadii ATCC 43099, complete genome. 3751858
Euryarchaeota	CP001941.1	Aciduliprofundum boonei T469, complete genome. 1486778
Euryarchaeota	CP002101.1	Methanosalsum zhilinae DSM 4017, complete genome. 2138444
Euryarchaeota	CP002278.1	Methanothermus fervidus DSM 2088, complete genome. 1243342
Euryarchaeota	CP002551.1	Methanobacterium sp. AL-21, complete genome. 2583753
Euryarchaeota	CP002772.1	Methanobacterium sp. SWAN-1, complete genome. 2546541
Euryarchaeota	CP002839.1	Halopiger xanaduensis SH-6, complete genome. 3668009
Euryarchaeota	CP002913.1	Methanococcus maripaludis X1, complete genome. 1746697
Euryarchaeota	CP002916.1	Thermoplasmatales archaeon BRNA1, complete genome. 1461105
Euryarchaeota	CP002920.1	Thermococcus sp. 4557, complete genome. 2011320
Euryarchaeota	CP002952.1	Thermococcus sp. AM4, complete genome. 2086428
Euryarchaeota	CP003117.1	Methanosaeta harundinacea 6Ac, complete genome. 2559043
Euryarchaeota	CP003243.1	Methanocella conradii HZ254, complete genome. 2378438
Euryarchaeota	CP003372.1	Natrinema pellirubrum DSM 15624, complete genome. 3790479
Euryarchaeota	CP003377.1	Natronobacterium gregoryi SP2, complete genome. 3788356
Euryarchaeota	CP003412.1	Natrinema sp. J7-2, complete genome. 3697626
Euryarchaeota	CP003534.1	Pyrococcus sp. ST04, complete genome. 1736885
Euryarchaeota	CP003685.1	Pyrococcus furiosus COM1, complete genome. 1909827
Euryarchaeota	CP005290.1	Archaeoglobus sulfaticallidus PM70-1, complete genome. 2076931
Euryarchaeota	CR936257.1	Natronomonas pharaonis DSM 2160 complete genome 2595221
Euryarchaeota	FR746099.1	Haloquadratum walsbyi C23, complete genome 3148033
Euryarchaeota	L77117.1	Methanocaldococcus jannaschii DSM 2661, complete genome. 1664970
Firmicutes	AE004092.1	AE004092 Streptococcus pyogenes M1 GAS, complete genome.
Firmicutes	AE005176.1	AE005176 Lactococcus lactis subsp. lactis Il1403, complete genome.
Firmicutes	AE016879.1	AE016879 Bacillus anthracis str. Ames, complete genome.
Firmicutes	AE017225.1	AE017225 Bacillus anthracis str. Sterne, complete genome.
Firmicutes	AE017262.2	AE017262 Listeria monocytogenes str. 4b F2365, complete genome.
Firmicutes	AM406671.1	AM406671 Lactococcus lactis subsp. cremoris MG1363, complete genome
Firmicutes	AP006840.1	AP006840 Symbiobacterium thermophilum IAM 14863 DNA, complete genome.
Firmicutes	AP008955.1	AP008955 Brevibacillus brevis NBRC 100599 DNA, complete genome.
Firmicutes	AP008971.1	AP008971 Finegoldia magna ATCC 29328 DNA, complete genome.
Firmicutes	AP009333.1	AP009333 Lactococcus garvieae Lg2 DNA, complete genome.
Firmicutes	AP009484.1	AP009484 Macrococcus caseolyticus JCSC5402 DNA, complete genome.
Firmicutes	AP012027.1	AP012027 Erysipelothrix rhusiopathiae str. Fujisawa DNA, complete genome.
Firmicutes	AP012281.1	AP012281 Lactococcus lactis subsp. lactis IO-1 DNA, complete genome.
Firmicutes	BA000004.3	BA000004 Bacillus halodurans C-125 DNA, complete genome.
Firmicutes	CM000748.1	ENA|CM000748|CM000748.1 Bacillus thuringiensis serovar thuringiensis str. T01001 chromosome, whole genome shotgun sequence.
Firmicutes	CP000002.3	CP000002 Bacillus licheniformis ATCC 14580, complete genome.
Firmicutes	CP000154.1	CP000154 Paenibacillus polymyxa E681, complete genome.
Firmicutes	CP000422.1	CP000422 Pediococcus pentosaceus ATCC 25745, complete genome.
Firmicutes	CP000557.1	CP000557 Geobacillus thermodenitrificans NG80-2, complete genome.
Firmicutes	CP000612.1	CP000612 Desulfotomaculum reducens MI-1, complete genome.
Firmicutes	CP000679.1	CP000679 Caldicellulosiruptor saccharolyticus DSM 8903, complete genome.
Firmicutes	CP000721.1	CP000721 Clostridium beijerinckii NCIMB 8052, complete genome.
Firmicutes	CP000813.1	CP000813 Bacillus pumilus SAFR-032, complete genome.
Firmicutes	CP000860.1	CP000860 Candidatus Desulforudis audaxviator MP104C, complete genome.
Firmicutes	CP000885.1	CP000885 Clostridium phytofermentans ISDg, complete genome.
Firmicutes	CP000922.1	CP000922 Anoxybacillus flavithermus WK1, complete genome.
Firmicutes	CP001022.1	CP001022 Exiguobacterium sibiricum 255-15, complete genome.
Firmicutes	CP001034.1	CP001034 Natranaerobius thermophilus JW/NM-WN-LF, complete genome.
Firmicutes	CP001098.1	CP001098 Halothermothrix orenii H 168, complete genome.
Firmicutes	CP001107.1	CP001107 Eubacterium rectale ATCC 33656, complete genome.
Firmicutes	CP001145.1	CP001145 Coprothermobacter proteolyticus DSM 5265, complete genome.
Firmicutes	CP001336.1	CP001336 Desulfitobacterium hafniense DCB-2, complete genome.
Firmicutes	CP001393.1	CP001393 Caldicellulosiruptor bescii DSM 6725, complete genome.
Firmicutes	CP001638.1	CP001638 Geobacillus sp. WCH70, complete genome.
Firmicutes	CP001791.1	CP001791 Bacillus selenitireducens MLS10, complete genome.
Firmicutes	CP001794.1	CP001794 Geobacillus sp. Y412MC61, complete genome.
Firmicutes	CP001810.1	CP001810 Butyrivibrio proteoclasticus B316 chromosome 1, complete sequence.
Firmicutes	CP001834.1	CP001834 Lactococcus lactis subsp. lactis KF147, complete genome.
Firmicutes	CP001845.1	Streptococcus pneumoniae gamPNI0373, complete genome. 2064154
Firmicutes	CP001982.1	CP001982 Bacillus megaterium DSM319, complete genome.
Firmicutes	CP002017.1	CP002017 Kyrpidia tusciae DSM 2912, complete genome.
Firmicutes	CP002028.1	CP002028 Thermincola sp. JR, complete genome.
Firmicutes	CP002048.1	CP002048 Syntrophothermus lipocalidus DSM 12680, complete genome.
Firmicutes	CP002091.1	Bacillus anthracis str. H9401, complete genome. 5218947
Firmicutes	CP002207.1	CP002207 Bacillus atrophaeus 1942, complete genome.
Firmicutes	CP002210.1	CP002210 Thermoanaerobacter sp. X513, complete genome.
Firmicutes	CP002213.1	CP002213 Paenibacillus polymyxa SC2, complete genome.
Firmicutes	CP002216.1	CP002216 Caldicellulosiruptor owensensis OL, complete genome.
Firmicutes	CP002219.1	CP002219 Caldicellulosiruptor hydrothermalis 108, complete genome.
Firmicutes	CP002293.1	CP002293 Geobacillus sp. Y4.1MC1, complete genome.
Firmicutes	CP002326.1	CP002326 Caldicellulosiruptor kristjanssonii 177R1B, complete genome.
Firmicutes	CP002344.1	CP002344 Thermaerobacter marianensis DSM 12885, complete genome.
Firmicutes	CP002365.1	CP002365 Lactococcus lactis subsp. lactis CV56, complete genome.
Firmicutes	CP002400.1	CP002400 Ethanoligenens harbinense YUAN-3, complete genome.
Firmicutes	CP002403.1	CP002403 Ruminococcus albus 7, complete genome.
Firmicutes	CP002442.1	CP002442 Geobacillus sp. Y412MC52, complete genome.
Firmicutes	CP002512.1	CP002512 Aerococcus urinae ACS-120-V-Col10a, complete genome.
Firmicutes	CP002547.1	CP002547 Syntrophobotulus glycolicus DSM 8271, complete genome.
Firmicutes	CP002627.1	CP002627 Bacillus amyloliquefaciens TA208, complete genome.
Firmicutes	CP002634.1	CP002634 Bacillus amyloliquefaciens LL3, complete genome.
Firmicutes	CP002637.1	CP002637 Selenomonas sputigena ATCC 35185, complete genome.
Firmicutes	CP002736.1	CP002736 Desulfotomaculum carboxydivorans CO-1-SRB, complete genome.
Firmicutes	CP002739.1	CP002739 Thermoanaerobacterium xylanolyticum LX-11, complete genome.
Firmicutes	CP002770.1	CP002770 Desulfotomaculum kuznetsovii DSM 6115, complete genome.
Firmicutes	CP002835.1	CP002835 Geobacillus thermoglucosidasius C56-YS93, complete genome.
Firmicutes	CP002898.1	CP002898 Leuconostoc sp. C2, complete genome.
Firmicutes	CP002987.1	CP002987 Acetobacterium woodii DSM 1030, complete genome.
Firmicutes	CP002991.1	CP002991 Thermoanaerobacter wiegelii Rt8.B1, complete genome.
Firmicutes	CP003001.1	CP003001 Caldicellulosiruptor lactoaceticus 6A, complete genome.
Firmicutes	CP003017.1	CP003017 Bacillus megaterium WSH-002, complete genome.
Firmicutes	CP003040.1	CP003040 Roseburia hominis A2-183, complete genome.
Firmicutes	CP003056.1	CP003056 Bacillus coagulans 36D1, complete genome.
Firmicutes	CP003101.1	CP003101 Leuconostoc mesenteroides subsp. mesenteroides J18, complete genome.
Firmicutes	CP003107.1	CP003107 Paenibacillus terrae HPL-003, complete genome.
Firmicutes	CP003108.1	CP003108 Desulfosporosinus orientis DSM 765, complete genome.
Firmicutes	CP003184.1	Thermoanaerobacterium saccharolyticum JW/SL-YS485, complete genome. 2726530
Firmicutes	CP003235.1	Paenibacillus mucilaginosus 3016, complete genome. 8739048
Firmicutes	CP003273.1	Desulfotomaculum gibsoniae DSM 7213, complete genome. 4855529
Firmicutes	CP003329.1	Bacillus subtilis subsp. subtilis 6051-HGW, complete genome. 4215610
Firmicutes	CP003422.1	Paenibacillus mucilaginosus K02, complete genome. 8770140
Firmicutes	CP003492.1	Bacillus sp. JS, complete genome. 4120406
Firmicutes	CP003629.1	Desulfosporosinus meridiei DSM 13257, complete genome. 4873567
Firmicutes	CP003668.1	Staphylococcus warneri SG1, complete genome. 2486042
Firmicutes	CP003732.1	Thermacetogenium phaeum DSM 12270, complete genome. 2939057
Firmicutes	CP003838.1	Bacillus amyloliquefaciens subsp. plantarum AS43.3, complete genome. 3961368
Firmicutes	CP003839.1	Leuconostoc gelidum JB7, complete genome. 1893499
Firmicutes	CP003851.1	Leuconostoc carnosum JB16, complete genome. 1645096
Firmicutes	CP004405.1	Bacillus subtilis subsp. subtilis str. BAB-1, complete genome. 4021944
Firmicutes	CP005586.1	Bacillus sp. 1NLA3E, complete genome. 4815602
Firmicutes	FN597644.1	FN597644 Bacillus amyloliquefaciens DSM7 complete genome
Firmicutes	FN665652.1	FN665652 Clostridium difficile complete genome, strain CF5
Firmicutes	FP929039.1	FP929039 Coprococcus sp. ART55/1 draft genome.
Firmicutes	FP929042.1	FP929042 Eubacterium rectale DSM 17629 draft genome.
Firmicutes	FP929043.1	FP929043 Eubacterium rectale M104/1 draft genome.
Firmicutes	FP929050.1	FP929050 Roseburia intestinalis XB6B4 draft genome.
Firmicutes	FP929051.1	FP929051 Ruminococcus bromii L2-63 draft genome.
Firmicutes	FP929055.1	FP929055 Ruminococcus torques L2-14 draft genome.
Firmicutes	FP929059.1	FP929059 Eubacterium siraeum V10Sc8a draft genome.
Firmicutes	FP929060.1	FP929060 Clostridiales sp. SM4/1 draft genome.
Firmicutes	FP929061.1	FP929061 Clostridiales sp. SSC/2 draft genome.
Firmicutes	HE577054.1	HE577054 Paenibacillus polymyxa M1 main chromosome, complete genome
Firmicutes	HE617159.1	HE617159 Bacillus amyloliquefaciens CAU-B946 complete genome
Firmicutes	HE970764.1	Lactobacillus casei W56 complete genome 3075780
Gemmatimonadetes	AP009153.1	AP009153 Gemmatimonas aurantiaca T-27 DNA, complete genome.
Nitrospirae	AP012342.1	Leptospirillum ferrooxidans C2-3 DNA, complete genome. 2559538
Nitrospirae	CP001147.1	CP001147 Thermodesulfovibrio yellowstonii DSM 11347, complete genome.
Nitrospirae	CP002919.1	Leptospirillum ferriphilum ML-04, complete genome. 2406157
Nitrospirae	FP929003.1	FP929003 Candidatus Nitrospirae defluvii chromosome, complete genome.
Pathogens	AE014291.4	AE014291 Brucella suis 1330 chromosome I, complete sequence.
Pathogens	AE016795.3	AE016795 Vibrio vulnificus CMCP6 chromosome I, complete sequence.
Pathogens	AE017042.1	AE017042 Yersinia pestis biovar Microtus str. 91001, complete genome.
Pathogens	AE017197.1	AE017197 Rickettsia typhi str. Wilmington, complete genome.
Pathogens	AE017220.1	AE017220 Salmonella enterica subsp. enterica serovar Choleraesuis str. SC-B67, complete genome.
Pathogens	AM421808.1	AM421808 Neisseria meningitidis serogroup C FAM18 complete genome
Pathogens	AP009048.1	AP009048 Escherichia coli str. K12 substr. W3110 DNA, complete genome.
Pathogens	AP011533.1	AP011533 Rickettsia japonica YH DNA, complete genome.
Pathogens	AP011943.1	AP011943 Helicobacter pylori F32 DNA, complete genome.
Pathogens	AP012306.1	AP012306 Escherichia coli str. K-12 substr. MDS42 DNA, complete genome.
Pathogens	AP012601.1	Helicobacter pylori OK310 DNA, complete genome. 1591278
Pathogens	BK006741.1	BK006741 TPA: Francisella tularensis subsp. holarctica OSU18, complete genome.
Pathogens	BX571966.1	BX571966 Burkholderia pseudomallei strain K96243, chromosome 2, complete sequence.
Pathogens	CM000833.1	ENA|CM000833|CM000833.1 Burkholderia pseudomallei 1710a chromosome II, whole genome shotgun sequence.
Pathogens	CM000855.1	ENA|CM000855|CM000855.1 Campylobacter jejuni subsp. jejuni 414 chromosome, whole genome shotgun sequence.
Pathogens	CP000010.1	CP000010 Burkholderia mallei ATCC 23344 chromosome 1, complete sequence.
Pathogens	CP000125.1	CP000125 Burkholderia pseudomallei 1710b chromosome II, complete sequence.
Pathogens	CP000308.1	CP000308 Yersinia pestis Antiqua, complete genome.
Pathogens	CP000378.1	CP000378 Burkholderia cenocepacia AU 1054 chromosome 1, complete sequence.
Pathogens	CP000379.1	CP000379 Burkholderia cenocepacia AU 1054 chromosome 2, complete sequence.
Pathogens	CP000380.1	CP000380 Burkholderia cenocepacia AU 1054 chromosome 3, complete sequence.
Pathogens	CP000409.1	CP000409 Rickettsia canadensis str. McKiel, complete genome.
Pathogens	CP000437.1	CP000437 Francisella tularensis subsp. holarctica OSU18, complete genome.
Pathogens	CP000458.1	CP000458 Burkholderia cenocepacia HI2424 chromosome 1, complete sequence.
Pathogens	CP000459.1	CP000459 Burkholderia cenocepacia HI2424 chromosome 2, complete sequence.
Pathogens	CP000526.1	CP000526 Burkholderia mallei SAVP1 chromosome I, complete sequence.
Pathogens	CP000671.1	CP000671 Haemophilus influenzae PittEE, complete genome.
Pathogens	CP000672.1	CP000672 Haemophilus influenzae PittGG, complete genome.
Pathogens	CP000675.2	CP000675 Legionella pneumophila str. Corby, complete genome.
Pathogens	CP000803.1	CP000803 Francisella tularensis subsp. holarctica FTNF002-00, complete genome.
Pathogens	CP000814.1	CP000814 Campylobacter jejuni subsp. jejuni 81116, complete genome.
Pathogens	CP000857.1	CP000857 Salmonella enterica subsp. enterica serovar Paratyphi C strain RKS4594, complete genome.
Pathogens	CP000863.1	CP000863 Acinetobacter baumannii ACICU, complete genome.
Pathogens	CP000873.1	CP000873 Brucella canis ATCC 23365 chromosome II, complete sequence.
Pathogens	CP000886.1	CP000886 Salmonella enterica subsp. enterica serovar Paratyphi B str. SPB7, complete genome.
Pathogens	CP000887.1	CP000887 Brucella abortus S19 chromosome 1, complete sequence.
Pathogens	CP000911.1	CP000911 Brucella suis ATCC 23445 chromosome I, complete sequence.
Pathogens	CP000912.1	CP000912 Brucella suis ATCC 23445 chromosome II, complete sequence.
Pathogens	CP000937.1	CP000937 Francisella philomiragia subsp. philomiragia ATCC 25017, complete genome.
Pathogens	CP000959.1	CP000959 Burkholderia cenocepacia MC0-3 chromosome 2, complete sequence.
Pathogens	CP001072.2	CP001072 Helicobacter pylori Shi470, complete genome.
Pathogens	CP001144.1	CP001144 Salmonella enterica subsp. enterica serovar Dublin str. CT_02021853, complete genome.
Pathogens	CP001164.1	CP001164 Escherichia coli O157:H7 str. EC4115, complete genome.
Pathogens	CP001172.1	CP001172 Acinetobacter baumannii AB307-0294, complete genome.
Pathogens	CP001235.1	CP001235 Vibrio cholerae O395 chromosome I, complete sequence.
Pathogens	CP001561.1	CP001561 Neisseria meningitidis alpha710, complete genome.
Pathogens	CP001589.1	CP001589 Yersinia pestis D182038, complete genome.
Pathogens	CP001593.1	CP001593 Yersinia pestis Z176003, complete genome.
Pathogens	CP001612.1	CP001612 Rickettsia africae ESF-5, complete genome.
Pathogens	CP001846.1	CP001846 Escherichia coli O55:H7 str. CB9615, complete genome.
Pathogens	CP001921.1	CP001921 Acinetobacter baumannii 1656-2, complete genome.
Pathogens	CP002099.1	Salmonella enterica subsp. enterica serovar Typhi str. Ty21a, complete genome. 4791958
Pathogens	CP002184.1	CP002184 Helicobacter pylori 908, complete genome.
Pathogens	CP002331.1	CP002331 Helicobacter pylori India7, complete genome.
Pathogens	CP002419.1	CP002419 Neisseria meningitidis G2136, complete genome.
Pathogens	CP002440.1	CP002440 Neisseria gonorrhoeae TCDC-NG08107, complete genome.
Pathogens	CP002496.1	CP002496 Pseudomonas aeruginosa M18, complete genome.
Pathogens	CP002516.1	CP002516 Escherichia coli KO11, complete genome.
Pathogens	CP002555.1	CP002555 Vibrio cholerae LMA3894-4 chromosome I, complete sequence.
Pathogens	CP002558.1	CP002558 Francisella cf. novicida 3523, complete genome.
Pathogens	CP002571.1	CP002571 Helicobacter pylori 2017, complete genome.
Pathogens	CP002614.1	CP002614 Salmonella enterica subsp. enterica serovar Typhimurium str. UK-1, complete genome.
Pathogens	CP002729.1	CP002729 Escherichia coli UMNK88, complete genome.
Pathogens	CP002872.1	CP002872 Francisella sp. TX077308, complete genome.
Pathogens	CP002912.1	CP002912 Rickettsia heilongjiangensis 054, complete genome.
Pathogens	CP002953.1	Helicobacter pylori ELS37, complete genome. 1664587
Pathogens	CP002956.1	CP002956 Yersinia pestis A1122, complete genome.
Pathogens	CP002970.1	Escherichia coli KO11FL, complete genome. 5021812
Pathogens	CP002983.1	CP002983 Helicobacter pylori SNT49, complete genome.
Pathogens	CP003034.1	CP003034 Escherichia coli O7:K1 str. CE10, complete genome.
Pathogens	CP003048.1	Francisella tularensis TIGB03, complete genome. 1968651
Pathogens	CP003069.1	CP003069 Vibrio cholerae O1 str. 2010EL-1786 chromosome 1, complete sequence.
Pathogens	CP003149.1	Pseudomonas aeruginosa DK2, complete genome. 6402658
Pathogens	CP003176.1	CP003176 Brucella abortus A13334 chromosome 1, complete sequence.
Pathogens	CP003177.1	CP003177 Brucella abortus A13334 chromosome 2, complete sequence.
Pathogens	CP003289.1	Escherichia coli O104:H4 str. 2011C-3493, complete genome. 5273097
Pathogens	CP003301.1	Escherichia coli O104:H4 str. 2009EL-2071, complete genome. 5312586
Pathogens	CP003304.1	Rickettsia canadensis str. CA410, complete genome. 1150228
Pathogens	CP003305.1	Rickettsia rickettsii str. Brazil, complete genome. 1255681
Pathogens	CP003306.1	Rickettsia rickettsii str. Colombia, complete genome. 1270083
Pathogens	CP003308.1	Rickettsia philipii str. 364D, complete genome. 1287740
Pathogens	CP003338.1	Rickettsia australis str. Cutlack, complete genome. 1296670
Pathogens	CP003386.1	Salmonella enterica subsp. enterica serovar Typhimurium str. 798, complete genome. 4876219
Pathogens	CP003392.1	Rickettsia prowazekii str. Katsinyian, complete genome. 1111454
Pathogens	CP003393.1	Rickettsia prowazekii str. BuV67-CWPP, complete genome. 1111445
Pathogens	CP003419.1	Helicobacter pylori XZ274, complete genome. 1634138
Pathogens	CP003856.1	Acinetobacter baumannii TYTH-1, complete genome. 3957368
Pathogens	CP003862.1	Francisella tularensis subsp. holarctica FSC200, complete genome. 1894157
Pathogens	CP003885.1	Legionella pneumophila subsp. pneumophila LPE509, complete genome. 3434224
Pathogens	CP004009.1	Escherichia coli APEC O78, complete genome. 4798435
Pathogens	CP004889.1	Rickettsia prowazekii str. Breinl, complete genome. 1109301
Pathogens	CR767821.1	CR767821 Ehrlichia ruminantium strain Welgevonden, complete genome
Pathogens	CR925678.1	CR925678 Ehrlichia ruminantium str. Welgevonden, complete genome.
Pathogens	CU459141.1	CU459141 Acinetobacter baumannii str. AYE, complete genome.
Pathogens	FM200053.1	FM200053 Salmonella enterica subsp. enterica serovar Paratyphi A str. AKU_12601 complete genome, strain AKU_12601
Pathogens	FM954972.2	FM954972 Vibrio splendidus LGP32 chromosome 1
Pathogens	FM999788.1	FM999788 Neisseria meningitidis 8013, complete genome
Pathogens	FN649414.1	FN649414 Escherichia coli ETEC H10407, complete genome
Pathogens	FQ670178.1	FQ670178 Haemophilus influenzae F3031 genome.
Planctomycetes	AP012338.1	Phycisphaera mikurensis NBRC 102666 DNA, complete genome. 3803225
Planctomycetes	BX119912.1	ENA|BX119912|BX119912.1 Rhodopirellula baltica SH 1 complete genome
Planctomycetes	CP001744.1	CP001744 Planctomyces limnophilus DSM 3776, complete genome.
Planctomycetes	CP001848.1	CP001848 Pirellula staleyi DSM 6068, complete genome.
Planctomycetes	CP002353.1	CP002353 Isosphaera pallida ATCC 43644, complete genome.
Planctomycetes	CP002546.1	CP002546 Planctomyces brasiliensis DSM 5305, complete genome.
Planctomycetes	CP003364.1	Singulisphaera acidiphila DSM 18658, complete genome. 9629675
Proteobacteria	AE003849.1	AE003849 Xylella fastidiosa 9a5c, complete genome.
Proteobacteria	AE004439.1	AE004439 Pasteurella multocida subsp. multocida str. Pm70, complete genome.
Proteobacteria	AE005673.1	AE005673 Caulobacter crescentus CB15, complete genome.
Proteobacteria	AE007870.2	AE007870 Agrobacterium tumefaciens str. C58 linear chromosome, complete sequence.
Proteobacteria	AE008692.2	AE008692 Zymomonas mobilis subsp. mobilis ZM4, complete genome.
Proteobacteria	AE009442.1	AE009442 Xylella fastidiosa Temecula1, complete genome.
Proteobacteria	AE014299.1	AE014299 Shewanella oneidensis MR-1, complete genome.
Proteobacteria	AE017143.1	AE017143 Haemophilus ducreyi strain 35000HP complete genome.
Proteobacteria	AE017180.1	AE017180 Geobacter sulfurreducens PCA, complete genome.
Proteobacteria	AE017196.1	AE017196 Wolbachia endosymbiont of Drosophila melanogaster, complete genome.
Proteobacteria	AE017282.2	AE017282 Methylococcus capsulatus str. Bath, complete genome.
Proteobacteria	AE017321.1	AE017321 Wolbachia endosymbiont strain TRS of Brugia malayi, complete genome.
Proteobacteria	AL591688.1	AL591688 Sinorhizobium meliloti 1021 complete chromosome
Proteobacteria	AL954747.1	AL954747 Nitrosomonas europaea ATCC 19718, complete genome
Proteobacteria	AM180252.1	AM180252 Lawsonia intracellularis PHE/MN1-00
Proteobacteria	AM743169.1	AM743169 Stenotrophomonas maltophilia K279a complete genome, strain K279a
Proteobacteria	AM902716.1	AM902716 Bordetella petrii strain DSM 12804, complete genome
Proteobacteria	AM942759.1	AM942759 Proteus mirabilis strain HI4320, complete genome
Proteobacteria	AM999887.1	AM999887 Wolbachia endosymbiont of Culex quinquefasciatus Pel strain wPip complete genome
Proteobacteria	AP006725.1	AP006725 Klebsiella pneumoniae subsp. pneumoniae NTUH-K2044 DNA, complete genome.
Proteobacteria	AP008232.1	AP008232 Sodalis glossinidius str. 'morsitans' DNA, complete genome.
Proteobacteria	AP008981.1	AP008981 Orientia tsutsugamushi str. Ikeda DNA, complete genome.
Proteobacteria	AP009384.1	AP009384 Azorhizobium caulinodans ORS 571 DNA, complete genome.
Proteobacteria	AP010946.1	AP010946 Azospirillum sp. B510 DNA, complete genome.
Proteobacteria	AP011135.1	AP011135 Acetobacter pasteurianus IFO 3283-07 DNA, complete genome.
Proteobacteria	AP011142.1	AP011142 Acetobacter pasteurianus IFO 3283-22 DNA, complete genome.
Proteobacteria	AP011149.1	AP011149 Acetobacter pasteurianus IFO 3283-26 DNA, complete genome.
Proteobacteria	AP011156.1	AP011156 Acetobacter pasteurianus IFO 3283-32 DNA, complete genome.
Proteobacteria	AP011163.1	AP011163 Acetobacter pasteurianus IFO 3283-01-42C DNA, complete genome.
Proteobacteria	AP012032.1	AP012032 Pantoea ananatis AJ13355 DNA, complete genome.
Proteobacteria	AP012047.1	AP012047 Arcobacter butzleri ED-1 DNA, complete genome.
Proteobacteria	AP012159.1	AP012159 Gluconacetobacter xylinus NBRC 3288 DNA, complete genome.
Proteobacteria	AP012222.1	AP012222 Sphingobium sp. SYK-6 DNA, complete genome.
Proteobacteria	AP012224.1	AP012224 Pseudogulbenkiania sp. NH8B DNA, complete genome.
Proteobacteria	AP012320.1	Rubrivivax gelatinosus IL144 DNA, complete genome. 5043253
Proteobacteria	AP012603.1	Agromonas oligotrophica S58 DNA, complete genome. 8264165
Proteobacteria	BX470248.1	ENA|BX470248|BX470248.1 Bordetella pertussis strain Tohama I, complete genome
Proteobacteria	BX470250.1	ENA|BX470250|BX470250.1 Bordetella bronchiseptica strain RB50, complete genome
Proteobacteria	BX571963.1	ENA|BX571963|BX571963.1 Rhodopseudomonas palustris CGA009 complete genome.
Proteobacteria	BX842601.2	ENA|BX842601|BX842601.2 Bdellovibrio bacteriovorus complete genome, strain HD100
Proteobacteria	BX897699.1	BX897699 Bartonella henselae strain Houston-1, complete genome
Proteobacteria	BX897700.1	BX897700 Bartonella quintana str. Toulouse, complete genome
Proteobacteria	BX936398.1	BX936398 Yersinia pseudotuberculosis IP32953 genome, complete sequence.
Proteobacteria	BX950851.1	BX950851 Erwinia carotovora subsp. atroseptica SCRI1043, complete genome
Proteobacteria	CP000009.1	CP000009 Gluconobacter oxydans 621H, complete genome.
Proteobacteria	CP000030.1	CP000030 Anaplasma marginale str. St. Maries, complete genome.
Proteobacteria	CP000031.1	CP000031 Ruegeria pomeroyi DSS-3, complete genome.
Proteobacteria	CP000034.1	CP000034 Shigella dysenteriae Sd197, complete genome.
Proteobacteria	CP000083.1	CP000083 Colwellia psychrerythraea 34H, complete genome.
Proteobacteria	CP000084.1	CP000084 Candidatus Pelagibacter ubique HTCC1062, complete genome.
Proteobacteria	CP000086.1	CP000086 Burkholderia thailandensis E264 chromosome I, complete sequence.
Proteobacteria	CP000103.1	CP000103 Nitrosospira multiformis ATCC 25196, complete genome.
Proteobacteria	CP000115.1	CP000115 Nitrobacter winogradskyi Nb-255, complete genome.
Proteobacteria	CP000127.1	CP000127 Nitrosococcus oceani ATCC 19707, complete genome.
Proteobacteria	CP000142.2	CP000142 Pelobacter carbinolicus DSM 2380, complete genome.
Proteobacteria	CP000143.1	CP000143 Rhodobacter sphaeroides 2.4.1 chromosome 1, complete sequence.
Proteobacteria	CP000148.1	CP000148 Geobacter metallireducens GS-15, complete genome.
Proteobacteria	CP000153.1	CP000153 Sulfurimonas denitrificans DSM 1251, complete genome.
Proteobacteria	CP000155.1	CP000155 Hahella chejuensis KCTC 2396, complete genome.
Proteobacteria	CP000158.1	CP000158 Hyphomonas neptunium ATCC 15444, complete genome.
Proteobacteria	CP000235.1	CP000235 Anaplasma phagocytophilum HZ, complete genome.
Proteobacteria	CP000245.1	CP000245 Ramlibacter tataouinensis TTB310, complete genome.
Proteobacteria	CP000250.1	CP000250 Rhodopseudomonas palustris HaA2, complete genome.
Proteobacteria	CP000266.1	CP000266 Shigella flexneri 5 str. 8401, complete genome.
Proteobacteria	CP000267.1	CP000267 Rhodoferax ferrireducens T118, complete genome.
Proteobacteria	CP000269.1	CP000269 Janthinobacterium sp. Marseille, complete genome.
Proteobacteria	CP000282.1	CP000282 Saccharophagus degradans 2-40, complete genome.
Proteobacteria	CP000283.1	CP000283 Rhodopseudomonas palustris BisB5, complete genome.
Proteobacteria	CP000316.1	CP000316 Polaromonas sp. JS666, complete genome.
Proteobacteria	CP000323.1	CP000323 Psychrobacter cryohalolentis K5, complete genome.
Proteobacteria	CP000362.1	CP000362 Roseobacter denitrificans OCh 114, complete genome.
Proteobacteria	CP000377.1	CP000377 Silicibacter sp. TM1040, complete genome.
Proteobacteria	CP000388.1	CP000388 Pseudoalteromonas atlantica T6c, complete genome.
Proteobacteria	CP000390.1	CP000390 Chelativorans sp. BNC1, complete genome.
Proteobacteria	CP000394.1	CP000394 Granulibacter bethesdensis CGDNIH1, complete genome.
Proteobacteria	CP000450.1	CP000450 Nitrosomonas eutropha C91, complete genome.
Proteobacteria	CP000471.1	CP000471 Magnetococcus sp. MC-1, complete genome.
Proteobacteria	CP000478.1	CP000478 Syntrophobacter fumaroxidans MPOB, complete genome.
Proteobacteria	CP000482.1	CP000482 Pelobacter propionicus DSM 2379, complete genome.
Proteobacteria	CP000487.1	CP000487 Campylobacter fetus subsp. fetus 82-40, complete genome.
Proteobacteria	CP000490.1	CP000490 Paracoccus denitrificans PD1222 chromosome 2, complete sequence.
Proteobacteria	CP000510.1	CP000510 Psychromonas ingrahamii 37, complete genome.
Proteobacteria	CP000512.1	CP000512 Acidovorax citrulli AAC00-1, complete genome.
Proteobacteria	CP000513.1	CP000513 Dichelobacter nodosus VCS1703A, complete genome.
Proteobacteria	CP000514.1	CP000514 Marinobacter aquaeolei VT8, complete genome.
Proteobacteria	CP000524.1	CP000524 Bartonella bacilliformis KC583, complete genome.
Proteobacteria	CP000529.1	CP000529 Polaromonas naphthalenivorans CJ2, complete genome.
Proteobacteria	CP000539.1	CP000539 Acidovorax sp. JS42, complete genome.
Proteobacteria	CP000542.1	CP000542 Verminephrobacter eiseniae EF01-2, complete genome.
Proteobacteria	CP000544.1	CP000544 Halorhodospira halophila SL1, complete genome.
Proteobacteria	CP000555.1	CP000555 Methylibium petroleiphilum PM1, complete genome.
Proteobacteria	CP000578.1	CP000578 Rhodobacter sphaeroides ATCC 17029 chromosome 2, complete sequence.
Proteobacteria	CP000613.2	CP000613 Rhodospirillum centenum SW, complete genome.
Proteobacteria	CP000629.1	CP000629 Agrobacterium radiobacter K84 chromosome 2, complete sequence.
Proteobacteria	CP000633.1	CP000633 Agrobacterium vitis S4 chromosome 1, complete sequence.
Proteobacteria	CP000644.1	CP000644 Aeromonas salmonicida subsp. salmonicida A449, complete genome.
Proteobacteria	CP000653.1	CP000653 Enterobacter sp. 638, complete genome.
Proteobacteria	CP000655.1	CP000655 Polynucleobacter necessarius subsp. asymbioticus QLW-P1DMWA-1, complete genome.
Proteobacteria	CP000698.1	CP000698 Geobacter uraniireducens Rf4, complete genome.
Proteobacteria	CP000699.1	CP000699 Sphingomonas wittichii RW1, complete genome.
Proteobacteria	CP000749.1	CP000749 Marinomonas sp. MWYL1, complete genome.
Proteobacteria	CP000758.1	CP000758 Ochrobactrum anthropi ATCC 49188 chromosome 1, complete sequence.
Proteobacteria	CP000759.1	CP000759 Ochrobactrum anthropi ATCC 49188 chromosome 2, complete sequence.
Proteobacteria	CP000774.1	CP000774 Parvibaculum lavamentivorans DS-1, complete genome.
Proteobacteria	CP000776.1	CP000776 Campylobacter hominis ATCC BAA-381, complete genome.
Proteobacteria	CP000783.1	CP000783 Cronobacter sakazakii ATCC BAA-894, complete genome.
Proteobacteria	CP000792.1	CP000792 Campylobacter concisus 13826, complete genome.
Proteobacteria	CP000826.1	CP000826 Serratia proteamaculans 568, complete genome.
Proteobacteria	CP000859.1	CP000859 Desulfococcus oleovorans Hxd3, complete genome.
Proteobacteria	CP000890.1	CP000890 Coxiella burnetii RSA 331, complete genome.
Proteobacteria	CP000932.1	CP000932 Campylobacter lari RM2100, complete genome.
Proteobacteria	CP000934.1	CP000934 Cellvibrio japonicus Ueda107, complete genome.
Proteobacteria	CP000941.1	CP000941 Xylella fastidiosa M12, complete genome.
Proteobacteria	CP000943.1	CP000943 Methylobacterium sp. 4-46, complete genome.
Proteobacteria	CP000946.1	CP000946 Escherichia coli ATCC 8739, complete genome.
Proteobacteria	CP000950.1	CP000950 Yersinia pseudotuberculosis YPIII, complete genome.
Proteobacteria	CP001001.1	CP001001 Methylobacterium radiotolerans JCM 2831, complete genome.
Proteobacteria	CP001010.1	CP001010 Polynucleobacter necessarius subsp. necessarius STIR1, complete genome.
Proteobacteria	CP001013.1	CP001013 Leptothrix cholodnii SP-6, complete genome.
Proteobacteria	CP001016.1	CP001016 Beijerinckia indica subsp. indica ATCC 9039, complete genome.
Proteobacteria	CP001025.1	CP001025 Burkholderia ambifaria MC40-6 chromosome 1, complete sequence.
Proteobacteria	CP001029.1	CP001029 Methylobacterium populi BJ001, complete genome.
Proteobacteria	CP001048.1	CP001048 Yersinia pseudotuberculosis PB1/+, complete genome.
Proteobacteria	CP001079.1	CP001079 Anaplasma marginale str. Florida, complete genome.
Proteobacteria	CP001087.1	CP001087 Desulfobacterium autotrophicum HRM2, complete genome.
Proteobacteria	CP001096.1	CP001096 Rhodopseudomonas palustris TIE-1, complete genome.
Proteobacteria	CP001132.1	CP001132 Acidithiobacillus ferrooxidans ATCC 53993, complete genome.
Proteobacteria	CP001135.1	CP001135 Edwardsiella tarda EIB202, complete genome.
Proteobacteria	CP001150.1	CP001150 Rhodobacter sphaeroides KD131 chromosome 1, complete sequence.
Proteobacteria	CP001151.1	CP001151 Rhodobacter sphaeroides KD131 chromosome 2, complete sequence.
Proteobacteria	CP001154.1	CP001154 Laribacter hongkongensis HLHK9, complete genome.
Proteobacteria	CP001189.1	CP001189 Gluconacetobacter diazotrophicus PAl 5, complete genome.
Proteobacteria	CP001220.1	CP001220 Comamonas testosteroni CNB-2, complete genome.
Proteobacteria	CP001279.1	CP001279 Nautilia profundicola AmH, complete genome.
Proteobacteria	CP001298.1	CP001298 Methylobacterium chloromethanicum CM4, complete genome.
Proteobacteria	CP001321.1	CP001321 Haemophilus parasuis SH0165, complete genome.
Proteobacteria	CP001322.1	CP001322 Desulfatibacillum alkenivorans AK-01, complete genome.
Proteobacteria	CP001340.1	CP001340 Caulobacter crescentus NA1000, complete genome.
Proteobacteria	CP001359.1	CP001359 Anaeromyxobacter dehalogenans 2CP-1, complete genome.
Proteobacteria	CP001383.1	CP001383 Shigella flexneri 2002017, complete genome.
Proteobacteria	CP001511.1	CP001511 Methylobacterium extorquens AM1 megaplasmid, complete sequence.
Proteobacteria	CP001560.1	Escherichia blattae DSM 4481, complete genome. 4158725
Proteobacteria	CP001600.2	Edwardsiella ictaluri 93-146, complete genome. 3812301
Proteobacteria	CP001607.1	CP001607 Aggregatibacter aphrophilus NJ8700, complete genome.
Proteobacteria	CP001629.1	CP001629 Desulfomicrobium baculatum DSM 4028, complete genome.
Proteobacteria	CP001635.1	CP001635 Variovorax paradoxus S110 chromosome 1, complete sequence.
Proteobacteria	CP001636.1	CP001636 Variovorax paradoxus S110 chromosome 2, complete sequence.
Proteobacteria	CP001654.1	CP001654 Dickeya dadantii Ech703, complete genome.
Proteobacteria	CP001657.1	CP001657 Pectobacterium carotovorum subsp. carotovorum PC1, complete genome.
Proteobacteria	CP001672.1	CP001672 Methylotenera mobilis JLW8, complete genome.
Proteobacteria	CP001674.1	CP001674 Methylovorus glucosetrophus SIP3-4, complete genome.
Proteobacteria	CP001677.5	CP001677 Candidatus Liberibacter asiaticus str. psy62, complete genome.
Proteobacteria	CP001715.1	CP001715 Candidatus Accumulibacter phosphatis clade IIA str. UW-1, complete genome.
Proteobacteria	CP001751.1	CP001751 Candidatus Puniceispirillum marinum IMCC1322, complete genome.
Proteobacteria	CP001796.1	CP001796 Pseudoalteromonas sp. SM9913 chromosome I, complete sequence.
Proteobacteria	CP001804.1	CP001804 Haliangium ochraceum DSM 14365, complete genome.
Proteobacteria	CP001830.1	CP001830 Sinorhizobium meliloti SM11, complete genome.
Proteobacteria	CP001836.1	CP001836 Dickeya dadantii Ech586, complete genome.
Proteobacteria	CP001875.2	CP001875 Pantoea ananatis LMG 20103, complete genome.
Proteobacteria	CP001896.1	CP001896 Allochromatium vinosum DSM 180, complete genome.
Proteobacteria	CP001905.1	CP001905 Thioalkalivibrio sp. K90mix, complete genome.
Proteobacteria	CP001965.1	CP001965 Sideroxydans lithotrophicus ES-1, complete genome.
Proteobacteria	CP001999.1	CP001999 Arcobacter nitrofigilis DSM 7299, complete genome.
Proteobacteria	CP002008.1	CP002008 Caulobacter segnis ATCC 21756, complete genome.
Proteobacteria	CP002018.1	CP002018 Ketogulonigenium vulgarum WSH-001, complete genome.
Proteobacteria	CP002026.1	CP002026 Starkeya novella DSM 506, complete genome.
Proteobacteria	CP002031.1	CP002031 Geobacter sulfurreducens KN400, complete genome.
Proteobacteria	CP002038.1	CP002038 Dickeya dadantii 3937, complete genome.
Proteobacteria	CP002039.1	CP002039 Herbaspirillum seropedicae SmR1, complete genome.
Proteobacteria	CP002080.1	CP002080 Acinetobacter oleivorans DR1, complete genome.
Proteobacteria	CP002083.1	CP002083 Hyphomicrobium denitrificans ATCC 51888, complete genome.
Proteobacteria	CP002085.1	CP002085 Desulfarculus baarsii DSM 2075, complete genome.
Proteobacteria	CP002086.1	CP002086 Nitrosococcus watsoni C-113, complete genome.
Proteobacteria	CP002156.1	CP002156 Parvularcula bermudensis HTCC2503 strain HTCC2503, complete genome.
Proteobacteria	CP002159.1	CP002159 Gallionella capsiferriformans ES-2, complete genome.
Proteobacteria	CP002165.1	CP002165 Xylella fastidiosa subsp. fastidiosa GB514, complete genome.
Proteobacteria	CP002177.1	CP002177 Acinetobacter calcoaceticus PHEA-2, complete genome.
Proteobacteria	CP002205.1	CP002205 Sulfurimonas autotrophica DSM 16294, complete genome.
Proteobacteria	CP002206.1	CP002206 Pantoea vagans C9-1, complete genome.
Proteobacteria	CP002209.1	CP002209 Ferrimonas balearica DSM 9799, complete genome.
Proteobacteria	CP002224.1	CP002224 Ketogulonicigenium vulgare Y25, complete genome.
Proteobacteria	CP002246.1	CP002246 Yersinia enterocolitica subsp. palearctica 105.5R(r), complete genome.
Proteobacteria	CP002252.1	CP002252 Methylovorus sp. MP688, complete genome.
Proteobacteria	CP002271.1	CP002271 Stigmatella aurantiaca DW4/3-1, complete genome.
Proteobacteria	CP002272.1	CP002272 Enterobacter cloacae SCF1, complete genome.
Proteobacteria	CP002295.1	Serratia symbiotica str. 'Cinara cedri', complete genome. 1762765
Proteobacteria	CP002339.1	CP002339 Alteromonas sp. SN2, complete genome.
Proteobacteria	CP002364.1	CP002364 Desulfobulbus propionicus DSM 2032, complete genome.
Proteobacteria	CP002371.1	CP002371 Candidatus Liberibacter solanacearum CLso-ZC1, complete genome.
Proteobacteria	CP002382.1	CP002382 Micavibrio aeruginosavorus ARL-13, complete genome.
Proteobacteria	CP002395.1	CP002395 Asticcacaulis excentricus CB 48 chromosome 1, complete sequence.
Proteobacteria	CP002396.1	CP002396 Asticcacaulis excentricus CB 48 chromosome 2, complete sequence.
Proteobacteria	CP002417.1	CP002417 Variovorax paradoxus EPS, complete genome.
Proteobacteria	CP002418.1	CP002418 Rhodopseudomonas palustris DX-1, complete genome.
Proteobacteria	CP002433.1	CP002433 Pantoea sp. At-9b, complete genome.
Proteobacteria	CP002446.1	CP002446 Pseudoxanthomonas suwonensis 11-1, complete genome.
Proteobacteria	CP002456.1	CP002456 Taylorella equigenitalis MCE9, complete genome.
Proteobacteria	CP002479.1	CP002479 Geobacter sp. M18, complete genome.
Proteobacteria	CP002505.1	CP002505 Rahnella sp. Y9602, complete genome.
Proteobacteria	CP002521.1	CP002521 Acidovorax avenae subsp. avenae ATCC 19860, complete genome.
Proteobacteria	CP002526.1	CP002526 Glaciecola sp. 4H-3-7+YE-5, complete genome.
Proteobacteria	CP002552.1	CP002552 Nitrosomonas sp. AL212, complete genome.
Proteobacteria	CP002568.1	CP002568 Polymorphum gilvum SL003B-26A1, complete genome.
Proteobacteria	CP002583.1	CP002583 Marinomonas mediterranea MMB-1, complete genome.
Proteobacteria	CP002607.1	CP002607 Aeromonas veronii B565, complete genome.
Proteobacteria	CP002623.1	CP002623 Roseobacter litoralis Och 149, complete genome.
Proteobacteria	CP002663.1	CP002663 Pusillimonas sp. T7-7, complete genome.
Proteobacteria	CP002695.1	CP002695 Bordetella pertussis CS, complete genome.
Proteobacteria	CP002740.1	CP002740 Sinorhizobium meliloti BL225C, complete genome.
Proteobacteria	CP002745.1	CP002745 Collimonas fungivorans Ter331, complete genome.
Proteobacteria	CP002773.1	CP002773 Serratia sp. AS9, complete genome.
Proteobacteria	CP002775.1	CP002775 Serratia sp. AS13, complete genome.
Proteobacteria	CP002776.1	CP002776 Thioalkalimicrobium cyclicum ALM1, complete genome.
Proteobacteria	CP002798.1	CP002798 Sphingobium chlorophenolicum L-1 chromosome 1, complete sequence.
Proteobacteria	CP002824.1	CP002824 Enterobacter aerogenes KCTC 2190, complete genome.
Proteobacteria	CP002830.1	CP002830 Myxococcus fulvus HW-1, complete genome.
Proteobacteria	CP002850.1	CP002850 Zymomonas mobilis subsp. mobilis ATCC 10988, complete genome.
Proteobacteria	CP002865.1	CP002865 Zymomonas mobilis subsp. pomaceae ATCC 29192, complete genome.
Proteobacteria	CP002886.1	CP002886 Enterobacter cloacae EcWSU1, complete genome.
Proteobacteria	CP002897.1	CP002897 Paracoccus denitrificans SD1, complete genome.
Proteobacteria	CP002914.1	CP002914 Xanthomonas axonopodis pv. citrumelo F1, complete genome.
Proteobacteria	CP002972.1	Phaeobacter gallaeciensis 2.10, complete genome. 3758274
Proteobacteria	CP002985.1	CP002985 Acidithiobacillus ferrivorans SS3, complete genome.
Proteobacteria	CP003046.1	CP003046 Rhodospirillum rubrum F11, complete genome.
Proteobacteria	CP003060.1	CP003060 Glaciecola nitratireducens FR1064, complete genome.
Proteobacteria	CP003075.1	CP003075 Pelagibacterium halotolerans B2, complete genome.
Proteobacteria	CP003085.1	CP003085 Pantoea ananatis PA13, complete genome.
Proteobacteria	CP003099.1	CP003099 Aggregatibacter actinomycetemcomitans ANH9381, complete genome.
Proteobacteria	CP003123.1	Bartonella australis Aust/NH1, complete genome. 1596490
Proteobacteria	CP003124.1	Bartonella vinsonii subsp. berkhoffii str. Winnie, complete genome. 1802699
Proteobacteria	CP003147.1	CP003147 Pseudovibrio sp. FO-BEG1, complete genome.
Proteobacteria	CP003171.1	CP003171 Oceanimonas sp. GK1, complete genome.
Proteobacteria	CP003200.1	CP003200 Klebsiella pneumoniae subsp. pneumoniae HS11286, complete genome.
Proteobacteria	CP003218.1	CP003218 Klebsiella oxytoca KCTC 1686, complete genome.
Proteobacteria	CP003241.1	CP003241 Vibrio sp. EJY3 chromosome 1, complete sequence.
Proteobacteria	CP003264.1	Taylorella equigenitalis ATCC 35865, complete genome. 1732123
Proteobacteria	CP003312.1	Cronobacter sakazakii ES15, complete genome. 4268675
Proteobacteria	CP003333.1	Sulfurospirillum barnesii SES-3, complete genome. 2510109
Proteobacteria	CP003358.1	Mesorhizobium australicum WSM2073, complete genome. 6200534
Proteobacteria	CP003380.1	Methylophaga sp. JAM7, complete genome. 2697465
Proteobacteria	CP003389.1	Corallococcus coralloides DSM 2259, complete genome. 10080619
Proteobacteria	CP003415.1	Pectobacterium sp. SCC3193, complete genome. 5164411
Proteobacteria	CP003466.1	Alcanivorax dieselolei B5, complete genome. 4928223
Proteobacteria	CP003470.1	Rhodanobacter sp. 2APBS1, complete genome. 4225490
Proteobacteria	CP003479.1	Helicobacter cetorum MIT 00-7128, complete genome. 1947646
Proteobacteria	CP003481.1	Helicobacter cetorum MIT 99-5656, complete genome. 1833666
Proteobacteria	CP003537.1	Bdellovibrio exovorus JSS, complete genome. 2657893
Proteobacteria	CP003546.1	Secondary endosymbiont of Ctenarytaina eucalypti, complete genome. 1441139
Proteobacteria	CP003555.1	Advenella kashmirensis WT001, complete genome. 4365995
Proteobacteria	CP003677.1	Pseudomonas stutzeri CCUG 29243, complete genome. 4709064
Proteobacteria	CP003678.1	Enterobacter cloacae subsp. dissolvens SDM, complete genome. 4968248
Proteobacteria	CP003683.1	Klebsiella oxytoca E718, complete genome. 6097032
Proteobacteria	CP003704.1	Zymomonas mobilis subsp. mobilis ATCC 29191, complete genome. 1961306
Proteobacteria	CP003734.1	Pseudomonas putida DOT-T1E, complete genome. 6260702
Proteobacteria	CP003735.1	Marinobacter sp. BSs20148, complete genome. 4063864
Proteobacteria	CP003737.1	Enterobacter cloacae subsp. cloacae ENHKU01, complete genome. 4726582
Proteobacteria	CP003740.1	Octadecabacter antarcticus 307, complete genome. 4812600
Proteobacteria	CP003742.1	Octadecabacter arcticus 238, complete genome. 5200279
Proteobacteria	CP003745.1	Bibersteinia trehalosi USDA-ARS-USMARC-192, complete genome. 2407846
Proteobacteria	CP003746.1	Simiduia agarivorans SA1 = DSM 21679, complete genome. 4309711
Proteobacteria	CP003776.1	Pectobacterium carotovorum subsp. carotovorum PCC21, complete genome. 4842771
Proteobacteria	CP003784.1	Bartonella quintana RM-11, complete genome. 1587646
Proteobacteria	CP003801.1	Alpha proteobacterium HIMB59, complete genome. 1410127
Proteobacteria	CP003809.1	Alpha proteobacterium HIMB5, complete genome. 1343202
Proteobacteria	CP003837.1	Glaciecola psychrophila 170, complete genome. 5413691
Proteobacteria	CP003872.1	Acidovorax sp. KKS102, complete genome. 5196935
Proteobacteria	CP003883.1	Wolbachia endosymbiont of Drosophila simulans wNo, complete genome. 1301823
Proteobacteria	CP003884.1	Wolbachia endosymbiont of Drosophila simulans wHa, complete genome. 1295804
Proteobacteria	CP003926.1	Gluconobacter oxydans H24, complete genome. 3602424
Proteobacteria	CP003933.1	Sinorhizobium meliloti GR4, complete genome. 3618794
Proteobacteria	CP003938.1	Enterobacteriaceae bacterium strain FGI 57, complete genome. 4762179
Proteobacteria	CP003959.1	Serratia marcescens WW4, complete genome. 5241455
Proteobacteria	CP004029.1	Lawsonia intracellularis N343, complete genome. 1457568
Proteobacteria	CP004091.1	Cronobacter sakazakii SP291, complete genome. 4344092
Proteobacteria	CP004141.1	Edwardsiella tarda C07-087, complete genome. 3857040
Proteobacteria	CP004142.1	Raoultella ornithinolytica B6, complete genome. 5398151
Proteobacteria	CP004345.1	Morganella morganii subsp. morganii KT, complete genome. 3799539
Proteobacteria	CP004348.1	Beta proteobacterium CB, complete genome. 2045720
Proteobacteria	CP004752.1	Mannheimia haemolytica USDA-ARS-USMARC-183, complete genome. 2658332
Proteobacteria	CP004753.1	Mannheimia haemolytica USDA-ARS-SAM-185, complete genome. 2544668
Proteobacteria	CP005383.1	Mannheimia haemolytica M42548, complete genome. 2731870
Proteobacteria	CP005587.1	Hyphomicrobium denitrificans 1NES1, complete genome. 3808687
Proteobacteria	CR354532.1	ENA|CR354532|CR354532.1 Photobacterium profundum SS9 chromosome 2
Proteobacteria	CR543861.1	CR543861 Acinetobacter sp. ADP1 complete genome.
Proteobacteria	CR555306.1	CR555306 Azoarcus aromaticum EbN1 complete genome
Proteobacteria	CR954246.1	CR954246 Pseudoalteromonas haloplanktis str. TAC125 chromosome I, complete sequence.
Proteobacteria	CT573326.1	CT573326 Pseudomonas entomophila str. L48 chromosome,complete sequence.
Proteobacteria	CU207211.1	CU207211 Herminiimonas arsenicoxydans chromosome, complete sequence.
Proteobacteria	CU468135.1	CU468135 Erwinia tasmaniensis strain ET1/99 complete chromosome.
Proteobacteria	CU633749.1	CU633749 Cupriavidus taiwanensis str. LMG19424 chromosome 1, complete genome.
Proteobacteria	CU633750.1	CU633750 Cupriavidus taiwanensis str. LMG19424 chromosome 2, complete genome.
Proteobacteria	CU928158.2	CU928158 Escherichia fergusonii ATCC 35469 chromosome, complete genome
Proteobacteria	FN392235.1	FN392235 Erwinia pyrifoliae DSM 12163 complete genome, culture collection DSM:12163
Proteobacteria	FN434113.1	FN434113 Erwinia amylovora CFBP1430 complete genome
Proteobacteria	FN645454.1	FN645454 Bartonella clarridgeiae strain 73, complete genome
Proteobacteria	FN666575.1	FN666575 Erwinia amylovora ATCC 49946 chromosomal sequence.
Proteobacteria	FN869568.1	FN869568 Halomonas elongata DSM 2581, complete genome
Proteobacteria	FO082060.1	FO082060 Methylomicrobium alcaliphilum str. 20Z chromosome, complete genome.
Proteobacteria	FO203522.1	Desulfovibrio hydrothermalis AM13 = DSM 14728 chromosome, complete genome 3703034
Proteobacteria	FP236842.1	FP236842 Erwinia pyrifoliae strain Ep1/96 complete chromosome.
Proteobacteria	FP475956.1	FP475956 Thiomonas sp. str. 3As chromosome, complete genome.
Proteobacteria	FP885895.1	FP885895 Ralstonia solanacearum str. CMR15 chromosome, complete genome.
Proteobacteria	FP929140.1	FP929140 gamma proteobacterium HdN1 complete genome
Proteobacteria	FQ311868.1	FQ311868 Azospirillum lipoferum 4B main chromosome, complete genome
Proteobacteria	FQ312002.1	FQ312002 Haemophilus parainfluenzae T3T1 complete genome
Proteobacteria	FQ312005.1	FQ312005 Bacteriovorax marinus SJ genome.
Proteobacteria	FQ859181.1	FQ859181 Hyphomicrobium sp. MC1 chromosome, complete genome.
Proteobacteria	FR687359.1	FR687359 Burkholderia rhizoxinica HKI 454, complete genome
Proteobacteria	FR729477.2	FR729477 Yersinia enterocolitica subsp. palearctica Y11
Proteobacteria	FR856861.1	FR856861 Novosphingobium sp. PP1Y Mpl megaplasmid, complete replicon
Proteobacteria	FR856862.1	FR856862 Novosphingobium sp. PP1Y main chromosome, complete replicon
Proteobacteria	FR871757.1	FR871757 Helicobacter bizzozeronii CIII-1 main chromosome, complete genome
Proteobacteria	HE577327.1	HE577327 Azospirillum brasilense Sp245 main chromosome complete genome
Proteobacteria	HE616528.1	HE616528 Shigella sonnei 53G main chromosome, complete genome
Proteobacteria	HE798556.1	Stenotrophomonas maltophilia D457 complete genome 4769156
Proteobacteria	HE956757.1	Methylocystis sp. SC2 complete genome 3773444
Proteobacteria	HE965805.1	Bordetella pertussis 18323 complete genome 4043846
Proteobacteria	HE965806.1	Bordetella bronchiseptica 253 complete genome 5264383
Proteobacteria	HE995405.1	Sinorhizobium meliloti Rm41 complete genome 3679105
Random	SHUFFLED_AE017042.1	AE017042 Yersinia pestis biovar Microtus str. 91001, complete genome.
Random	SHUFFLED_AJ235269.1	ENA|AJ235269|AJ235269.1 Rickettsia prowazekii str. Madrid E, complete genome
Random	SHUFFLED_AL732656.1	ENA|AL732656|AL732656.1 Streptococcus agalactiae NEM316 complete genome
Random	SHUFFLED_AM040265.1	AM040265 Brucella melitensis biovar Abortus 2308 chromosome II, complete sequence, strain 2308
Random	SHUFFLED_AM286280.1	AM286280 Francisella tularensis subsp. tularensis strain FSC 198 complete genome
Random	SHUFFLED_AM747720.1	AM747720 Burkholderia cenocepacia J2315 chromosome 1, complete genome
Random	SHUFFLED_AP010935.1	AP010935 Streptococcus dysgalactiae subsp. equisimilis GGS_124 DNA, complete genome.
Random	SHUFFLED_AP012203.1	AP012203 Porphyromonas gingivalis TDC60 DNA, complete genome.
Random	SHUFFLED_AP012340.1	Mycobacterium tuberculosis str. Erdman = ATCC 35801 DNA, complete genome. 4392353
Random	SHUFFLED_BA000008.3	BA000008 Chlamydophila pneumoniae J138 genomic DNA, complete sequence.
Random	SHUFFLED_BX548020.1	ENA|BX548020|BX548020.1 Synechococcus sp. WH 8102 complete genome.
Random	SHUFFLED_BX571656.1	ENA|BX571656|BX571656.1 Wolinella succinogenes DSM 1740, complete genome
Random	SHUFFLED_BX571857.1	BX571857 Staphylococcus aureus strain MSSA476, complete genome
Random	SHUFFLED_CM000438.1	ENA|CM000438|CM000438.1 Burkholderia thailandensis ATCC 700388 chromosome 1, whole genome shotgun sequence.
Random	SHUFFLED_CM000488.1	ENA|CM000488|CM000488.1 Bacillus subtilis subsp. subtilis str. NCIB 3610 chromosome, whole genome shotgun sequence.
Random	SHUFFLED_CM000657.1	ENA|CM000657|CM000657.1 Clostridium difficile QCD-97b34 chromosome, whole genome shotgun sequence.
Random	SHUFFLED_CM000715.1	ENA|CM000715|CM000715.1 Bacillus cereus ATCC 10876 chromosome, whole genome shotgun sequence.
Random	SHUFFLED_CM000724.1	ENA|CM000724|CM000724.1 Bacillus cereus BDRD-ST26 chromosome, whole genome shotgun sequence.
Random	SHUFFLED_CM000731.1	ENA|CM000731|CM000731.1 Bacillus cereus Rock3-29 chromosome, whole genome shotgun sequence.
Random	SHUFFLED_CM000750.1	ENA|CM000750|CM000750.1 Bacillus thuringiensis serovar pakistani str. T13001 chromosome, whole genome shotgun sequence.
Random	SHUFFLED_CM000754.1	ENA|CM000754|CM000754.1 Bacillus thuringiensis serovar andalousiensis BGSC 4AW1 chromosome, whole genome shotgun sequence.
Random	SHUFFLED_CP000097.1	CP000097 Synechococcus sp. CC9902, complete genome.
Random	SHUFFLED_CP000108.1	CP000108 Chlorobium chlorochromatii CaD3, complete genome.
Random	SHUFFLED_CP000154.1	CP000154 Paenibacillus polymyxa E681, complete genome.
Random	SHUFFLED_CP000250.1	CP000250 Rhodopseudomonas palustris HaA2, complete genome.
Random	SHUFFLED_CP000312.1	CP000312 Clostridium perfringens SM101, complete genome.
Random	SHUFFLED_CP000381.1	CP000381 Neisseria meningitidis 053442, complete genome.
Random	SHUFFLED_CP000414.1	CP000414 Leuconostoc mesenteroides subsp. mesenteroides ATCC 8293, complete genome.
Random	SHUFFLED_CP000462.1	CP000462 Aeromonas hydrophila subsp. hydrophila ATCC 7966, complete genome.
Random	SHUFFLED_CP000480.1	CP000480 Mycobacterium smegmatis str. MC2 155, complete genome.
Random	SHUFFLED_CP000512.1	CP000512 Acidovorax citrulli AAC00-1, complete genome.
Random	SHUFFLED_CP000521.1	CP000521 Acinetobacter baumannii ATCC 17978, complete genome.
Random	SHUFFLED_CP000529.1	CP000529 Polaromonas naphthalenivorans CJ2, complete genome.
Random	SHUFFLED_CP000577.1	CP000577 Rhodobacter sphaeroides ATCC 17029 chromosome 1, complete sequence.
Random	SHUFFLED_CP000792.1	CP000792 Campylobacter concisus 13826, complete genome.
Random	SHUFFLED_CP000822.1	CP000822 Citrobacter koseri ATCC BAA-895, complete genome.
Random	SHUFFLED_CP000825.1	CP000825 Prochlorococcus marinus str. MIT 9215, complete genome.
Random	SHUFFLED_CP000911.1	CP000911 Brucella suis ATCC 23445 chromosome I, complete sequence.
Random	SHUFFLED_CP000915.1	CP000915 Francisella tularensis subsp. mediasiatica FSC147, complete genome.
Random	SHUFFLED_CP000923.1	CP000923 Thermoanaerobacter sp. X514, complete genome.
Random	SHUFFLED_CP000930.2	CP000930 Heliobacterium modesticaldum Ice1, complete genome.
Random	SHUFFLED_CP000943.1	CP000943 Methylobacterium sp. 4-46, complete genome.
Random	SHUFFLED_CP000962.1	CP000962 Clostridium botulinum A3 str. Loch Maree, complete genome.
Random	SHUFFLED_CP001019.1	CP001019 Coxiella burnetii CbuG_Q212, complete genome.
Random	SHUFFLED_CP001080.1	CP001080 Sulfurihydrogenibium sp. YO3AOP1, complete genome.
Random	SHUFFLED_CP001084.1	CP001084 Lactobacillus casei str. Zhang, complete genome.
Random	SHUFFLED_CP001227.1	CP001227 Rickettsia peacockii str. Rustic, complete genome.
Random	SHUFFLED_CP001391.1	CP001391 Wolbachia sp. wRi, complete genome.
Random	SHUFFLED_CP001489.1	CP001489 Brucella melitensis ATCC 23457 chromosome II, complete sequence.
Random	SHUFFLED_CP001582.1	CP001582 Helicobacter pylori v225d, complete genome.
Random	SHUFFLED_CP001712.1	CP001712 Robiginitalea biformata HTCC2501, complete genome.
Random	SHUFFLED_CP001802.1	CP001802 Gordonia bronchialis DSM 43247, complete genome.
Random	SHUFFLED_CP001805.1	CP001805 Vibrio sp. Ex25 chromosome 1, complete sequence.
Random	SHUFFLED_CP001806.1	CP001806 Vibrio sp. Ex25 chromosome 2, complete sequence.
Random	SHUFFLED_CP001818.1	CP001818 Thermanaerovibrio acidaminovorans DSM 6589, complete genome.
Random	SHUFFLED_CP001825.1	CP001825 Thermobaculum terrenum ATCC BAA-798 chromosome 1, complete sequence.
Random	SHUFFLED_CP001829.1	CP001829 Corynebacterium pseudotuberculosis C231, complete genome.
Random	SHUFFLED_CP002026.1	CP002026 Starkeya novella DSM 506, complete genome.
Random	SHUFFLED_CP002059.1	CP002059 'Nostoc azollae' 0708, complete genome.
Random	SHUFFLED_CP002071.1	CP002071 Helicobacter pylori Sat464, complete genome.
Random	SHUFFLED_CP002076.1	CP002076 Helicobacter pylori Cuz20, complete genome.
Random	SHUFFLED_CP002207.1	CP002207 Bacillus atrophaeus 1942, complete genome.
Random	SHUFFLED_CP002280.1	CP002280 Rothia dentocariosa ATCC 17931, complete genome.
Random	SHUFFLED_CP002304.1	CP002304 Halanaerobium hydrogeniformans, complete genome.
Random	SHUFFLED_CP002339.1	CP002339 Alteromonas sp. SN2, complete genome.
Random	SHUFFLED_CP002344.1	CP002344 Thermaerobacter marianensis DSM 12885, complete genome.
Random	SHUFFLED_CP002352.1	CP002352 Bacteroides helcogenes P 36-108, complete genome.
Random	SHUFFLED_CP002375.1	CP002375 Treponema pallidum subsp. pertenue str. CDC2, complete genome.
Random	SHUFFLED_CP002395.1	CP002395 Asticcacaulis excentricus CB 48 chromosome 1, complete sequence.
Random	SHUFFLED_CP002468.1	CP002468 Bacillus subtilis BSn5, complete genome.
Random	SHUFFLED_CP002520.1	CP002520 Burkholderia sp. CCGE1001 chromosome 2, complete sequence.
Random	SHUFFLED_CP002526.1	CP002526 Glaciecola sp. 4H-3-7+YE-5, complete genome.
Random	SHUFFLED_CP002528.1	CP002528 Krokinobacter sp. 4H-3-7-5, complete genome.
Random	SHUFFLED_CP002530.1	CP002530 Bacteroides salanitronis DSM 18170, complete genome.
Random	SHUFFLED_CP002547.1	CP002547 Syntrophobotulus glycolicus DSM 8271, complete genome.
Random	SHUFFLED_CP002568.1	CP002568 Polymorphum gilvum SL003B-26A1, complete genome.
Random	SHUFFLED_CP002736.1	CP002736 Desulfotomaculum carboxydivorans CO-1-SRB, complete genome.
Random	SHUFFLED_CP002738.1	CP002738 Methylomonas methanica MC09, complete genome.
Random	SHUFFLED_CP002771.1	CP002771 Marinomonas posidonica IVIA-Po-181, complete genome.
Random	SHUFFLED_CP002804.1	CP002804 Chlamydophila psittaci C19/98, complete genome.
Random	SHUFFLED_CP002869.1	CP002869 Paenibacillus mucilaginosus KNP414, complete genome.
Random	SHUFFLED_CP002897.1	CP002897 Paracoccus denitrificans SD1, complete genome.
Random	SHUFFLED_CP002902.1	CP002902 Alicyclobacillus acidocaldarius subsp. acidocaldarius Tc-4-1, complete genome.
Random	SHUFFLED_CP002925.1	CP002925 Streptococcus pseudopneumoniae IS7493, complete genome.
Random	SHUFFLED_CP003056.1	CP003056 Bacillus coagulans 36D1, complete genome.
Random	SHUFFLED_CP003124.1	Bartonella vinsonii subsp. berkhoffii str. Winnie, complete genome. 1802699
Random	SHUFFLED_CP003132.1	CP003132 Lactococcus lactis subsp. cremoris A76, complete genome.
Random	SHUFFLED_CP003257.1	CP003257 Marinitoga piezophila KA3, complete genome.
Random	SHUFFLED_CP003295.1	CP003295 Streptococcus infantarius subsp. infantarius CJ18, complete genome.
Random	SHUFFLED_CP003394.1	Rickettsia prowazekii str. Dachau, complete genome. 1109051
Random	SHUFFLED_CP003557.1	Melioribacter roseus P3M, complete genome. 3300414
Random	SHUFFLED_CP003590.1	Pleurocapsa sp. PCC 7327, complete genome. 4986817
Random	SHUFFLED_CP003678.1	Enterobacter cloacae subsp. dissolvens SDM, complete genome. 4968248
Random	SHUFFLED_CP003699.1	Mycobacterium massiliense str. GO 06, complete genome. 5068807
Random	SHUFFLED_CP003790.1	Chlamydia psittaci 84/55, complete genome. 1172064
Random	SHUFFLED_CP003801.1	Alpha proteobacterium HIMB59, complete genome. 1410127
Random	SHUFFLED_CP003902.1	Treponema pallidum str. Fribourg-Blanc, complete genome. 1140481
Random	SHUFFLED_CP003943.1	Calothrix sp. PCC 7507, complete genome. 7023215
Random	SHUFFLED_CP003944.1	Dactylococcopsis salina PCC 8305, complete genome. 3781008
Random	SHUFFLED_CP004753.1	Mannheimia haemolytica USDA-ARS-SAM-185, complete genome. 2544668
Random	SHUFFLED_CP005094.1	Azotobacter vinelandii CA, complete genome. 5366370
Random	SHUFFLED_CR954253.1	CR954253 Lactobacillus delbrueckii subsp. bulgaricus ATCC 11842 complete genome
Random	SHUFFLED_CT009589.1	ENA|CT009589|CT009589.1 Corynebacterium glutamicum complete genome
Random	SHUFFLED_CU234118.1	CU234118 Bradyrhizobium sp. ORS278,complete sequence.
Random	SHUFFLED_FM211192.1	FM211192 Mycobacterium leprae Br4923, complete genome sequence
Random	SHUFFLED_FN665652.1	FN665652 Clostridium difficile complete genome, strain CF5
Random	SHUFFLED_FP929042.1	FP929042 Eubacterium rectale DSM 17629 draft genome.
Random	SHUFFLED_FQ312041.1	FQ312041 Streptococcus pneumoniae SPN994038 draft genome.
Random	SHUFFLED_HF545614.1	Chlamydia psittaci 01DC12 complete genome 1171011
Random	SHUFFLED_HF680312.1	Thalassolituus oleivorans MIL-1 complete genome 3920328
Rhizobium_Bradyrhizobium	AM236080.1	AM236080 Rhizobium leguminosarum bv. viciae chromosome complete genome, strain 3841
Rhizobium_Bradyrhizobium	AP012206.1	AP012206 Bradyrhizobium japonicum USDA 6 DNA, complete genome.
Rhizobium_Bradyrhizobium	AP012279.1	Bradyrhizobium sp. S23321 DNA, complete genome. 7231841
Rhizobium_Bradyrhizobium	BA000040.2	BA000040 Bradyrhizobium japonicum USDA 110 DNA, complete genome.
Rhizobium_Bradyrhizobium	CP000133.1	CP000133 Rhizobium etli CFN 42, complete genome.
Rhizobium_Bradyrhizobium	CP000494.1	CP000494 Bradyrhizobium sp. BTAi1, complete genome.
Rhizobium_Bradyrhizobium	CP001074.1	CP001074 Rhizobium etli CIAT 652, complete genome.
Rhizobium_Bradyrhizobium	CP001191.1	CP001191 Rhizobium leguminosarum bv. trifolii WSM2304, complete genome.
Rhizobium_Bradyrhizobium	CP001622.1	CP001622 Rhizobium leguminosarum bv. trifolii WSM1325, complete genome.
Rhizobium_Bradyrhizobium	CP004015.1	Rhizobium tropici CIAT 899, complete genome. 3837060
Rhizobium_Bradyrhizobium	CU234118.1	CU234118 Bradyrhizobium sp. ORS278,complete sequence.
Rhizobium_Bradyrhizobium	FO082820.1	Rhizobium sp. str. NT-26 chromosome, complete genome. 4239731
Simulated	Rose_little_divergence_seq1	Rose_little_divergence_sequence_i
Simulated	Rose_little_divergence_seq2	Rose_little_divergence_sequence_g
Simulated	Rose_little_divergence_seq3	Rose_little_divergence_sequence_f
Simulated	Rose_little_divergence_seq4	Rose_little_divergence_sequence_e
Simulated	Rose_little_divergence_seq5	Rose_little_divergence_sequence_d
Simulated	Rose_little_divergence_seq6	Rose_little_divergence_sequence_c
Simulated	Rose_little_divergence_seq7	Rose_little_divergence_sequence_b
Simulated	Rose_little_divergence_seq8	Rose_little_divergence_sequence_a
Simulated	Rose_medium_divergence_seq1	Rose_medium_divergence_sequence_i
Simulated	Rose_medium_divergence_seq2	Rose_medium_divergence_sequence_h
Simulated	Rose_medium_divergence_seq3	Rose_medium_divergence_sequence_g
Simulated	Rose_medium_divergence_seq4	Rose_medium_divergence_sequence_f
Simulated	Rose_medium_divergence_seq5	Rose_medium_divergence_sequence_e
Simulated	Rose_medium_divergence_seq6	Rose_medium_divergence_sequence_d
Simulated	Rose_medium_divergence_seq7	Rose_medium_divergence_sequence_c
Simulated	Rose_medium_divergence_seq8	Rose_medium_divergence_sequence_a
Simulated	Rose_mixed_divergence_seq1	Rose_mixed_divergence_sequence_i
Simulated	Rose_mixed_divergence_seq2	Rose_mixed_divergence_sequence_h
Simulated	Rose_mixed_divergence_seq3	Rose_mixed_divergence_sequence_g
Simulated	Rose_mixed_divergence_seq4	Rose_mixed_divergence_sequence_f
Simulated	Rose_mixed_divergence_seq5	Rose_mixed_divergence_sequence_e
Simulated	Rose_mixed_divergence_seq6	Rose_mixed_divergence_sequence_c
Simulated	Rose_mixed_divergence_seq7	Rose_mixed_divergence_sequence_b
Simulated	Rose_mixed_divergence_seq8	Rose_mixed_divergence_sequence_a
Simulated	Rose_most_divergence_seq1	Rose_most_divergence_sequence_h
Simulated	Rose_most_divergence_seq2	Rose_most_divergence_sequence_g
Simulated	Rose_most_divergence_seq3	Rose_most_divergence_sequence_f
Simulated	Rose_most_divergence_seq4	Rose_most_divergence_sequence_e
Simulated	Rose_most_divergence_seq5	Rose_most_divergence_sequence_d
Simulated	Rose_most_divergence_seq6	Rose_most_divergence_sequence_c
Simulated	Rose_most_divergence_seq7	Rose_most_divergence_sequence_b
Simulated	Rose_most_divergence_seq8	Rose_most_divergence_sequence_a
Verrucomicrobia	CP000975.1	CP000975 Methylacidiphilum infernorum V4, complete genome.
Verrucomicrobia	CP001032.1	CP001032 Opitutus terrae PB90-1, complete genome.
Verrucomicrobia	CP001071.1	CP001071 Akkermansia muciniphila ATCC BAA-835, complete genome.
Verrucomicrobia	CP001998.1	CP001998 Coraliomargarita akajimensis DSM 45221, complete genome.
