# Supplementary material for: An evaluation of the accuracy and speed of metagenome analysis tools
Source: Sci Rep. 2016 Jan 18;6:19233. doi: 10.1038/srep19233 (PMC4726098; doi:10.1038/srep19233)
Supplement: Supplementary Table S3 [file srep19233-s4.xls]

## Sheet: MEGAN
	setA1	setA2	setA3	Average_A	setB1	setB2	setB3	Average_B
Carbohydrates;Organic_acids	8765	8739	8826	8776.67	10891	7562	7692	8715
Carbohydrates;Monosaccharides	687263	677902	699909	688358	206855	132217	164118	167730
Carbohydrates;Sugar_alcohols	99231	98022	100655	99302.7	364537	265363	262771	297557
Carbohydrates;Di-_and_oligosaccharides	12	8	11	10.3333	3	3	1	2.33333
Carbohydrates;Central_carbohydrate_metabolism	37403	36917	38344	37554.7	74535	54194	54240	60989.7
Carbohydrates;One-carbon_Metabolism	27802	27454	28144	27800	104902	76596	75894	85797.3
Carbohydrates;CO2_fixation	64922	64560	65580	65020.7	29542	21180	21176	23966
Carbohydrates;Fermentation	27264	27231	27993	27496	33392	24167	24287	27282
Respiration;Electron_donating_reactions	86631	86116	88204	86983.7	65648	47368	47053	53356.3
Respiration;Reductive_Dechlorination	27674	27606	28133	27804.3	87746	64220	63237	71734.3
Respiration;Electron_accepting_reactions	980	997	996	991	1955	1392	1416	1587.67
Nucleosides_and_Nucleotides;Purines	20757	20423	21257	20812.3	53284	38889	38203	43458.7
Nucleosides_and_Nucleotides;Pyrimidines	1	0	0	0.333333	2	0	1	1
Stress_Response;Oxidative_stress	14347	14149	14517	14337.7	35437	25782	25238	28819
Stress_Response;Osmotic_stress	16923	16852	17213	16996	9642	7165	6384	7730.33
Stress_Response;Universal_stress_protein_family	7449	7358	7595	7467.33	5619	4079	3834	4510.67
Stress_Response;Acid_stress	166	147	124	145.667	149	112	108	123
Protein_Metabolism;Protein_degradation	3485	3502	3528	3505	3768	2686	2616	3023.33
Protein_Metabolism;Protein_biosynthesis	382955	380686	390563	384735	521643	379093	376605	425780
Protein_Metabolism;Protein_processing_and_modification	241	255	223	239.667	287	188	200	225
Protein_Metabolism;Secretion	6224	6349	6367	6313.33	3557	2446	2540	2847.67
Regulation_and_Cell_signaling;cAMP_signaling_in_bacteria	1251	1189	1267	1235.67	1373	992	953	1106
Regulation_and_Cell_signaling;Quorum_sensing_and_biofilm_formation	16266	15783	16453	16167.3	11026	8247	8071	9114.67
Regulation_and_Cell_signaling;Oxygen_and_light_sensor_PpaA-PpsR	0	0	1	0.333333	0	0	0	0
Regulation_and_Cell_signaling;Regulation_of_virulence	5749	5603	5814	5722	7257	5091	5177	5841.67
Cell_Wall_and_Capsule;Capsular_and_extracellular_polysacchrides	616286	607658	627174	617039	154165	94917	125318	124800
Cell_Wall_and_Capsule;Gram-Positive_cell_wall_components	37541	37212	38545	37766	26615	19469	19606	21896.7
Cell_Wall_and_Capsule;UDP-N-acetylmuramate_from_Fructose-6-phosphate_Biosynthesis	540	546	591	559	1149	823	801	924.333
Cell_Wall_and_Capsule;Cell_wall_of_Mycobacteria	11620	11377	11794	11597	21440	15517	15378	17445
Cell_Wall_and_Capsule;Peptidoglycan_Biosynthesis	10425	10183	10392	10333.3	24590	17894	17859	20114.3
Photosynthesis;Light-harvesting_complexes	9689	9669	9931	9763	11253	8239	8113	9201.67
RNA_Metabolism;RNA_processing_and_modification	6042	5922	6115	6026.33	20027	14741	14670	16479.3
RNA_Metabolism;Transcription	23977	23417	24306	23900	45912	33755	33027	37564.7
Metabolism_of_Aromatic_Compounds;Peripheral_pathways_for_catabolism_of_aromatic_compounds	77124	76207	78603	77311.3	163838	119218	118154	133737
Metabolism_of_Aromatic_Compounds;Aromatic_Amin_Catabolism	13502	13634	13921	13685.7	52258	37723	37538	42506.3
Metabolism_of_Aromatic_Compounds;Metabolism_of_central_aromatic_intermediates	5629	5637	5818	5694.67	16261	11962	11872	13365
Clustering-based_subsystems;NusA-TFII_Cluster	15815	15468	16041	15774.7	5422	3709	4208	4446.33
Clustering-based_subsystems;proteosome_related	3485	3502	3528	3505	3768	2686	2616	3023.33
Clustering-based_subsystems;Bacterial_Cell_Division	3950	3944	3933	3942.33	12736	9333	9319	10462.7
Clustering-based_subsystems;LMPTP_YfkJ_cluster	27	25	22	24.6667	52	35	38	41.6667
Clustering-based_subsystems;Putative_hemin_transporter	1251	1189	1267	1235.67	1374	992	953	1106.33
Clustering-based_subsystems;Lysine,_threonine,_methionine,_and_cysteine.1	78	90	69	79	217	162	148	175.667
Phosphorus_Metabolism;Alkylphosphonate_utilization	392	388	423	401	793	635	548	658.667
Phages,_Prophages,_Transposable_elements;Bacteriophage_structural_proteins	22705	22311	22663	22559.7	26521	19338	19300	21719.7
Secondary_Metabolism;Biosynthesis_of_phenylpropanoids	54607	53825	55351	54594.3	173769	126171	125478	141806
Secondary_Metabolism;Bacterial_cytostatics,_differentiation_factors_and_antibiotics	9622	9446	9810	9626	24162	17490	17207	19619.7
Secondary_Metabolism;Plant_Hormones	13549	13708	13984	13747	52335	37771	37599	42568.3
Dormancy_and_Sporulation;Spore_germination	43	45	55	47.6667	425	307	286	339.333
Amino_Acids_and_Derivatives;Aromatic_amino_acids_and_derivatives	2458	2336	2367	2387	1658	1238	1297	1397.67
Amino_Acids_and_Derivatives;Branched-chain_amino_acids	45685	45339	46559	45861	127831	93050	92499	104460
Amino_Acids_and_Derivatives;Alanine,_serine,_and_glycine	14396	14525	14806	14575.7	53867	38911	38681	43819.7
Amino_Acids_and_Derivatives;Lysine,_threonine,_methionine,_and_cysteine	284761	281544	288150	284818	241072	175346	173641	196686
Amino_Acids_and_Derivatives;Arginine;_urea_cycle,_polyamines	79740	78574	80856	79723.3	138150	100729	100515	113131
Amino_Acids_and_Derivatives;Glutamine,_glutamate,_aspartate,_asparagine;_ammonia_assimilation	5658	5472	5572	5567.33	9877	7116	7103	8032
Amino_Acids_and_Derivatives;Proline_and_4-hydroxyproline	6524	6336	6560	6473.33	14258	10481	10420	11719.7
Iron_acquisition_and_metabolism;Campylobacter_Iron_Metabolism	9062	8795	9124	8993.67	4633	3457	3317	3802.33
Iron_acquisition_and_metabolism;Hemin_transport_system	739	712	735	728.667	1910	1342	1325	1525.67
Iron_acquisition_and_metabolism;Heme,_hemin_uptake_and_utilization_systems_in_GramPositives	22704	22052	22718	22491.3	57459	41931	41156	46848.7
Phages,_Prophages,_Transposable_elements,_Plasmids;Pathogenicity_islands	421516	417410	427222	422049	290906	212262	210539	237902
Phages,_Prophages,_Transposable_elements,_Plasmids;Transposable_elements	12731	12442	13002	12725	5619	4094	3901	4538
Cell_Division_and_Cell_Cycle;Macromolecular_synthesis_operon	7	3	9	6.33333	11	5	10	8.66667
Cell_Division_and_Cell_Cycle;Bacterial_Cytoskeleton	3950	3944	3933	3942.33	12736	9333	9319	10462.7
Cell_Division_and_Cell_Cycle;Heterocyst_formation_in_cyanobacteria	1294	1260	1301	1285	2379	1830	1810	2006.33
Membrane_Transport;Transport_of_Nickel_and_Cobalt	4766	4664	4826	4752	5015	3757	3780	4184
Membrane_Transport;ECF_class_transporters	1596	1591	1672	1619.67	1697	1309	1290	1432
Membrane_Transport;Protein_and_nucleoprotein_secretion_system,_Type_IV	467419	463118	473252	467930	478502	349359	345380	391080
Membrane_Transport;Protein_secretion_system,_Type_VIII_(Extracellular_nucleation/precipitation_pathway,_ENP)	14902	14751	15410	15021	19122	14091	13698	15637
Membrane_Transport;Ton_and_Tol_transport_systems	76246	75246	77513	76335	35264	25649	25833	28915.3
Nitrogen_Metabolism;Ammonia_assimilation	25404	25146	25407	25319	66653	49137	48700	54830
Nitrogen_Metabolism;Nitrosative_stress	4938	4873	5089	4966.67	15217	11014	10798	12343
Nitrogen_Metabolism;Denitrification	22	14	7	14.3333	14	9	11	11.3333
Sulfur_Metabolism;Sulfate_reduction-associated_complexes	3296	3323	3353	3324	3867	2907	2909	3227.67
DNA_Metabolism;DNA_repair	6415	6528	6521	6488	8060	5853	5750	6554.33
DNA_Metabolism;DNA_replication	4982	4904	5034	4973.33	5688	4002	4078	4589.33
Cofactors,_Vitamins,_Prosthetic_Groups,_Pigments;Tetrapyrroles	47773	46577	48519	47623	35951	26466	26279	29565.3
Cofactors,_Vitamins,_Prosthetic_Groups,_Pigments;Quinone_cofactors	1272	1243	1201	1238.67	3120	2127	2188	2478.33
Cofactors,_Vitamins,_Prosthetic_Groups,_Pigments;Folate_and_pterines	651568	645618	658672	651953	207854	168792	137008	171218
Cofactors,_Vitamins,_Prosthetic_Groups,_Pigments;Lipoic_acid	1339	1287	1421	1349	2454	1802	1717	1991
Cofactors,_Vitamins,_Prosthetic_Groups,_Pigments;Riboflavin,_FMN,_FAD	13737	13495	13917	13716.3	18190	13059	13066	14771.7
Cofactors,_Vitamins,_Prosthetic_Groups,_Pigments;Biotin	22777	22511	23158	22815.3	101224	73897	73245	82788.7
Fatty_Acids,_Lipids,_and_Isoprenoids;Polyhydroxybutyrate_metabolism	22777	22511	23158	22815.3	101224	73897	73245	82788.7
Fatty_Acids,_Lipids,_and_Isoprenoids;Isoprenoids	11489	11372	11971	11610.7	8044	5968	5876	6629.33
Fatty_Acids,_Lipids,_and_Isoprenoids;Fatty_acids	50418	50051	50816	50428.3	123222	89512	88433	100389
Fatty_Acids,_Lipids,_and_Isoprenoids;Phospholipids	58346	57834	60019	58733	51190	37151	36710	41683.7
Virulence,_Disease_and_Defense;Resistance_to_antibiotics_and_toxic_compounds	54204	53801	55474	54493	35864	25903	26527	29431.3
Virulence,_Disease_and_Defense;Adhesion	216297	213439	220097	216611	757353	552811	547874	619346
Virulence,_Disease_and_Defense;Streptococcus_pyogenes_Virulome	31	26	42	33	27	22	28	25.6667
Virulence,_Disease_and_Defense;Detection	347	336	364	349	812	564	556	644
Motility_and_Chemotaxis;Flagellar_motility_in_Prokaryota	4258	4302	4273	4277.67	13465	9879	9845	11063
Motility_and_Chemotaxis;Social_motility_and_nonflagellar_swimming_in_bacteria	465	447	433	448.333	533	437	385	451.667
Motility_and_Chemotaxis;Bacterial_Chemotaxis	6660	6361	6398	6473	8324	6194	5945	6821
Virulence;Type_III,_Type_IV,_Type_VI,_ESAT_secretion_systems	86399	84411	86878	85896	119339	86310	85199	96949.3
Total	5253028	5193775	5333862	5.26022e+06	5661787	4104922	4103737	4623482
Photosynthesis
0	0.00184446	0.00186165	0.00186188	0	0.00198754	0.0020071	0.00197698	0	0
Nitrogen
Pathogens
Average	0.0178818	0.0178525	0.017844	0.0178594	0.0265125	0.0266763	0.0264328	0.0265405	-0.683736
0	0.0411757	0.0410952	0.0412641	0.0411783	0.133766	0.13467	0.133506	0.133981	-1.70207
0	5.90136e-06	5.00599e-06	7.87422e-06	6.26052e-06	4.76881e-06	5.35942e-06	6.82305e-06	5.65043e-06	0.147923
0	0.00081058	0.000828299	0.000801108	0.000813329	0.00237822	0.00240662	0.00239903	0.00239463	-1.55789
0	0.00126784	0.00122474	0.00119951	0.00123069	0.00147021	0.00150892	0.00144868	0.00147594	-0.262158
0	0.0164475	0.0162523	0.016288	0.0163293	0.021078	0.021026	0.0207613	0.0209551	-0.35984
0	0.0030965	0.00303883	0.00308463	0.00307332	0.00194744	0.00200905	0.00196674	0.00197441	0.638375
0	8.18575e-06	8.66422e-06	1.03115e-05	9.05382e-06	7.50646e-05	7.47883e-05	6.96926e-05	7.31818e-05	-3.01489
0	0.0802425	0.0803674	0.0800962	0.0802353	0.0513806	0.0517091	0.0513042	0.0514647	0.640656

## Sheet: MG-RAST
level		setA1	setA2	setA3	Average_A	setB1	setB2	setB3	Average_B	Log2_FC
	Photosynthesis
	Average	0.00113401	0.00114544	0.00113073	0.00113673	0.000400686	0.000405612	0.00039928	0.000401859	1.53223
Level 2	Photosynthesis;Electron_transport_and_photophosphorylation	0.00152658	0.00153944	0.00152547	0.00153049	0.000559582	0.000576332	0.000549343	0.000561752	1.44599
Level 2	Photosynthesis;Light-harvesting_complexes	0.000741452	0.000751439	0.000735988	0.00074296	0.00024179	0.000234892	0.000249217	0.000241966	1.61848
	Nitrogen
Level 3	Nitrogen_Metabolism;Nitrogen_fixation	0.00107228	0.00106273	0.00106502	0	0.000686127	0.00066118	0.000683222	0	0
	Pathogens
	Average	0.00189737	0.00187485	0.00188299	0.00188507	0.00208377	0.0020544	0.00207659	0.00207159	-0.552377
Level 2	Dormancy_and_Sporulation;Spore_DNA_protection	2.2833e-05	2.64368e-05	2.69319e-05	2.54005e-05	7.23615e-05	7.39514e-05	6.74351e-05	7.12493e-05	-1.48802
Level 3	Dormancy_and_Sporulation;Spore_germination	7.19758e-05	8.16763e-05	8.07116e-05	7.81212e-05	0.000183838	0.000181644	0.000191099	0.000185527	-1.24784
Level 3	Motility_and_Chemotaxis;Bacterial_Chemotaxis	0.00259301	0.00255274	0.00257767	0.00257448	0.00269454	0.00253523	0.00267821	0.00263599	-0.0340675
Level 2	Motility_and_Chemotaxis;Flagellar_motility_in_Prokaryota	0.0102406	0.0100956	0.0101837	0.0101733	0.0111365	0.0106959	0.0111523	0.0109949	-0.112043
Level 2	Phages,_Prophages,_Transposable_elements,_Plasmids;Pathogenicity_islands	0.00315611	0.00307285	0.00306649	0.00309848	0.00305414	0.00318531	0.00303138	0.00309028	0.00382712
Level 2	Regulation_and_Cell_signaling;Quorum_sensing_and_biofilm_formation	0.00133112	0.00136652	0.0013261	0.00134125	0.0016937	0.00183615	0.00167655	0.00173547	-0.371752
Level 2	Virulence,_Disease_and_Defense;Adhesion	0.000960842	0.000956903	0.000970744	0.00096283	0.00106403	0.00104795	0.00103916	0.00105038	-0.125559
Level 2	Virulence,_Disease_and_Defense;Invasion_and_intracellular_resistance	0.000295247	0.000288331	0.000290565	0.000291381	0.000420906	0.000441264	0.000425134	0.000429101	-0.558412
Level 3	Virulence,_Disease_and_Defense;Streptococcus_pyogenes_Virulome	0.000182853	0.000179944	0.000180529	0.000181109	0.000232525	0.000254185	0.00022437	0.000237027	-0.388196
Level 2	Virulence,_Disease_and_Defense;Toxins_and_superantigens	0.000119117	0.000127469	0.00012643	0.000124338	0.00028522	0.000292444	0.000280313	0.000285992	-1.2017
	Level 2 total	14540379	12936519	13367061		15381113	9817259	11255262
	Level 3 total	22827129	20311895	20988305		24195227	15398231	17702873
		mgm4574646	mgm4574647	mgm4574648		mgm4574649	mgm4574650	mgm4574651
	Photosynthesis
	Photosynthesis;Electron_transport_and_photophosphorylation	22197	19915	20391		8607	5658	6183
	Photosynthesis;Light-harvesting_complexes	10781	9721	9838		3719	2306	2805
	Nitrogen
	Nitrogen_Metabolism;Nitrogen_fixation	24477	21586	22353		16601	10181	12095
	Pathogens
	Dormancy_and_Sporulation;Spore_DNA_protection	332	342	360		1113	726	759
	Dormancy_and_Sporulation;Spore_germination	1643	1659	1694		4448	2797	3383
	Motility_and_Chemotaxis;Bacterial_Chemotaxis	59191	51851	54101		65195	39038	47412
	Motility_and_Chemotaxis;Flagellar_motility_in_Prokaryota	148902	130602	136126		171291	105004	125522
	Phages,_Prophages,_Transposable_elements,_Plasmids;Pathogenicity_islands	45891	39752	40990		46976	31271	34119
	Regulation_and_Cell_signaling;Quorum_sensing_and_biofilm_formation	19355	17678	17726		26051	18026	18870
	Virulence,_Disease_and_Defense;Adhesion	13971	12379	12976		16366	10288	11696
	Virulence,_Disease_and_Defense;Invasion_and_intracellular_resistance	4293	3730	3884		6474	4332	4785
	Virulence,_Disease_and_Defense;Streptococcus_pyogenes_Virulome	4174	3655	3789		5626	3914	3972
	Virulence,_Disease_and_Defense;Toxins_and_superantigens	1732	1649	1690		4387	2871	3155

## Sheet: LMAT
	setA1	setA2	setA3	Average_A	setB1	setB2	setB3	Average_B
Carbohydrates;Organic_acids	69	65	71	68.3333	64	61	66	63.6667
Carbohydrates;Monosaccharides	385	340	334	353	337	338	358	344.333
Carbohydrates;Sugar_alcohols	165	168	165	166	171	172	151	164.667
Carbohydrates;Di-_and_oligosaccharides	150	158	145	151	158	155	152	155
Carbohydrates;Aminosugars	60	56	56	57.3333	50	58	56	54.6667
Carbohydrates;Central_carbohydrate_metabolism	222	209	214	215	213	224	196	211
Carbohydrates;One-carbon_Metabolism	141	143	136	140	163	174	180	172.333
Carbohydrates;Polysaccharides	15	12	15	14	13	12	14	13
Carbohydrates;CO2_fixation	86	101	93	93.3333	94	87	89	90
Carbohydrates;Fermentation	52	53	50	51.6667	52	53	49	51.3333
Carbohydrates;Glycoside_hydrolases	6	6	6	6	8	6	7	7
Carbohydrates;Lacto-N-Biose_I_and_Galacto-N-Biose_Metabolic_Pathway	15	8	10	11	7	7	8	7.33333
Carbohydrates;Unknown_sugar_utilization_(cluster_yphABCDEFG)	7	8	7	7.33333	7	8	7	7.33333
Respiration;Electron_donating_reactions	331	265	260	285.333	349	321	335	335
Respiration;Biogenesis_of_c-type_cytochromes	36	37	30	34.3333	42	47	48	45.6667
Respiration;Reductive_Dechlorination	6	5	6	5.66667	6	5	4	5
Respiration;Formate_hydrogenase	51	58	49	52.6667	56	50	51	52.3333
Respiration;Cytochrome_B6-F_complex	15	11	14	13.3333	17	25	12	18
Respiration;Carbon_monoxide_induced_hydrogenase	40	30	31	33.6667	39	38	32	36.3333
Respiration;Electron_accepting_reactions	153	138	149	146.667	152	177	152	160.333
Respiration;ATP_synthases	21	21	21	21	21	25	21	22.3333
Respiration;Carbon_monoxide_dehydrogenase_maturation_factors	5	5	6	5.33333	6	5	5	5.33333
Respiration;Sodium_Ion-Coupled_Energetics	12	15	14	13.6667	14	17	14	15
Respiration;Soluble_cytochromes_and_functionally_related_electron_carriers	40	24	23	29	19	19	22	20
Respiration;Biogenesis_of_cytochrome_c_oxidases	10	10	10	10	10	10	11	10.3333
Respiration;Biogenesis_of_cbb3-type_cytochrome_c_oxidases	5	5	6	5.33333	5	5	5	5
Respiration;Flavocytochrome_C	2	2	3	2.33333	2	2	2	2
Nucleosides_and_Nucleotides;Purines	74	78	71	74.3333	78	83	81	80.6667
Nucleosides_and_Nucleotides;Detoxification	26	28	24	26	29	27	27	27.6667
Nucleosides_and_Nucleotides;Hydantoin_metabolism	16	12	16	14.6667	13	13	12	12.6667
Nucleosides_and_Nucleotides;Adenosyl_nucleosidases	9	7	6	7.33333	6	5	6	5.66667
Nucleosides_and_Nucleotides;Ribonucleotide_reduction	11	10	10	10.3333	11	10	10	10.3333
Nucleosides_and_Nucleotides;Pyrimidines	36	31	34	33.6667	29	29	31	29.6667
Nucleosides_and_Nucleotides;AMP_to_3-phosphoglycerate	4	4	5	4.33333	5	4	4	4.33333
Stress_Response;Oxidative_stress	102	109	112	107.667	104	112	108	108
Stress_Response;Flavohaemoglobin	5	6	5	5.33333	6	5	5	5.33333
Stress_Response;Detoxification.1	6	7	6	6.33333	7	8	6	7
Stress_Response;Osmotic_stress	45	43	48	45.3333	47	49	58	51.3333
Stress_Response;Universal_stress_protein_family	21	18	19	19.3333	27	20	18	21.6667
Stress_Response;SigmaB_stress_responce_regulation	8	9	9	8.66667	9	11	8	9.33333
Stress_Response;Heat_shock	22	23	22	22.3333	23	24	22	23
Stress_Response;Hfl_operon	7	6	6	6.33333	6	6	6	6
Stress_Response;Sugar-phosphate_stress_regulation	1	2	1	1.33333	1	1	1	1
Stress_Response;Acid_stress	7	7	8	7.33333	7	6	7	6.66667
Stress_Response;Dimethylarginine_metabolism	6	3	3	4	3	3	6	4
Stress_Response;Bacterial_hemoglobins	9	7	8	8	12	8	7	9
Protein_Metabolism;Protein_degradation	66	51	57	58	70	68	60	66
Protein_Metabolism;Protein_biosynthesis	218	220	222	220	257	245	230	244
Protein_Metabolism;Protein_folding	35	33	35	34.3333	33	34	32	33
Protein_Metabolism;Protein_processing_and_modification	24	23	25	24	25	27	24	25.3333
Protein_Metabolism;Selenoproteins	15	12	12	13	14	13	17	14.6667
Protein_Metabolism;Secretion	15	31	30	25.3333	13	14	13	13.3333
Regulation_and_Cell_signaling;cAMP_signaling_in_bacteria	29	31	26	28.6667	25	27	26	26
Regulation_and_Cell_signaling;Programmed_Cell_Death_and_Toxin-antitoxin_Systems	31	49	36	38.6667	34	34	39	35.6667
Regulation_and_Cell_signaling;Quorum_sensing_and_biofilm_formation	38	38	31	35.6667	47	31	45	41
Regulation_and_Cell_signaling;Proteolytic_pathway	4	9	7	6.66667	61	3	35	33
Regulation_and_Cell_signaling;CytR_regulation	2	2	3	2.33333	2	2	2	2
Regulation_and_Cell_signaling;Stringent_Response,_(p)ppGpp_metabolism	4	5	4	4.33333	4	4	4	4
Regulation_and_Cell_signaling;Oxygen_and_light_sensor_PpaA-PpsR	6	4	5	5	6	4	5	5
Regulation_and_Cell_signaling;Pseudomonas_quinolone_signal_PQS	19	24	16	19.6667	17	19	19	18.3333
Regulation_and_Cell_signaling;DNA-binding_regulatory_proteins,_strays	36	36	36	36	40	34	35	36.3333
Regulation_and_Cell_signaling;Regulation_of_virulence	9	7	7	7.66667	10	11	16	12.3333
Regulation_and_Cell_signaling;Two-component_regulatory_systems_in_Campylobacter	14	13	14	13.6667	14	13	13	13.3333
Regulation_and_Cell_signaling;Sex_pheromones_in_Enterococcus_faecalis_and_other_Firmicutes	10	10	11	10.3333	11	10	10	10.3333
Regulation_and_Cell_signaling;Orphan_regulatory_proteins	37	31	34	34	32	38	34	34.6667
Cell_Wall_and_Capsule;Capsular_and_extracellular_polysacchrides	205	257	219	227	206	218	213	212.333
Cell_Wall_and_Capsule;Gram-Negative_cell_wall_components	80	77	75	77.3333	80	80	80	80
Cell_Wall_and_Capsule;YjeE	6	8	6	6.66667	6	6	6	6
Cell_Wall_and_Capsule;Gram-Positive_cell_wall_components	53	39	50	47.3333	52	36	42	43.3333
Cell_Wall_and_Capsule;UDP-N-acetylmuramate_from_Fructose-6-phosphate_Biosynthesis	13	14	10	12.3333	18	13	12	14.3333
Cell_Wall_and_Capsule;Cell_wall_of_Mycobacteria	55	48	47	50	73	58	68	66.3333
Cell_Wall_and_Capsule;Peptidoglycan_Biosynthesis	35	37	34	35.3333	39	34	32	35
Miscellaneous;Muconate_lactonizing_enzyme_family	6	5	5	5.33333	5	5	5	5
Miscellaneous;Plant-Prokaryote_DOE_project	4	3	3	3.33333	3	3	3	3
Miscellaneous;Archease	1	1	1	1	1	2	1	1.33333
Miscellaneous;YaaA	2	2	2	2	2	2	1	1.66667
Miscellaneous;Luciferases	7	5	9	7	5	6	6	5.66667
Miscellaneous;ZZ_gjo_need_homes	40	41	36	39	35	35	39	36.3333
Miscellaneous;YbbK	7	5	4	5.33333	8	5	5	6
Photosynthesis;Electron_transport_and_photophosphorylation	61	65	71	65.6667	65	63	72	66.6667
Photosynthesis;Light-harvesting_complexes	65	63	66	64.6667	66	54	60	60
RNA_Metabolism;RNA_processing_and_modification	126	122	118	122	129	121	122	124
RNA_Metabolism;Group_II_intron-associated_genes	1	1	1	1	1	1	1	1
RNA_Metabolism;Transcription	94	100	107	100.333	107	122	100	109.667
Metabolism_of_Aromatic_Compounds;Peripheral_pathways_for_catabolism_of_aromatic_compounds	111	106	94	103.667	102	104	98	101.333
Metabolism_of_Aromatic_Compounds;carbazol_degradation_cluster	3	3	5	3.66667	3	3	4	3.33333
Metabolism_of_Aromatic_Compounds;Aromatic_Amin_Catabolism	6	6	6	6	9	6	6	7
Metabolism_of_Aromatic_Compounds;Metabolism_of_central_aromatic_intermediates	83	75	76	78	78	74	74	75.3333
Metabolism_of_Aromatic_Compounds;Benzoate_transport_and_degradation_cluster	30	27	30	29	29	27	27	27.6667
Metabolism_of_Aromatic_Compounds;Anaerobic_degradation_of_aromatic_compounds	52	37	36	41.6667	37	42	21	33.3333
Metabolism_of_Aromatic_Compounds;p-cymene_degradation	21	24	27	24	20	14	22	18.6667
Metabolism_of_Aromatic_Compounds;Cresol_degradation	3	3	2	2.66667	2	3	1	2
Metabolism_of_Aromatic_Compounds;Gentisare_degradation	5	5	5	5	5	5	5	5
Clustering-based_subsystems;Bacterial_RNA-metabolizing_Zn-dependent_hydrolases	17	17	16	16.6667	16	17	18	17
Clustering-based_subsystems;CBSS-261594.1.peg.2640	10	6	7	7.66667	8	7	8	7.66667
Clustering-based_subsystems;PA0057_cluster	3	3	3	3	3	3	4	3.33333
Clustering-based_subsystems;CBSS-214092.1.peg.3450	6	5	5	5.33333	6	5	5	5.33333
Clustering-based_subsystems;Type_III_secretion_system_related	75	24	57	52	40	65	39	48
Clustering-based_subsystems;Clustering-based_subsystems.1	6	6	7	6.33333	6	7	6	6.33333
Clustering-based_subsystems;Spore_Coat	24	25	28	25.6667	27	29	24	26.6667
Clustering-based_subsystems;NusA-TFII_Cluster	8	7	11	8.66667	7	7	7	7
Clustering-based_subsystems;LMPTP_YwlE_cluster	7	7	7	7	8	7	7	7.33333
Clustering-based_subsystems;Catabolism_of_an_unknown_compound	18	13	14	15	8	10	7	8.33333
Clustering-based_subsystems;proteosome_related	13	13	12	12.6667	12	12	12	12
Clustering-based_subsystems;Bacterial_Cell_Division	29	31	27	29	28	27	29	28
Clustering-based_subsystems;LMPTP_YfkJ_cluster	5	4	4	4.33333	4	4	4	4
Clustering-based_subsystems;Putative_hemin_transporter	9	16	9	11.3333	10	10	11	10.3333
Clustering-based_subsystems;Lysine,_threonine,_methionine,_and_cysteine.1	5	5	6	5.33333	6	5	5	5.33333
Clustering-based_subsystems;CBSS-562.2.peg.5158_SK3_including	7	9	7	7.66667	7	7	8	7.33333
Clustering-based_subsystems;Conserved_gene_cluster_associated_with_Met-tRNA_formyltransferase	28	28	27	27.6667	27	29	27	27.6667
Clustering-based_subsystems;Type_III_secretion_system,_extended	55	58	48	53.6667	60	57	64	60.3333
Clustering-based_subsystems;Putative_sulfate_assimilation_cluster	2	2	2	2	2	2	2	2
Phosphorus_Metabolism;Phosphonate_metabolism	9	10	11	10	12	11	12	11.6667
Phosphorus_Metabolism;Alkylphosphonate_utilization	13	13	15	13.6667	13	13	13	13
Phosphorus_Metabolism;High_affinity_phosphate_transporter_and_control_of_PHO_regulon	7	6	6	6.33333	6	6	10	7.33333
Phosphorus_Metabolism;Phosphate_metabolism	42	37	38	39	35	37	42	38
Phages,_Prophages,_Transposable_elements;Bacteriophage_structural_proteins	11	11	11	11	10	10	10	10
Secondary_Metabolism;Biosynthesis_of_phenylpropanoids	22	34	22	26	19	19	14	17.3333
Secondary_Metabolism;Bacterial_cytostatics,_differentiation_factors_and_antibiotics	18	18	22	19.3333	25	24	23	24
Secondary_Metabolism;Aromatic_amino_acids_and_derivatives.1	15	14	14	14.3333	15	15	14	14.6667
Secondary_Metabolism;Plant_Octadecanoids	1	1	2	1.33333	1	1	1	1
Secondary_Metabolism;Biologically_active_compounds_in_metazoan_cell_defence_and_differentiation	3	4	3	3.33333	3	5	3	3.66667
Secondary_Metabolism;Plant_Alkaloids	1	1	1	1	1	1	1	1
Secondary_Metabolism;Plant_Hormones	8	8	8	8	9	8	8	8.33333
Secondary_Metabolism;Lipid-derived_mediators	11	6	2	6.33333	2	2	2	2
Dormancy_and_Sporulation;Spore_germination	51	49	53	51	49	53	50	50.6667
Dormancy_and_Sporulation;Bacillus_biofilm_matrix_protein_component_TasA_and_homologs	16	16	14	15.3333	20	20	16	18.6667
Dormancy_and_Sporulation;Sporulation_gene_orphans	50	52	49	50.3333	52	48	49	49.6667
Dormancy_and_Sporulation;Sporulation_Cluster_III_A	8	8	8	8	8	8	9	8.33333
Amino_Acids_and_Derivatives;Aromatic_amino_acids_and_derivatives	84	78	89	83.6667	88	88	86	87.3333
Amino_Acids_and_Derivatives;Branched-chain_amino_acids	69	71	73	71	75	77	76	76
Amino_Acids_and_Derivatives;L-2-amino-thiazoline-4-carboxylic_acid-Lcysteine_conversion	3	2	7	4	2	1	1	1.33333
Amino_Acids_and_Derivatives;Histidine_Metabolism	35	30	29	31.3333	29	33	29	30.3333
Amino_Acids_and_Derivatives;Alanine,_serine,_and_glycine	47	47	48	47.3333	48	48	48	48
Amino_Acids_and_Derivatives;Lysine,_threonine,_methionine,_and_cysteine	141	158	146	148.333	146	168	150	154.667
Amino_Acids_and_Derivatives;Arginine;_urea_cycle,_polyamines	122	113	130	121.667	114	129	113	118.667
Amino_Acids_and_Derivatives;Glutamine,_glutamate,_aspartate,_asparagine;_ammonia_assimilation	28	33	28	29.6667	28	29	31	29.3333
Amino_Acids_and_Derivatives;Proline_and_4-hydroxyproline	35	34	32	33.6667	31	39	34	34.6667
Iron_acquisition_and_metabolism;Siderophores	111	123	104	112.667	120	111	135	122
Iron_acquisition_and_metabolism;Iron_acquisition_in_Vibrio	75	84	71	76.6667	90	64	92	82
Iron_acquisition_and_metabolism;Campylobacter_Iron_Metabolism	24	22	30	25.3333	30	33	30	31
Iron_acquisition_and_metabolism;Hemin_transport_system	24	33	25	27.3333	28	35	28	30.3333
Iron_acquisition_and_metabolism;Transport_of_Iron	16	16	17	16.3333	16	20	15	17
Iron_acquisition_and_metabolism;Heme,_hemin_uptake_and_utilization_systems_in_GramPositives	66	65	69	66.6667	73	74	81	76
Phages,_Prophages,_Transposable_elements,_Plasmids;Pathogenicity_islands	37	43	33	37.6667	45	41	46	44
Phages,_Prophages,_Transposable_elements,_Plasmids;Phages,_Prophages	25	25	31	27	60	38	34	44
Phages,_Prophages,_Transposable_elements,_Plasmids;Transposable_elements	29	38	42	36.3333	28	32	36	32
Phages,_Prophages,_Transposable_elements,_Plasmids;Integrons	11	9	5	8.33333	11	6	7	8
Cell_Division_and_Cell_Cycle;YgjD_and_YeaZ	3	2	2	2.33333	2	2	2	2
Cell_Division_and_Cell_Cycle;Macromolecular_synthesis_operon	5	5	5	5	5	5	5	5
Cell_Division_and_Cell_Cycle;Bacterial_Cytoskeleton	33	29	30	30.6667	30	30	33	31
Cell_Division_and_Cell_Cycle;Control_of_cell_elongation_-_division_cycle_in_Bacilli	11	10	12	11	10	11	10	10.3333
Cell_Division_and_Cell_Cycle;Two_cell_division_clusters_relating_to_chromosome_partitioning	15	12	15	14	12	12	13	12.3333
Cell_Division_and_Cell_Cycle;Heterocyst_formation_in_cyanobacteria	8	11	7	8.66667	6	7	15	9.33333
Cell_Division_and_Cell_Cycle;Cyanobacterial_Circadian_Clock	9	9	9	9	10	9	12	10.3333
Cell_Division_and_Cell_Cycle;MukBEF_Chromosome_Condensation	5	5	5	5	5	5	6	5.33333
Membrane_Transport;Protein_translocation_across_cytoplasmic_membrane	62	48	40	50	50	42	44	45.3333
Membrane_Transport;Transport_of_Nickel_and_Cobalt	28	31	36	31.6667	30	29	29	29.3333
Membrane_Transport;ECF_class_transporters	85	80	107	90.6667	117	112	116	115
Membrane_Transport;ABC_transporters	28	41	49	39.3333	30	28	23	27
Membrane_Transport;Protein_and_nucleoprotein_secretion_system,_Type_IV	100	103	92	98.3333	104	105	96	101.667
Membrane_Transport;Protein_secretion_system,_Type_II	21	30	22	24.3333	19	24	19	20.6667
Membrane_Transport;Choline_Transport	7	6	5	6	5	5	5	5
Membrane_Transport;Transport_of_Molybdenum	4	4	5	4.33333	5	4	6	5
Membrane_Transport;Uni-_Sym-_and_Antiporters	19	24	17	20	26	16	18	20
Membrane_Transport;Protein_secretion_system,_Type_VIII_(Extracellular_nucleation/precipitation_pathway,_ENP)	7	8	7	7.33333	8	7	7	7.33333
Membrane_Transport;Sugar_Phosphotransferase_Systems,_PTS	6	6	10	7.33333	9	10	11	10
Membrane_Transport;Transport_of_Zinc	14	16	15	15	15	16	16	15.6667
Membrane_Transport;Protein_secretion_system,_Type_III	19	14	18	17	18	12	10	13.3333
Membrane_Transport;Ton_and_Tol_transport_systems	42	57	43	47.3333	40	35	39	38
Membrane_Transport;Transport_of_Manganese	9	10	11	10	8	9	8	8.33333
Nitrogen_Metabolism;Nitrogen_fixation	45	54	46	48.3333	41	49	51	47
Nitrogen_Metabolism;Nitric_oxide_synthase	3	3	3	3	3	3	3	3
Nitrogen_Metabolism;Ammonia_assimilation	27	31	24	27.3333	32	35	29	32
Nitrogen_Metabolism;Amidase_clustered_with_urea_and_nitrile_hydratase_functions	1	1	1	1	1	1	1	1
Nitrogen_Metabolism;Nitrosative_stress	12	11	11	11.3333	11	11	12	11.3333
Nitrogen_Metabolism;Denitrification	19	19	19	19	21	21	20	20.6667
Nitrogen_Metabolism;Nitrate_and_nitrite_ammonification	48	43	40	43.6667	39	40	41	40
Nitrogen_Metabolism;Dissimilatory_nitrite_reductase	13	12	11	12	15	13	13	13.6667
Nitrogen_Metabolism;Allantoin_Utilization	11	11	10	10.6667	10	11	10	10.3333
Nitrogen_Metabolism;Cyanate_hydrolysis	7	9	7	7.66667	7	8	7	7.33333
Sulfur_Metabolism;Organic_sulfur_assimilation	30	33	32	31.6667	30	27	30	29
Sulfur_Metabolism;Sulfur_oxidation	19	19	18	18.6667	22	18	24	21.3333
Sulfur_Metabolism;Galactosylceramide_and_Sulfatide_metabolism	14	15	12	13.6667	21	28	11	20
Sulfur_Metabolism;Sulfate_reduction-associated_complexes	12	9	12	11	14	15	11	13.3333
Sulfur_Metabolism;Thioredoxin-disulfide_reductase	8	8	8	8	8	9	8	8.33333
DNA_Metabolism;DNA_repair	105	106	104	105	175	110	112	132.333
DNA_Metabolism;DNA_structural_proteins,_bacterial	10	10	12	10.6667	10	10	10	10
DNA_Metabolism;DNA_replication	70	74	79	74.3333	74	71	71	72
DNA_Metabolism;CRISPs	24	30	28	27.3333	33	25	25	27.6667
DNA_Metabolism;DNA_recombination	3	3	3	3	3	4	4	3.66667
DNA_Metabolism;YcfH	7	7	10	8	9	8	6	7.66667
DNA_Metabolism;Restriction-Modification_System	7	7	10	8	7	7	8	7.33333
Cofactors,_Vitamins,_Prosthetic_Groups,_Pigments;Tetrapyrroles	221	203	209	211	193	176	190	186.333
Cofactors,_Vitamins,_Prosthetic_Groups,_Pigments;Quinone_cofactors	45	51	45	47	53	43	56	50.6667
Cofactors,_Vitamins,_Prosthetic_Groups,_Pigments;Coenzyme_A	21	17	22	20	21	17	18	18.6667
Cofactors,_Vitamins,_Prosthetic_Groups,_Pigments;Coenzyme_B	4	3	5	4	7	17	6	10
Cofactors,_Vitamins,_Prosthetic_Groups,_Pigments;Folate_and_pterines	68	67	72	69	71	64	68	67.6667
Cofactors,_Vitamins,_Prosthetic_Groups,_Pigments;Lipoic_acid	8	7	7	7.33333	6	7	8	7
Cofactors,_Vitamins,_Prosthetic_Groups,_Pigments;Riboflavin,_FMN,_FAD	24	30	26	26.6667	23	23	22	22.6667
Cofactors,_Vitamins,_Prosthetic_Groups,_Pigments;NAD_and_NADP	54	65	57	58.6667	48	70	61	59.6667
Cofactors,_Vitamins,_Prosthetic_Groups,_Pigments;Coenzyme_F420	7	6	7	6.66667	8	7	6	7
Cofactors,_Vitamins,_Prosthetic_Groups,_Pigments;Pyridoxine	13	15	14	14	15	15	14	14.6667
Cofactors,_Vitamins,_Prosthetic_Groups,_Pigments;Biotin	22	21	25	22.6667	22	20	21	21
Cofactors,_Vitamins,_Prosthetic_Groups,_Pigments;Thiamin_biosynthesis	43	42	38	41	38	42	45	41.6667
Fatty_Acids,_Lipids,_and_Isoprenoids;Polyhydroxybutyrate_metabolism	22	21	21	21.3333	22	23	23	22.6667
Fatty_Acids,_Lipids,_and_Isoprenoids;Isoprenoids	72	66	70	69.3333	71	76	73	73.3333
Fatty_Acids,_Lipids,_and_Isoprenoids;Fatty_acids	22	21	23	22	24	21	21	22
Fatty_Acids,_Lipids,_and_Isoprenoids;Phospholipids	27	24	23	24.6667	23	23	23	23
Fatty_Acids,_Lipids,_and_Isoprenoids;Triacylglycerols	6	6	5	5.66667	6	6	6	6
Virulence,_Disease_and_Defense;Resistance_to_antibiotics_and_toxic_compounds	155	156	177	162.667	161	151	155	155.667
Virulence,_Disease_and_Defense;Invasion_and_intracellular_resistance	68	68	90	75.3333	116	85	109	103.333
Virulence,_Disease_and_Defense;Toxins_and_superantigens	20	27	21	22.6667	34	25	35	31.3333
Virulence,_Disease_and_Defense;Bacteriocins,_ribosomally_synthesized_antibacterial_peptides	7	6	4	5.66667	7	7	10	8
Virulence,_Disease_and_Defense;Adhesion	31	40	33	34.6667	35	27	44	35.3333
Virulence,_Disease_and_Defense;Streptococcus_pyogenes_Virulome	29	23	25	25.6667	38	34	40	37.3333
Virulence,_Disease_and_Defense;Detection	6	6	6	6	6	6	6	6
Potassium_metabolism;pH_adaptation_potassium_efflux_system	11	9	11	10.3333	13	9	15	12.3333
Potassium_metabolism;Potassium_homeostasis	41	44	40	41.6667	46	39	39	41.3333
Potassium_metabolism;Glutathione-regulated_potassium-efflux_system_and_associated_functions	7	9	7	7.66667	7	7	7	7
Motility_and_Chemotaxis;Flagellar_motility_in_Prokaryota	75	84	82	80.3333	84	79	79	80.6667
Motility_and_Chemotaxis;Social_motility_and_nonflagellar_swimming_in_bacteria	8	7	7	7.33333	7	9	7	7.66667
Motility_and_Chemotaxis;Bacterial_Chemotaxis	22	22	23	22.3333	21	23	27	23.6667
Virulence;Type_III,_Type_IV,_Type_VI,_ESAT_secretion_systems	55	62	56	57.6667	52	52	56	53.3333
Total	3075	3177	3153	3135	3325	3162	3249	3245.33
Photosynthesis
Average	0.0204878	0.0201448	0.0217253	0.020786	0.0196992	0.0185009	0.0203139	0.0195047	0.0938022
0	0.0198374	0.0204596	0.0225182	0.0209384	0.0195489	0.0199241	0.0221607	0.0205445	0.0273955
0	0.0211382	0.01983	0.0209324	0.0206336	0.0198496	0.0170778	0.0184672	0.0184649	0.160209
Nitrogen
0	0.0146341	0.0169972	0.0145893	0	0.0123308	0.0154965	0.0156971	0	0
Pathogens
Average	0.0138537	0.0143532	0.014177	0.0141279	0.0156692	0.0142315	0.0163435	0.0154147	-0.137629
0	0.0221138	0.0214038	0.0285442	0.0240206	0.0348872	0.0268817	0.0335488	0.0317726	-0.403508
0	0.00650407	0.00849858	0.00666032	0.00722099	0.0102256	0.00790639	0.0107725	0.00963483	-0.416063
0	0.0100813	0.0125905	0.0104662	0.011046	0.0105263	0.0085389	0.0135426	0.0108693	0.0232683
0	0.00943089	0.00723953	0.00792896	0.0081998	0.0114286	0.0107527	0.0123115	0.0114976	-0.48767
0	0.0243902	0.02644	0.026007	0.0256124	0.0252632	0.0249842	0.0243152	0.0248542	0.0433555
0	0.00715447	0.00692477	0.00729464	0.00712463	0.00631579	0.00727388	0.00831025	0.00729997	-0.0350763
0	0.0178862	0.0195153	0.0177609	0.0183874	0.0156391	0.0164453	0.0172361	0.0164402	0.161497
0	0.0123577	0.011961	0.00983191	0.0113835	0.0141353	0.00980392	0.0138504	0.0125966	-0.146081
0	0.0165854	0.0154234	0.0168094	0.0162727	0.0147368	0.0167615	0.0153894	0.0156292	0.0582058
0	0.0120325	0.0135348	0.0104662	0.0120112	0.0135338	0.0129665	0.0141582	0.0135528	-0.174218

## Sheet: QIIMEPICRUSt
	PICRUSt	PICRUSt	PICRUSt	PICRUSt	PICRUSt	PICRUSt	PICRUSt	PICRUSt	PICRUSt	PICRUSt
KEGG_Pathways	setA1	setA2	setA3	setA_ave	setA_sdev	setB1	setB2	setB3	setB_ave	setB_sdev
Metabolism;_Xenobiotics_Biodegradation_and_Metabolism;_1,1,1-Trichloro-2,2-bis(4-chlorophenyl)ethane_(DDT)_degradation	219	218	198	211.667	11.8462	187	126	133	148.667	33.3816
Environmental_Information_Processing;_Membrane_Transport;_ABC_transporters	258010	259238	252221	256490	3747.42	343759	240704	236286	273583	60814.3
Cellular_Processes;_Cell_Communication;_Adherens_junction	0	1	1	0.666667	0.57735	4	0	2	2	2
Organismal_Systems;_Endocrine_System;_Adipocytokine_signaling_pathway	6656	6272	6413	6447	194.245	8212	5888	5924	6674.67	1331.49
Human_Diseases;_Infectious_Diseases;_African_trypanosomiasis	1782	1671	1716	1723	55.8301	2526	1773	1742	2013.67	443.964
Metabolism;_Amino_Acid_Metabolism;_Alanine,_aspartate_and_glutamate_metabolism	70087	66674	69340	68700.3	1794.16	99440	71833	70126	80466.3	16453.8
Organismal_Systems;_Excretory_System;_Aldosterone-regulated_sodium_reabsorption	30	26	18	24.6667	6.1101	40	36	24	33.3333	8.32666
Human_Diseases;_Neurodegenerative_Diseases;_Alzheimer's_disease	6220	6057	6051	6109.33	95.8871	8626	6172	6073	6957	1446.24
Unclassified;_Metabolism;_Amino_acid_metabolism	19217	18738	18915	18956.7	242.203	27189	19696	18856	21913.7	4587.84
Metabolism;_Amino_Acid_Metabolism;_Amino_acid_related_enzymes	96795	92967	96354	95372	2094.43	142884	102865	100705	115485	23753.1
Metabolism;_Carbohydrate_Metabolism;_Amino_sugar_and_nucleotide_sugar_metabolism	88840	85640	89622	88034	2109.81	132907	95548	92733	107063	22426.1
Genetic_Information_Processing;_Translation;_Aminoacyl-tRNA_biosynthesis	77788	74500	77861	76716.3	1919.75	115022	82862	81093	92992.3	19098.7
Metabolism;_Xenobiotics_Biodegradation_and_Metabolism;_Aminobenzoate_degradation	32318	30324	30121	30921	1214.09	36540	25688	26104	29444	6148.84
Human_Diseases;_Infectious_Diseases;_Amoebiasis	1147	1126	1079	1117.33	34.8186	1424	1044	1010	1159.33	229.838
Human_Diseases;_Neurodegenerative_Diseases;_Amyotrophic_lateral_sclerosis_(ALS)	3468	3472	3434	3458	20.8806	4858	3344	3438	3880	848.276
Organismal_Systems;_Immune_System;_Antigen_processing_and_presentation	1947	1915	1999	1953.67	42.395	2578	1865	1847	2096.67	416.944
Cellular_Processes;_Cell_Growth_and_Death;_Apoptosis	1137	1189	1076	1134	56.5597	1030	723	741	831.333	172.286
Metabolism;_Lipid_Metabolism;_Arachidonic_acid_metabolism	5515	5312	5396	5407.67	102.002	7611	5497	5463	6190.33	1230.45
Metabolism;_Amino_Acid_Metabolism;_Arginine_and_proline_metabolism	95636	92237	94130	94001	1703.17	133086	95142	92859	107029	22594.9
Human_Diseases;_Cardiovascular_Diseases;_Arrhythmogenic_right_ventricular_cardiomyopathy_(ARVC)	0	1	1	0.666667	0.57735	4	0	2	2	2
Metabolism;_Carbohydrate_Metabolism;_Ascorbate_and_aldarate_metabolism	14730	14562	14276	14522.7	229.542	21338	14863	14329	16843.3	3901.64
Metabolism;_Xenobiotics_Biodegradation_and_Metabolism;_Atrazine_degradation	5136	5032	4970	5046	83.8809	5875	4205	3977	4685.67	1036.28
Cellular_Processes;_Cell_Motility;_Bacterial_chemotaxis	38746	37323	38316	38128.3	729.826	59217	43345	42721	48427.7	9349.04
Human_Diseases;_Infectious_Diseases;_Bacterial_invasion_of_epithelial_cells	293	322	295	303.333	16.1967	431	331	303	355	67.2904
Cellular_Processes;_Cell_Motility;_Bacterial_motility_proteins	107014	101439	106596	105016	3105.1	171093	125499	122284	139625	27299.2
Environmental_Information_Processing;_Membrane_Transport;_Bacterial_secretion_system	57163	55868	56413	56481.3	650.199	87241	62663	60717	70207	14783.9
Environmental_Information_Processing;_Signaling_Molecules_and_Interaction;_Bacterial_toxins	6816	6506	6909	6743.67	211.013	9839	7143	6958	7980	1612.6
Genetic_Information_Processing;_Transcription;_Basal_transcription_factors	828	718	778	774.667	55.0757	2652	1832	1964	2149.33	440.297
Genetic_Information_Processing;_Replication_and_Repair;_Base_excision_repair	35944	34149	35490	35194.3	933.311	51155	36659	36016	41276.7	8560.93
Metabolism;_Xenobiotics_Biodegradation_and_Metabolism;_Benzoate_degradation	36269	34021	33427	34572.3	1499.07	42570	29632	30413	34205	7254.82
Metabolism;_Biosynthesis_of_Other_Secondary_Metabolites;_Betalain_biosynthesis	587	560	597	581.333	19.1398	819	597	612	676	124.069
Organismal_Systems;_Digestive_System;_Bile_secretion	319	322	294	311.667	15.3731	604	407	425	478.667	108.914
Unclassified;_Metabolism;_Biosynthesis_and_biodegradation_of_secondary_metabolites	6753	6589	6439	6593.67	157.052	9929	6953	6562	7814.67	1841.47
Metabolism;_Metabolism_of_Terpenoids_and_Polyketides;_Biosynthesis_of_12-,_14-_and_16-membered_macrolides	277	284	318	293	21.9317	156	124	110	130	23.5797
Metabolism;_Metabolism_of_Terpenoids_and_Polyketides;_Biosynthesis_of_ansamycins	5593	5549	5529	5557	32.7414	8194	5928	5556	6559.33	1427.83
Metabolism;_Metabolism_of_Terpenoids_and_Polyketides;_Biosynthesis_of_siderophore_group_nonribosomal_peptides	5389	5370	5229	5329.33	87.409	8034	5488	5405	6309	1494.47
Metabolism;_Metabolism_of_Terpenoids_and_Polyketides;_Biosynthesis_of_type_II_polyketide_backbone	131	143	170	148	19.975	90	85	71	82	9.84886
Metabolism;_Metabolism_of_Terpenoids_and_Polyketides;_Biosynthesis_of_type_II_polyketide_products	93	91	105	96.3333	7.57188	116	76	78	90	22.5389
Metabolism;_Lipid_Metabolism;_Biosynthesis_of_unsaturated_fatty_acids	23725	23035	23191	23317	361.845	32836	23564	23165	26521.7	5472.01
Metabolism;_Metabolism_of_Terpenoids_and_Polyketides;_Biosynthesis_of_vancomycin_group_antibiotics	4961	4705	5028	4898	170.467	7037	5164	4984	5728.33	1136.91
Metabolism;_Metabolism_of_Cofactors_and_Vitamins;_Biotin_metabolism	10899	10450	11133	10827.3	347.094	15647	11454	11004	12701.7	2560.64
Metabolism;_Xenobiotics_Biodegradation_and_Metabolism;_Bisphenol_degradation	10607	10052	9939	10199.3	357.542	11064	7694	8034	8930.67	1855.33
Human_Diseases;_Cancers;_Bladder_cancer	609	610	580	599.667	17.0392	913	605	633	717	170.317
Metabolism;_Carbohydrate_Metabolism;_Butanoate_metabolism	71049	67389	67749	68729	2017.23	97191	68559	68394	78048	16578.5
Metabolism;_Biosynthesis_of_Other_Secondary_Metabolites;_Butirosin_and_neomycin_biosynthesis	4335	4087	4382	4268	158.502	5926	4305	4176	4802.33	975.259
Metabolism;_Carbohydrate_Metabolism;_C5-Branched_dibasic_acid_metabolism	24796	23743	24493	24344	542.082	35943	25681	25171	28931.7	6077.34
Environmental_Information_Processing;_Signaling_Molecules_and_Interaction;_CAM_ligands	6	4	7	5.66667	1.52753	5	3	7	5	2
Metabolism;_Biosynthesis_of_Other_Secondary_Metabolites;_Caffeine_metabolism	553	503	529	528.333	25.0067	738	508	497	581	136.077
Environmental_Information_Processing;_Signal_Transduction;_Calcium_signaling_pathway	175	172	194	180.333	11.9304	111	96	93	100	9.64365
Metabolism;_Xenobiotics_Biodegradation_and_Metabolism;_Caprolactam_degradation	17004	15726	15432	16054	835.754	18383	12676	13472	14843.7	3090.88
Organismal_Systems;_Digestive_System;_Carbohydrate_digestion_and_absorption	868	906	913	895.667	24.2143	1591	1091	1081	1254.33	291.605
Unclassified;_Metabolism;_Carbohydrate_metabolism	13382	12923	13488	13264.3	300.317	18741	13222	13019	14994	3246.58
Metabolism;_Energy_Metabolism;_Carbon_fixation_in_photosynthetic_organisms	39680	38622	39656	39319.3	604.028	56872	40768	39315	45651.7	9744.21
Metabolism;_Energy_Metabolism;_Carbon_fixation_pathways_in_prokaryotes	81744	77500	80020	79754.7	2134.41	121023	86605	84753	97460.3	20426.9
Organismal_Systems;_Circulatory_System;_Cardiac_muscle_contraction	1873	1756	1786	1805	60.7701	2692	1975	1958	2208.33	418.954
Metabolism;_Metabolism_of_Terpenoids_and_Polyketides;_Carotenoid_biosynthesis	6827	6630	7058	6838.33	214.225	6288	4686	4644	5206	937.275
Cellular_Processes;_Cell_Growth_and_Death;_Cell_cycle	149	141	156	148.667	7.50555	612	406	470	496	105.432
Cellular_Processes;_Cell_Growth_and_Death;_Cell_cycle_-_Caulobacter	35637	34552	35306	35165	556.073	47225	34024	33252	38167	7853.95
Cellular_Processes;_Cell_Growth_and_Death;_Cell_cycle_-_yeast	0	0	2	0.666667	1.1547	0	2	1	1	1
Unclassified;_Cellular_Processes_and_Signaling;_Cell_division	4765	4574	4618	4652.33	100.022	7003	4986	4873	5620.67	1198.47
Unclassified;_Cellular_Processes_and_Signaling;_Cell_motility_and_secretion	21889	20858	21750	21499	559.456	31151	23109	21911	25390.3	5024.72
Environmental_Information_Processing;_Signaling_Molecules_and_Interaction;_Cellular_antigens	5420	5082	5178	5226.67	174.176	6920	5096	4998	5671.33	1082.49
Human_Diseases;_Infectious_Diseases;_Chagas_disease_(American_trypanosomiasis)	1635	1505	1587	1575.67	65.7368	2265	1637	1609	1837	370.923
Genetic_Information_Processing;_Folding,_Sorting_and_Degradation;_Chaperones_and_folding_catalysts	68951	66912	69479	68447.3	1355.59	101079	72737	70639	81485	17001.3
Metabolism;_Xenobiotics_Biodegradation_and_Metabolism;_Chloroalkane_and_chloroalkene_degradation	24327	23370	23680	23792.3	488.289	30024	21587	21463	24358	4907.29
Metabolism;_Xenobiotics_Biodegradation_and_Metabolism;_Chlorocyclohexane_and_chlorobenzene_degradation	9370	9014	9062	9148.67	193.177	10011	7113	7264	8129.33	1631.32
Organismal_Systems;_Nervous_System;_Cholinergic_synapse	13	14	9	12	2.64575	10	10	12	10.6667	1.1547
Genetic_Information_Processing;_Replication_and_Repair;_Chromosome	90647	88056	91287	89996.7	1710.86	134806	96635	94291	108577	22744.9
Human_Diseases;_Cancers;_Chronic_myeloid_leukemia	102	71	92	88.3333	15.8219	91	73	69	77.6667	11.7189
Organismal_Systems;_Environmental_Adaptation;_Circadian_rhythm_-_plant	980	875	990	948.333	63.705	1308	965	912	1061.67	214.971
Metabolism;_Carbohydrate_Metabolism;_Citrate_cycle_(TCA_cycle)	59184	56487	58401	58024	1387.46	89172	63665	62168	71668.3	15177.1
Metabolism;_Biosynthesis_of_Other_Secondary_Metabolites;_Clavulanic_acid_biosynthesis	22	13	17	17.3333	4.50925	9	7	6	7.33333	1.52753
Human_Diseases;_Cancers;_Colorectal_cancer	1014	1044	940	999.333	53.5288	891	617	637	715	152.748
Organismal_Systems;_Immune_System;_Complement_and_coagulation_cascades	0	0	0	0	0	1	1	1	1	0
Metabolism;_Metabolism_of_Other_Amino_Acids;_Cyanoamino_acid_metabolism	17657	16952	17360	17323	353.953	25018	17813	17234	20021.7	4336.63
Metabolism;_Amino_Acid_Metabolism;_Cysteine_and_methionine_metabolism	64253	62504	64092	63616.3	966.667	94635	67439	66368	76147.3	16019.7
Metabolism;_Enzyme_Families;_Cytochrome_P450	94	76	79	83	9.64365	76	46	62	61.3333	15.0111
Environmental_Information_Processing;_Signaling_Molecules_and_Interaction;_Cytokine_receptors	4	4	4	4	0	2	2	2	2	0
Environmental_Information_Processing;_Signaling_Molecules_and_Interaction;_Cytokine-cytokine_receptor_interaction	4	4	4	4	0	2	2	2	2	0
Cellular_Processes;_Cell_Motility;_Cytoskeleton_proteins	16618	15952	16663	16411	398.142	23381	16739	16568	18896	3885.06
Organismal_Systems;_Immune_System;_Cytosolic_DNA-sensing_pathway	0	0	0	0	0	0	0	0	0	0
Metabolism;_Metabolism_of_Other_Amino_Acids;_D-Alanine_metabolism	6402	6205	6415	6340.67	117.67	9109	6448	6336	7297.67	1569.66
Metabolism;_Metabolism_of_Other_Amino_Acids;_D-Arginine_and_D-ornithine_metabolism	563	519	531	537.667	22.745	566	421	428	471.667	81.77
Metabolism;_Metabolism_of_Other_Amino_Acids;_D-Glutamine_and_D-glutamate_metabolism	9073	8763	9124	8986.67	195.372	13330	9487	9259	10692	2287.42
Genetic_Information_Processing;_Replication_and_Repair;_DNA_repair_and_recombination_proteins	183763	176689	183604	181352	4039.06	263564	189143	185144	212617	44166.7
Genetic_Information_Processing;_Replication_and_Repair;_DNA_replication	37408	36118	37567	37031	794.668	54756	39261	38523	44180	9166.51
Genetic_Information_Processing;_Replication_and_Repair;_DNA_replication_proteins	64680	62540	65121	64113.7	1380.56	99404	71302	69933	80213	16634
Human_Diseases;_Cardiovascular_Diseases;_Dilated_cardiomyopathy_(DCM)	0	1	1	0.666667	0.57735	4	0	2	2	2
Metabolism;_Xenobiotics_Biodegradation_and_Metabolism;_Dioxin_degradation	4824	4649	4625	4699.33	108.629	6580	4479	4463	5174	1217.66
Metabolism;_Xenobiotics_Biodegradation_and_Metabolism;_Drug_metabolism_-_cytochrome_P450	14890	14546	14339	14591.7	278.324	16353	11574	12000	13309	2644.77
Metabolism;_Xenobiotics_Biodegradation_and_Metabolism;_Drug_metabolism_-_other_enzymes	18016	17265	17718	17666.3	378.156	26934	19077	18686	21565.7	4653.22
Environmental_Information_Processing;_Signaling_Molecules_and_Interaction;_ECM-receptor_interaction	6	4	7	5.66667	1.52753	4	2	6	4	2
Unclassified;_Cellular_Processes_and_Signaling;_Electron_transfer_carriers	3502	3407	3447	3452	47.697	5840	4116	3863	4606.33	1075.85
Organismal_Systems;_Excretory_System;_Endocrine_and_other_factor-regulated_calcium_reabsorption	9	4	7	6.66667	2.51661	20	18	12	16.6667	4.16333
Cellular_Processes;_Transport_and_Catabolism;_Endocytosis	74	67	61	67.3333	6.50641	61	33	48	47.3333	14.0119
Unclassified;_Metabolism;_Energy_metabolism	62904	60036	61107	61349	1449.23	89822	64336	62634	72264	15229.5
Human_Diseases;_Infectious_Diseases;_Epithelial_cell_signaling_in_Helicobacter_pylori_infection	2959	2921	2953	2944.33	20.4287	4411	3152	2989	3517.33	778.217
Environmental_Information_Processing;_Signal_Transduction;_ErbB_signaling_pathway	13	14	9	12	2.64575	10	10	12	10.6667	1.1547
Metabolism;_Lipid_Metabolism;_Ether_lipid_metabolism	2052	1826	2029	1969	124.374	3204	2245	2241	2563.33	554.837
Metabolism;_Xenobiotics_Biodegradation_and_Metabolism;_Ethylbenzene_degradation	5785	5564	5540	5629.67	135.057	7380	5092	5243	5905	1279.62
Organismal_Systems;_Digestive_System;_Fat_digestion_and_absorption	10	8	13	10.3333	2.51661	52	26	32	36.6667	13.6137
Metabolism;_Lipid_Metabolism;_Fatty_acid_biosynthesis	44215	42243	43623	43360.3	1011.9	60564	43689	42450	48901	10119.4
Metabolism;_Lipid_Metabolism;_Fatty_acid_elongation_in_mitochondria	104	108	100	104	4	160	124	99	127.667	30.6649
Metabolism;_Lipid_Metabolism;_Fatty_acid_metabolism	51936	48770	48261	49655.7	1991.16	62342	43518	44894	50251.3	10493.4
Organismal_Systems;_Immune_System;_Fc_epsilon_RI_signaling_pathway	0	0	0	0	0	0	0	0	0	0
Organismal_Systems;_Immune_System;_Fc_gamma_R-mediated_phagocytosis	86	81	82	83	2.64575	114	62	82	86	26.2298
Cellular_Processes;_Cell_Motility;_Flagellar_assembly	43917	40825	43316	42686	1639.45	73896	53959	53130	60328.3	11757.3
Metabolism;_Biosynthesis_of_Other_Secondary_Metabolites;_Flavone_and_flavonol_biosynthesis	550	472	553	525	45.9239	946	741	672	786.333	142.514
Metabolism;_Biosynthesis_of_Other_Secondary_Metabolites;_Flavonoid_biosynthesis	2761	2605	2822	2729.33	111.912	2996	2244	2196	2478.67	448.666
Metabolism;_Xenobiotics_Biodegradation_and_Metabolism;_Fluorobenzoate_degradation	5388	5153	5197	5246	124.928	6130	4274	4316	4906.67	1059.65
Cellular_Processes;_Cell_Communication;_Focal_adhesion	6	5	8	6.33333	1.52753	8	2	8	6	3.4641
Metabolism;_Metabolism_of_Cofactors_and_Vitamins;_Folate_biosynthesis	34327	32867	34287	33827	831.625	49394	35955	34922	40090.3	8073.75
Metabolism;_Carbohydrate_Metabolism;_Fructose_and_mannose_metabolism	49998	48817	49784	49533	629.238	73466	52293	50475	58744.7	12781.4
Unclassified;_Poorly_Characterized;_Function_unknown	130884	126897	129675	129152	2044.31	208558	149119	145625	167767	35368.9
Environmental_Information_Processing;_Signaling_Molecules_and_Interaction;_G_protein-coupled_receptors	52	43	46	47	4.58258	94	75	73	80.6667	11.5902
Environmental_Information_Processing;_Signaling_Molecules_and_Interaction;_GTP-binding_proteins	6	8	4	6	2	6	4	8	6	2
Metabolism;_Carbohydrate_Metabolism;_Galactose_metabolism	36778	35546	36945	36423	764.08	56149	39815	38757	44907	9750.22
Organismal_Systems;_Digestive_System;_Gastric_acid_secretion	22	18	16	18.6667	3.05505	30	28	24	27.3333	3.05505
Unclassified;_Poorly_Characterized;_General_function_prediction_only	281711	271833	279288	277611	5148.18	417981	299127	294691	337266	69936.1
Metabolism;_Metabolism_of_Terpenoids_and_Polyketides;_Geraniol_degradation	23452	21797	21315	22188	1120.87	26597	18308	19326	21410.3	4520.53
Unclassified;_Cellular_Processes_and_Signaling;_Germination	743	763	795	767	26.2298	2686	1737	1784	2069	534.854
Human_Diseases;_Cancers;_Glioma	13	14	9	12	2.64575	10	10	12	10.6667	1.1547
Organismal_Systems;_Nervous_System;_Glutamatergic_synapse	6622	6326	6423	6457	150.901	8413	6028	5941	6794	1402.77
Metabolism;_Metabolism_of_Other_Amino_Acids;_Glutathione_metabolism	30099	29497	29638	29744.7	314.856	38634	27381	27231	31082	6540.65
Environmental_Information_Processing;_Signaling_Molecules_and_Interaction;_Glycan_bindng_proteins	2	4	4	3.33333	1.1547	6	5	6	5.66667	0.57735
Unclassified;_Metabolism;_Glycan_biosynthesis_and_metabolism	4518	4490	4538	4515.33	24.1109	7677	5411	5273	6120.33	1349.88
Metabolism;_Lipid_Metabolism;_Glycerolipid_metabolism	28079	27076	27573	27576	501.507	37770	26570	26152	30164	6590.3
Metabolism;_Lipid_Metabolism;_Glycerophospholipid_metabolism	40915	39595	40763	40424.3	722.234	60869	43474	42412	48918.3	10363.2
Metabolism;_Amino_Acid_Metabolism;_Glycine,_serine_and_threonine_metabolism	73385	70649	71747	71927	1376.85	104145	74080	73143	83789.3	17634.7
Metabolism;_Carbohydrate_Metabolism;_Glycolysis_/_Gluconeogenesis	82567	79547	81991	81368.3	1603.4	122687	87024	85596	98435.7	21014.4
Metabolism;_Glycan_Biosynthesis_and_Metabolism;_Glycosaminoglycan_biosynthesis_-_chondroitin_sulfate	38	39	53	43.3333	8.3865	19	19	12	16.6667	4.04145
Metabolism;_Glycan_Biosynthesis_and_Metabolism;_Glycosaminoglycan_degradation	3450	3486	3639	3525	100.354	5217	3997	3908	4374	731.414
Metabolism;_Glycan_Biosynthesis_and_Metabolism;_Glycosphingolipid_biosynthesis_-_ganglio_series	1818	1758	1840	1805.33	42.4421	2790	2045	1965	2266.67	454.982
Metabolism;_Glycan_Biosynthesis_and_Metabolism;_Glycosphingolipid_biosynthesis_-_globo_series	4349	4176	4361	4295.33	103.52	6797	4908	4701	5468.67	1155.02
Metabolism;_Glycan_Biosynthesis_and_Metabolism;_Glycosphingolipid_biosynthesis_-_lacto_and_neolacto_series	2	3	6	3.66667	2.08167	10	10	7	9	1.73205
Metabolism;_Glycan_Biosynthesis_and_Metabolism;_Glycosylphosphatidylinositol(GPI)-anchor_biosynthesis	28	38	33	33	5	23	20	22	21.6667	1.52753
Metabolism;_Glycan_Biosynthesis_and_Metabolism;_Glycosyltransferases	32469	31355	32537	32120.3	663.67	48368	34985	33669	39007.3	8133.24
Metabolism;_Carbohydrate_Metabolism;_Glyoxylate_and_dicarboxylate_metabolism	53918	51881	52018	52605.7	1138.58	72442	51735	50788	58321.7	12237.7
Organismal_Systems;_Endocrine_System;_GnRH_signaling_pathway	87	81	70	79.3333	8.62168	71	43	60	58	14.1067
Environmental_Information_Processing;_Signal_Transduction;_Hedgehog_signaling_pathway	6	8	4	6	2	6	4	8	6	2
Organismal_Systems;_Immune_System;_Hematopoietic_cell_lineage	33	25	28	28.6667	4.04145	18	11	18	15.6667	4.04145
Human_Diseases;_Infectious_Diseases;_Hepatitis_C	67	61	68	65.3333	3.78594	346	241	265	284	55.0182
Metabolism;_Amino_Acid_Metabolism;_Histidine_metabolism	45021	43070	44291	44127.3	985.744	62228	44737	43730	50231.7	10401.3
Genetic_Information_Processing;_Replication_and_Repair;_Homologous_recombination	51988	50323	52223	51511.3	1035.81	72315	51834	50770	58306.3	12143.5
Human_Diseases;_Neurodegenerative_Diseases;_Huntington's_disease	6695	6514	6536	6581.67	98.764	9875	7058	6988	7973.67	1646.97
Human_Diseases;_Cardiovascular_Diseases;_Hypertrophic_cardiomyopathy_(HCM)	308	255	307	290	30.315	480	379	371	410	60.7536
Metabolism;_Biosynthesis_of_Other_Secondary_Metabolites;_Indole_alkaloid_biosynthesis	444	423	443	436.667	11.8462	579	443	433	485	81.5598
Human_Diseases;_Infectious_Diseases;_Influenza_A	1103	1127	1031	1087	49.96	1260	870	918	1016	212.669
Unclassified;_Cellular_Processes_and_Signaling;_Inorganic_ion_transport_and_metabolism	28145	27883	28006	28011.3	131.081	41525	29918	29141	33528	6936.49
Metabolism;_Carbohydrate_Metabolism;_Inositol_phosphate_metabolism	17132	16313	16472	16639	434.289	23831	16864	16452	19049	4146.45
Organismal_Systems;_Endocrine_System;_Insulin_signaling_pathway	6150	5817	6200	6055.67	208.198	8575	6176	5998	6916.33	1439.2
Environmental_Information_Processing;_Signaling_Molecules_and_Interaction;_Ion_channels	2537	2363	2507	2469	93.0161	3606	2537	2456	2866.33	641.849
Metabolism;_Biosynthesis_of_Other_Secondary_Metabolites;_Isoflavonoid_biosynthesis	75	86	54	71.6667	16.2583	96	71	65	77.3333	16.4418
Metabolism;_Biosynthesis_of_Other_Secondary_Metabolites;_Isoquinoline_alkaloid_biosynthesis	5836	5666	5782	5761.33	86.8639	8732	6233	6246	7070.33	1439.06
Human_Diseases;_Infectious_Diseases;_Leishmaniasis	5	8	7	6.66667	1.52753	2	3	7	4	2.64575
Organismal_Systems;_Immune_System;_Leukocyte_transendothelial_migration	0	1	1	0.666667	0.57735	4	0	2	2	2
Metabolism;_Metabolism_of_Terpenoids_and_Polyketides;_Limonene_and_pinene_degradation	27924	26112	25688	26574.7	1187.63	30247	20777	21782	24268.7	5201.72
Metabolism;_Lipid_Metabolism;_Linoleic_acid_metabolism	4608	4435	4440	4494.33	98.47	5550	4053	4015	4539.33	875.469
Metabolism;_Lipid_Metabolism;_Lipid_biosynthesis_proteins	64412	61183	62797	62797.3	1614.5	85571	61246	60641	69152.7	14221.9
Unclassified;_Metabolism;_Lipid_metabolism	9815	9547	9830	9730.67	159.237	14903	10536	10138	11859	2643.68
Metabolism;_Metabolism_of_Cofactors_and_Vitamins;_Lipoic_acid_metabolism	5985	5802	6147	5978	172.606	8368	6019	5917	6768	1386.58
Metabolism;_Glycan_Biosynthesis_and_Metabolism;_Lipopolysaccharide_biosynthesis	30616	29112	30648	30125.3	877.718	47106	34759	33199	38354.7	7618.91
Metabolism;_Glycan_Biosynthesis_and_Metabolism;_Lipopolysaccharide_biosynthesis_proteins	38640	37214	38711	38188.3	844.544	61328	45030	43008	49788.7	10044.4
Organismal_Systems;_Nervous_System;_Long-term_depression	0	0	2	0.666667	1.1547	0	2	1	1	1
Organismal_Systems;_Nervous_System;_Long-term_potentiation	13	14	9	12	2.64575	10	10	12	10.6667	1.1547
Metabolism;_Amino_Acid_Metabolism;_Lysine_biosynthesis	47993	46332	48004	47443	962.17	70993	51016	50044	57351	11824.3
Metabolism;_Amino_Acid_Metabolism;_Lysine_degradation	33458	31399	31107	31988	1281.4	40386	28167	28996	32516.3	6827.92
Cellular_Processes;_Transport_and_Catabolism;_Lysosome	6327	6331	6668	6442	195.732	9223	7070	6931	7741.33	1285.04
Environmental_Information_Processing;_Signal_Transduction;_MAPK_signaling_pathway	0	0	0	0	0	0	0	0	0	0
Environmental_Information_Processing;_Signal_Transduction;_MAPK_signaling_pathway_-_yeast	2351	2279	2308	2312.67	36.2261	3350	2430	2325	2701.67	563.922
Human_Diseases;_Infectious_Diseases;_Measles	67	61	66	64.6667	3.21455	346	239	264	283	55.9732
Cellular_Processes;_Cell_Growth_and_Death;_Meiosis_-_yeast	5512	5632	5665	5603	80.5171	4700	3561	3554	3938.33	659.632
Organismal_Systems;_Endocrine_System;_Melanogenesis	184	198	201	194.333	9.07377	299	204	238	247	48.1352
Unclassified;_Cellular_Processes_and_Signaling;_Membrane_and_intracellular_structural_molecules	52648	50995	52404	52015.7	892.303	78933	57266	55320	63839.7	13107.4
Unclassified;_Metabolism;_Metabolism_of_cofactors_and_vitamins	15106	14486	14684	14758.7	316.672	21951	15694	15254	17633	3745.96
Metabolism;_Xenobiotics_Biodegradation_and_Metabolism;_Metabolism_of_xenobiotics_by_cytochrome_P450	13262	13038	12738	13012.7	262.917	14310	10096	10451	11619	2337.22
Metabolism;_Energy_Metabolism;_Methane_metabolism	79612	75517	77777	77635.3	2051.17	125728	90149	87191	101023	21446.5
Organismal_Systems;_Digestive_System;_Mineral_absorption	1349	1349	1422	1373.33	42.1466	1291	990	970	1083.67	179.834
Genetic_Information_Processing;_Replication_and_Repair;_Mismatch_repair	47555	45723	47536	46938	1052.26	68361	49045	47982	55129.3	11471.3
Metabolism;_Glycan_Biosynthesis_and_Metabolism;_N-Glycan_biosynthesis	4018	3805	4036	3953	128.487	5704	4199	4050	4651	914.963
Organismal_Systems;_Immune_System;_NOD-like_receptor_signaling_pathway	1967	1939	2024	1976.67	43.3167	2637	1906	1888	2143.67	427.334
Metabolism;_Xenobiotics_Biodegradation_and_Metabolism;_Naphthalene_degradation	19745	18713	18559	19005.7	644.895	23164	16162	16720	18682	3891.54
Environmental_Information_Processing;_Signaling_Molecules_and_Interaction;_Neuroactive_ligand-receptor_interaction	22	21	24	22.3333	1.52753	19	14	15	16	2.64575
Organismal_Systems;_Nervous_System;_Neurotrophin_signaling_pathway	13	14	9	12	2.64575	10	10	12	10.6667	1.1547
Metabolism;_Metabolism_of_Cofactors_and_Vitamins;_Nicotinate_and_nicotinamide_metabolism	31806	30584	31721	31370.3	682.31	45571	32585	32052	36736	7655.97
Metabolism;_Energy_Metabolism;_Nitrogen_metabolism	59070	56593	57963	57875.3	1240.82	83348	60167	57965	67160	14062.4
Metabolism;_Xenobiotics_Biodegradation_and_Metabolism;_Nitrotoluene_degradation	9067	8414	8665	8715.33	329.397	16097	11579	11018	12898	2784.58
Genetic_Information_Processing;_Replication_and_Repair;_Non-homologous_end-joining	5277	4792	4935	5001.33	249.211	6555	4729	4607	5297	1091.17
Environmental_Information_Processing;_Signal_Transduction;_Notch_signaling_pathway	102	71	92	88.3333	15.8219	91	73	69	77.6667	11.7189
Metabolism;_Biosynthesis_of_Other_Secondary_Metabolites;_Novobiocin_biosynthesis	10528	10089	10399	10338.7	225.633	15628	11274	10980	12627.3	2602.81
Genetic_Information_Processing;_Replication_and_Repair;_Nucleotide_excision_repair	26446	25051	26285	25927.3	763.184	37671	27150	26565	30462	6250.03
Unclassified;_Metabolism;_Nucleotide_metabolism	2738	2854	2635	2742.33	109.564	5792	3907	3781	4493.33	1126.44
Organismal_Systems;_Sensory_System;_Olfactory_transduction	13	14	9	12	2.64575	10	10	12	10.6667	1.1547
Metabolism;_Metabolism_of_Cofactors_and_Vitamins;_One_carbon_pool_by_folate	35889	34304	35638	35277	851.937	50217	36311	35277	40601.7	8343.16
Cellular_Processes;_Cell_Growth_and_Death;_Oocyte_meiosis	13	14	11	12.6667	1.52753	10	12	13	11.6667	1.52753
Metabolism;_Glycan_Biosynthesis_and_Metabolism;_Other_glycan_degradation	11087	10504	11289	10960	407.619	17470	12743	12221	14144.7	2891.63
Unclassified;_Cellular_Processes_and_Signaling;_Other_ion-coupled_transporters	83390	81934	83127	82817	775.925	133480	94422	92404	106769	23154.7
Unclassified;_Cellular_Processes_and_Signaling;_Other_transporters	18906	18366	18766	18679.3	280.238	27752	19855	19342	22316.3	4714.41
Metabolism;_Glycan_Biosynthesis_and_Metabolism;_Other_types_of_O-glycan_biosynthesis	0	0	0	0	0	0	0	0	0	0
Unclassified;_Metabolism;_Others	88977	86235	87865	87692.3	1379.13	118208	84759	82564	95177	19975.6
Metabolism;_Energy_Metabolism;_Oxidative_phosphorylation	111839	106559	111380	109926	2924.93	158646	114755	111197	128199	26427.5
Organismal_Systems;_Endocrine_System;_PPAR_signaling_pathway	15243	14415	14665	14774.3	424.69	18174	12947	13328	14816.3	2914.06
Human_Diseases;_Cancers;_Pancreatic_cancer	5	4	1	3.33333	2.08167	13	6	18	12.3333	6.02771
Organismal_Systems;_Digestive_System;_Pancreatic_secretion	31	25	31	29	3.4641	38	31	26	31.6667	6.02771
Metabolism;_Metabolism_of_Cofactors_and_Vitamins;_Pantothenate_and_CoA_biosynthesis	44018	42331	43826	43391.7	923.567	63500	45861	44344	51235	10648.8
Human_Diseases;_Neurodegenerative_Diseases;_Parkinson's_disease	2879	2797	2721	2799	79.019	3570	2575	2588	2911	570.748
Human_Diseases;_Infectious_Diseases;_Pathogenic_Escherichia_coli_infection	10	16	11	12.3333	3.21455	54	35	39	42.6667	10.0167
Human_Diseases;_Cancers;_Pathways_in_cancer	4756	4702	4722	4726.67	27.3008	5866	4171	4202	4746.33	969.784
Metabolism;_Biosynthesis_of_Other_Secondary_Metabolites;_Penicillin_and_cephalosporin_biosynthesis	5771	5516	5671	5652.67	128.485	7484	5481	5344	6103	1197.94
Metabolism;_Carbohydrate_Metabolism;_Pentose_and_glucuronate_interconversions	36542	35095	35701	35779.3	726.673	55452	39618	38127	44399	9601.17
Metabolism;_Carbohydrate_Metabolism;_Pentose_phosphate_pathway	58030	55842	57696	57189.3	1178.72	83945	60051	58172	67389.3	14368.4
Metabolism;_Enzyme_Families;_Peptidases	126050	121279	125707	124345	2661.05	182846	131408	128078	147444	30704.2
Metabolism;_Glycan_Biosynthesis_and_Metabolism;_Peptidoglycan_biosynthesis	44841	43574	45362	44592.3	919.572	65709	46970	45816	52831.7	11167
Cellular_Processes;_Transport_and_Catabolism;_Peroxisome	18957	18177	18410	18514.7	400.395	25234	17964	17921	20373	4209.8
Human_Diseases;_Infectious_Diseases;_Pertussis	3920	4063	3917	3966.67	83.4406	7624	5138	4917	5893	1503.16
Cellular_Processes;_Transport_and_Catabolism;_Phagosome	27	25	31	27.6667	3.05505	242	163	175	193.333	42.5715
Metabolism;_Amino_Acid_Metabolism;_Phenylalanine_metabolism	27993	26653	26820	27155.3	730.23	36332	25966	25467	29255	6133.94
Metabolism;_Amino_Acid_Metabolism;_Phenylalanine,_tyrosine_and_tryptophan_biosynthesis	56611	54342	56366	55773	1245.32	83259	60422	58534	67405	13762.4
Metabolism;_Biosynthesis_of_Other_Secondary_Metabolites;_Phenylpropanoid_biosynthesis	9282	8899	9297	9159.33	225.58	14234	10120	9673	11342.3	2514.21
Environmental_Information_Processing;_Signal_Transduction;_Phosphatidylinositol_signaling_system	8284	8022	8270	8192	147.391	10979	7973	7751	8901	1803.02
Metabolism;_Metabolism_of_Other_Amino_Acids;_Phosphonate_and_phosphinate_metabolism	3791	3759	3647	3732.33	75.6131	4865	3439	3302	3868.67	865.565
Environmental_Information_Processing;_Membrane_Transport;_Phosphotransferase_system_(PTS)	16285	17933	16475	16897.7	901.644	34387	22438	21611	26145.3	7149.46
Metabolism;_Energy_Metabolism;_Photosynthesis	33761	33071	35686	34172.7	1355.23	37518	27918	26038	30491.3	6157.45
Metabolism;_Energy_Metabolism;_Photosynthesis_-_antenna_proteins	3402	3493	3970	3621.67	305.078	1641	1455	1175	1423.67	234.575
Metabolism;_Energy_Metabolism;_Photosynthesis_proteins	40893	40232	43473	41532.7	1712.57	41482	31065	28954	33833.7	6707.22
Organismal_Systems;_Sensory_System;_Phototransduction	0	0	0	0	0	0	0	0	0	0
Organismal_Systems;_Sensory_System;_Phototransduction_-_fly	13	15	10	12.6667	2.51661	14	10	14	12.6667	2.3094
Organismal_Systems;_Environmental_Adaptation;_Plant-pathogen_interaction	10309	9933	10341	10194.3	226.886	14695	10597	10450	11914	2409.54
Metabolism;_Xenobiotics_Biodegradation_and_Metabolism;_Polycyclic_aromatic_hydrocarbon_degradation	13245	12477	12586	12769.3	415.529	14005	9751	9900	11218.7	2414.19
Metabolism;_Metabolism_of_Terpenoids_and_Polyketides;_Polyketide_sugar_unit_biosynthesis	13380	12747	13508	13211.7	407.471	18724	13507	13209	15146.7	3101.64
Unclassified;_Cellular_Processes_and_Signaling;_Pores_ion_channels	35790	34880	35637	35435.7	487.264	54684	39769	38093	44182	9133.52
Metabolism;_Metabolism_of_Cofactors_and_Vitamins;_Porphyrin_and_chlorophyll_metabolism	81104	78786	81512	80467.3	1470.3	103787	74756	72859	83800.7	17334.6
Metabolism;_Metabolism_of_Terpenoids_and_Polyketides;_Prenyltransferases	27240	26272	27493	27001.7	644.447	37206	26883	26382	30157	6109.75
Metabolism;_Lipid_Metabolism;_Primary_bile_acid_biosynthesis	1266	1197	1224	1229	34.7707	1489	1014	1096	1199.67	253.902
Human_Diseases;_Immune_System_Diseases;_Primary_immunodeficiency	3388	3215	3384	3329	98.7472	4750	3371	3339	3820	805.563
Human_Diseases;_Neurodegenerative_Diseases;_Prion_diseases	908	866	929	901	32.078	1556	1059	1077	1230.67	281.891
Organismal_Systems;_Endocrine_System;_Progesterone-mediated_oocyte_maturation	1945	1915	1998	1952.67	42.0278	2578	1865	1847	2096.67	416.944
Metabolism;_Carbohydrate_Metabolism;_Propanoate_metabolism	68709	64410	65064	66061	2316.43	90757	64468	64723	73316	15104.9
Human_Diseases;_Cancers;_Prostate_cancer	1954	1925	2008	1962.33	42.1228	2593	1875	1856	2108	420.13
Genetic_Information_Processing;_Folding,_Sorting_and_Degradation;_Proteasome	3247	3091	3311	3216.33	113.161	5626	3986	3950	4520.67	957.416
Organismal_Systems;_Digestive_System;_Protein_digestion_and_absorption	924	800	891	871.667	64.221	1165	901	860	975.333	165.53
Genetic_Information_Processing;_Folding,_Sorting_and_Degradation;_Protein_export	40041	38332	40020	39464.3	980.686	59190	42751	41720	47887	9802.25
Unclassified;_Genetic_Information_Processing;_Protein_folding_and_associated_processing	62278	60069	61438	61261.7	1115.01	86498	62466	60303	69755.7	14539.6
Metabolism;_Enzyme_Families;_Protein_kinases	33247	32681	33343	33090.3	357.728	47742	34251	33142	38378.3	8128.11
Genetic_Information_Processing;_Folding,_Sorting_and_Degradation;_Protein_processing_in_endoplasmic_reticulum	5961	5610	5987	5852.67	210.557	9265	6681	6636	7527.33	1505.03
Organismal_Systems;_Excretory_System;_Proximal_tubule_bicarbonate_reclamation	3675	3503	3579	3585.67	86.1936	5355	3840	3717	4304	912.268
Metabolism;_Nucleotide_Metabolism;_Purine_metabolism	154884	149446	154988	153106	3170.08	224439	161081	157985	181168	37505.5
Metabolism;_Nucleotide_Metabolism;_Pyrimidine_metabolism	104928	101032	105133	103698	2310.81	157807	113078	111062	127316	26425.5
Metabolism;_Carbohydrate_Metabolism;_Pyruvate_metabolism	83351	79908	81662	81640.3	1721.6	120964	86477	84030	97157	20653.7
Organismal_Systems;_Immune_System;_RIG-I-like_receptor_signaling_pathway	368	344	353	355	12.1244	404	242	271	305.667	86.3848
Genetic_Information_Processing;_Folding,_Sorting_and_Degradation;_RNA_degradation	33006	31893	33215	32704.7	710.649	45605	33007	32295	36969	7487.46
Genetic_Information_Processing;_Transcription;_RNA_polymerase	10592	10171	10735	10499.3	293.197	18159	13019	12991	14723	2975.7
Genetic_Information_Processing;_Translation;_RNA_transport	6862	6529	6920	6770.33	211.003	15513	11027	10981	12507	2603.37
Cellular_Processes;_Cell_Motility;_Regulation_of_actin_cytoskeleton	0	1	1	0.666667	0.57735	4	0	2	2	2
Human_Diseases;_Cancers;_Renal_cell_carcinoma	1683	1660	1684	1675.67	13.5769	2289	1605	1619	1837.67	390.929
Organismal_Systems;_Endocrine_System;_Renin-angiotensin_system	610	526	623	586.333	52.653	960	717	719	798.667	139.722
Unclassified;_Genetic_Information_Processing;_Replication,_recombination_and_repair_proteins	61956	60253	62124	61444.3	1035.14	88934	63957	61984	71625	15022.5
Unclassified;_Genetic_Information_Processing;_Restriction_enzyme	7961	8037	8275	8091	163.817	11979	8763	8346	9696	1988.1
Metabolism;_Metabolism_of_Cofactors_and_Vitamins;_Retinol_metabolism	7839	7460	7513	7604	205.234	9367	6573	6837	7592.33	1542.56
Human_Diseases;_Immune_System_Diseases;_Rheumatoid_arthritis	2	0	1	1	1	0	0	0	0	0
Metabolism;_Metabolism_of_Cofactors_and_Vitamins;_Riboflavin_metabolism	22440	21520	22423	22127.7	526.323	33145	24051	23172	26789.3	5521.69
Genetic_Information_Processing;_Translation;_Ribosome	139177	133281	139551	137336	3517	209744	150824	148478	169682	34714.5
Genetic_Information_Processing;_Translation;_Ribosome_Biogenesis	81393	79109	81702	80734.7	1416.32	124276	89079	87014	100123	20942.6
Genetic_Information_Processing;_Translation;_Ribosome_biogenesis_in_eukaryotes	3804	3647	3818	3756.33	94.9438	7082	4990	5163	5745	1161.1
Organismal_Systems;_Digestive_System;_Salivary_secretion	9	4	7	6.66667	2.51661	20	18	12	16.6667	4.16333
Metabolism;_Lipid_Metabolism;_Secondary_bile_acid_biosynthesis	487	523	543	517.667	28.3784	758	525	551	611.333	127.681
Environmental_Information_Processing;_Membrane_Transport;_Secretion_system	123932	120198	122954	122361	1936.27	199008	142621	138877	160169	33687.9
Metabolism;_Metabolism_of_Other_Amino_Acids;_Selenocompound_metabolism	28924	27853	28655	28477.3	557.166	42827	30695	30044	34522	7199.7
Metabolism;_Metabolism_of_Terpenoids_and_Polyketides;_Sesquiterpenoid_biosynthesis	57	58	57	57.3333	0.57735	42	31	31	34.6667	6.35085
Human_Diseases;_Infectious_Diseases;_Shigellosis	50	53	50	51	1.73205	133	99	94	108.667	21.2211
Unclassified;_Cellular_Processes_and_Signaling;_Signal_transduction_mechanisms	36760	35948	37085	36597.7	585.625	52906	38017	37260	42727.7	8822.82
Human_Diseases;_Cancers;_Small_cell_lung_cancer	1021	1052	947	1006.67	53.9475	895	622	649	722	150.429
Metabolism;_Lipid_Metabolism;_Sphingolipid_metabolism	10578	10194	10800	10524	306.588	15751	11612	11352	12905	2468.13
Genetic_Information_Processing;_Transcription;_Spliceosome	0	0	0	0	0	0	0	0	0	0
Unclassified;_Cellular_Processes_and_Signaling;_Sporulation	7156	6976	7412	7181.33	219.101	18072	11836	12096	14001.3	3527.7
Human_Diseases;_Infectious_Diseases;_Staphylococcus_aureus_infection	595	657	676	642.667	42.3596	1169	880	832	960.333	182.297
Metabolism;_Carbohydrate_Metabolism;_Starch_and_sucrose_metabolism	55669	53897	56387	55317.7	1281.64	85097	60441	58561	68033	14807.7
Metabolism;_Lipid_Metabolism;_Steroid_biosynthesis	2619	2457	2634	2570	98.1478	3161	2381	2343	2628.33	461.694
Metabolism;_Lipid_Metabolism;_Steroid_hormone_biosynthesis	3435	3206	3271	3304	118.013	3830	2823	2873	3175.33	567.509
Metabolism;_Biosynthesis_of_Other_Secondary_Metabolites;_Stilbenoid,_diarylheptanoid_and_gingerol_biosynthesis	3948	3672	3716	3778.67	148.288	3593	2368	2575	2845.33	655.718
Metabolism;_Biosynthesis_of_Other_Secondary_Metabolites;_Streptomycin_biosynthesis	26069	24893	26079	25680.3	681.869	35672	25654	25166	28830.7	5929.79
Metabolism;_Xenobiotics_Biodegradation_and_Metabolism;_Styrene_degradation	6735	6437	6265	6479	237.798	7597	5373	5358	6109.33	1288.38
Metabolism;_Energy_Metabolism;_Sulfur_metabolism	25776	24881	25762	25473	512.735	36906	26634	25990	29843.3	6124.92
Genetic_Information_Processing;_Folding,_Sorting_and_Degradation;_Sulfur_relay_system	27583	26507	27461	27183.7	589.177	42033	30297	29414	33914.7	7044.53
Metabolism;_Lipid_Metabolism;_Synthesis_and_degradation_of_ketone_bodies	9325	8682	8566	8857.67	408.857	12094	8442	8636	9724	2054.77
Human_Diseases;_Immune_System_Diseases;_Systemic_lupus_erythematosus	160	196	176	177.333	18.037	211	165	163	179.667	27.1539
Environmental_Information_Processing;_Signal_Transduction;_TGF-beta_signaling_pathway	0	0	2	0.666667	1.1547	0	2	1	1	1
Metabolism;_Metabolism_of_Other_Amino_Acids;_Taurine_and_hypotaurine_metabolism	9632	9141	9317	9363.33	248.758	12557	9039	8905	10167	2070.88
Metabolism;_Metabolism_of_Terpenoids_and_Polyketides;_Terpenoid_backbone_biosynthesis	38812	37004	38574	38130	982.379	54165	39093	38349	43869	8924.35
Metabolism;_Metabolism_of_Terpenoids_and_Polyketides;_Tetracycline_biosynthesis	11130	10581	11186	10965.7	334.306	15963	11646	11131	12913.3	2653.61
Metabolism;_Metabolism_of_Cofactors_and_Vitamins;_Thiamine_metabolism	28995	27928	29181	28701.3	676.153	42815	30634	29978	34475.7	7229.52
Cellular_Processes;_Cell_Communication;_Tight_junction	0	1	3	1.33333	1.52753	4	2	3	3	1
Metabolism;_Xenobiotics_Biodegradation_and_Metabolism;_Toluene_degradation	16365	15640	16040	16015	363.146	21805	15425	15310	17513.3	3717.14
Human_Diseases;_Infectious_Diseases;_Toxoplasmosis	1015	1045	943	1001	52.4214	892	617	642	717	152.069
Genetic_Information_Processing;_Transcription;_Transcription_factors	114210	112182	112440	112944	1103.95	178738	125900	122209	142282	31625.4
Genetic_Information_Processing;_Transcription;_Transcription_machinery	65880	62496	65461	64612.3	1844.73	97922	71638	69731	79763.7	15754.5
Unclassified;_Genetic_Information_Processing;_Transcription_related_proteins	1363	1325	1355	1347.67	20.0333	3804	2604	2687	3031.67	670.147
Genetic_Information_Processing;_Translation;_Translation_factors	32299	30938	32317	31851.3	791.021	49041	35391	34577	39669.7	8126.01
Unclassified;_Genetic_Information_Processing;_Translation_proteins	57683	55939	57766	57129.3	1031.69	88308	63444	62037	71263	14778.2
Environmental_Information_Processing;_Membrane_Transport;_Transporters	437458	439687	429380	435508	5423.05	591181	412043	404212	469145	105758
Metabolism;_Biosynthesis_of_Other_Secondary_Metabolites;_Tropane,_piperidine_and_pyridine_alkaloid_biosynthesis	10626	10289	10379	10431.3	174.489	15030	10704	10568	12100.7	2537.79
Metabolism;_Amino_Acid_Metabolism;_Tryptophan_metabolism	42936	40413	40151	41166.7	1537.88	52891	37166	37609	42555.3	8953.69
Human_Diseases;_Infectious_Diseases;_Tuberculosis	14044	13452	14179	13891.7	386.699	18206	13321	12693	14740	3018.02
Environmental_Information_Processing;_Signal_Transduction;_Two-component_system	155623	151081	153685	153463	2279.12	232778	168014	162268	187687	39155.8
Human_Diseases;_Metabolic_Diseases;_Type_I_diabetes_mellitus	4066	3852	4071	3996.33	125.021	4970	3544	3510	4008	833.29
Human_Diseases;_Metabolic_Diseases;_Type_II_diabetes_mellitus	2938	2870	3001	2936.33	65.5159	4322	3085	3033	3480	729.657
Metabolism;_Amino_Acid_Metabolism;_Tyrosine_metabolism	37355	36046	36516	36639	663.112	50126	35564	35350	40346.7	8469.83
Metabolism;_Metabolism_of_Cofactors_and_Vitamins;_Ubiquinone_and_other_terpenoid-quinone_biosynthesis	28726	28134	28778	28546	357.749	39171	27972	27279	31474	6674.8
Genetic_Information_Processing;_Folding,_Sorting_and_Degradation;_Ubiquitin_system	2471	2313	2468	2417.33	90.3678	3888	2812	2723	3141	648.45
Environmental_Information_Processing;_Signal_Transduction;_VEGF_signaling_pathway	7	14	15	12	4.3589	3	6	9	6	3
Metabolism;_Amino_Acid_Metabolism;_Valine,_leucine_and_isoleucine_biosynthesis	55041	52772	54526	54113	1189.54	78965	56637	55170	63590.7	13334.8
Metabolism;_Amino_Acid_Metabolism;_Valine,_leucine_and_isoleucine_degradation	58284	54569	54247	55700	2243.59	71092	49882	51026	57333.3	11929.1
Metabolism;_Glycan_Biosynthesis_and_Metabolism;_Various_types_of_N-glycan_biosynthesis	96	93	94	94.3333	1.52753	558	375	415	449.333	96.2098
Organismal_Systems;_Circulatory_System;_Vascular_smooth_muscle_contraction	0	0	0	0	0	0	0	0	0	0
Organismal_Systems;_Excretory_System;_Vasopressin-regulated_water_reabsorption	160	126	142	142.667	17.0098	268	165	162	198.333	60.3517
Human_Diseases;_Infectious_Diseases;_Vibrio_cholerae_infection	99	103	117	106.333	9.45163	449	318	353	373.333	67.8258
Human_Diseases;_Infectious_Diseases;_Vibrio_cholerae_pathogenic_cycle	6255	6040	6364	6219.67	164.865	10829	7868	7526	8741	1816.33
Human_Diseases;_Cardiovascular_Diseases;_Viral_myocarditis	1014	1045	941	1000	53.3948	895	617	639	717	154.544
Metabolism;_Metabolism_of_Cofactors_and_Vitamins;_Vitamin_B6_metabolism	13947	13516	13859	13774	227.726	20587	14716	14509	16604	3450.93
Environmental_Information_Processing;_Signal_Transduction;_Wnt_signaling_pathway	115	85	103	101	15.0997	101	85	82	89.3333	10.2144
Metabolism;_Xenobiotics_Biodegradation_and_Metabolism;_Xylene_degradation	3518	3313	3374	3401.67	105.263	4770	3205	3245	3740	892.23
Metabolism;_Metabolism_of_Terpenoids_and_Polyketides;_Zeatin_biosynthesis	2553	2456	2575	2528	63.3167	3555	2571	2501	2875.67	589.36
Metabolism;_Lipid_Metabolism;_alpha-Linolenic_acid_metabolism	2612	2525	2460	2532.33	76.2649	3885	2655	2745	3095	685.638
Metabolism;_Metabolism_of_Other_Amino_Acids;_beta-Alanine_metabolism	33048	31151	30951	31716.7	1157.3	39327	27520	28187	31678	6632.62
Metabolism;_Biosynthesis_of_Other_Secondary_Metabolites;_beta-Lactam_resistance	3575	3394	3523	3497.33	93.1898	4703	3486	3363	3850.67	740.7
Genetic_Information_Processing;_Translation;_mRNA_surveillance_pathway	208	188	210	202	12.1655	999	719	727	815	159.399
Environmental_Information_Processing;_Signal_Transduction;_mTOR_signaling_pathway	67	61	66	64.6667	3.21455	347	239	264	283.333	56.5361
Cellular_Processes;_Cell_Growth_and_Death;_p53_signaling_pathway	1057	1092	982	1043.67	56.1991	962	663	691	772	165.139
Total	7841877	7575933	7752958	7.72359e+06	135383	11219399	8023831	7857029	9.03342e+06	1.89495e+06
Photosynthesis
Average	0.00331791	0.00337895	0.00357408	0.00342365	0.000133939	0.00239588	0.00251077	0.00238288	0.00242984	7.05992e-05	0.822814
0	0.00430522	0.00436527	0.00460289	0.00442446	0.000157414	0.00334403	0.00347939	0.00331398	0.00337913	8.81145e-05	0.388849
0	0.000433825	0.000461065	0.000512063	0.000468984	3.97155e-05	0.000146265	0.000181335	0.000149548	0.000159049	1.93698e-05	1.56007
0	0.0052147	0.0053105	0.00560728	0.00537749	0.000204686	0.00369735	0.00387159	0.00368511	0.00375135	0.000104313	0.519524
Nitrogen	0.00753264	0.0074701	0.00747624	0	0	0.00742892	0.00749854	0.00737747	0	0	0
Pathogens
Average	0.00260987	0.00258416	0.00262638	0.0026068	3.41619e-05	0.00293184	0.00297187	0.00296499	0.00295623	4.14429e-05	-0.532347
0	0.000797641	0.000797262	0.000820848	0.00080525	1.35095e-05	0.000965203	0.000980579	0.000957868	0.000967884	1.15901e-05	-0.265397
0	1.26245e-05	1.35957e-05	1.5091e-05	1.37704e-05	1.24249e-06	4.002e-05	3.96319e-05	4.49279e-05	4.15266e-05	2.95201e-06	-1.59246
0	0.0017909	0.00177562	0.00182885	0.00179846	2.74071e-05	0.00162273	0.00166018	0.0016155	0.0016328	2.39851e-05	0.139411
0	7.58747e-05	8.6722e-05	8.71925e-05	8.32631e-05	6.40285e-06	0.000104195	0.000109673	0.000105892	0.000106587	2.8046e-06	-0.35628
0	0.000912537	0.000920811	0.000956022	0.00092979	2.30915e-05	0.00161078	0.00147511	0.00153951	0.0015418	6.78667e-05	-0.729639
0	6.37602e-06	6.99584e-06	6.44915e-06	6.607e-06	3.38719e-07	1.18545e-05	1.23382e-05	1.19638e-05	1.20522e-05	2.53706e-07	-0.867225
0	0.00049988	0.000536304	0.000505227	0.000513803	1.96682e-05	0.000679537	0.000640342	0.000625809	0.000648563	2.77914e-05	-0.33603
0	1.2752e-06	2.11195e-06	1.41881e-06	1.60199e-06	4.47439e-07	4.81309e-06	4.36201e-06	4.96371e-06	4.71294e-06	3.13105e-07	-1.55676
0	9.47477e-05	0.000100714	0.000102542	9.93343e-05	4.07587e-06	0.000239407	0.00021648	0.000227058	0.000227648	1.14747e-05	-1.19644
0	0.00560032	0.00538878	0.00558703	0.00552537	0.000118484	0.00658645	0.00672484	0.0067621	0.00669113	9.25502e-05	-0.276178
0	0.0136465	0.0133896	0.0137491	0.0135951	0.000185152	0.0152497	0.0156408	0.0155636	0.0154847	0.000207119	-0.187763
0	0.00494091	0.00492652	0.00494211	0.00493651	8.67507e-06	0.00527809	0.00540203	0.0054373	0.00537247	8.36183e-05	-0.122094
0	0.00728945	0.00737441	0.00727632	0.00731339	5.32448e-05	0.00777591	0.00780961	0.00772773	0.00777108	4.11531e-05	-0.0875747
0	0.00086918	0.000858772	0.000891144	0.000873032	1.6526e-05	0.000876963	0.000890223	0.000885576	0.000884254	6.72813e-06	-0.018427

## Sheet: EBI
	A1	A2	A3	average_A	B1	B2	B3	average_B	log_fold	setA1					setA2					setA3					setB1					setB2					setB3
Photosynthesis
0	0	0	0	0	0	0	0	0	0	0	0	0	0	10489	0	0	0	0	10202	0	0	0	0	10425	0	0	0	0	6552	0	0	0	0	4618	0	0	0	0	4686
Nitrogen
0	0	0	0	0	0	0	0	0	0	0	0	0	0	706	0	0	0	0	690	0	0	0	0	707	0	0	0	0	575	0	0	0	0	411	0	0	0	0	400
Pathogens
Average	0.000518298	0.000523154	0.000529588	0.00052368	0.000692995	0.000699218	0.000687506	0.00069324	-0.560144
#NAME?	0.000372578	0.000373169	0.000387756	0.000377834	0.000753036	0.000762565	0.000729416	0.000748339	-0.985938	0	0	0	0	855	0	0	0	0	832	0	0	0	0	900	0	0	0	0	2235	0	0	0	0	1589	0	0	0	0	1549
#NAME?	3.22465e-05	2.91538e-05	3.4898e-05	3.20995e-05	4.64962e-05	3.50329e-05	4.42641e-05	4.19311e-05	-0.38547	0	0	0	0	74	0	0	0	0	65	0	0	0	0	81	0	0	0	0	138	0	0	0	0	73	0	0	0	0	94
#NAME?	0.00201061	0.00204077	0.002062	0.00203779	0.00241578	0.00243407	0.00241145	0.00242043	-0.248257	0	0	0	0	4614	0	0	0	0	4550	0	0	0	0	4786	0	0	0	0	7170	0	0	0	0	5072	0	0	0	0	5121
#NAME?	0.00012245	0.00012424	0.000116758	0.000121149	0.000181605	0.000180923	0.000177056	0.000179861	-0.570102	0	0	0	0	281	0	0	0	0	277	0	0	0	0	271	0	0	0	0	539	0	0	0	0	377	0	0	0	0	376
#NAME?	5.3599e-05	4.84402e-05	4.65307e-05	4.95233e-05	6.80596e-05	8.3503e-05	7.53432e-05	7.56353e-05	-0.610952	0	0	0	0	123	0	0	0	0	108	0	0	0	0	108	0	0	0	0	202	0	0	0	0	174	0	0	0	0	160
Total	0	0	0	0	0	0	0	0
										GO:0055114	oxidation-reduction_process	biological_process		360513	GO:0055114	oxidation-reduction_process	biological_process		350911	GO:0055114	oxidation-reduction_process	biological_process		364684	GO:0008152	metabolic_process	biological_process		443240	GO:0008152	metabolic_process	biological_process		312247	GO:0008152	metabolic_process	biological_process		317896
										GO:0008152	metabolic_process	biological_process		357747	GO:0008152	metabolic_process	biological_process		346087	GO:0008152	metabolic_process	biological_process		360528	GO:0055114	oxidation-reduction_process	biological_process		440602	GO:0055114	oxidation-reduction_process	biological_process		311005	GO:0055114	oxidation-reduction_process	biological_process		316423
										GO:0006355	regulation_of_transcription	_DNA-dependent	biological_process	121382	GO:0006355	regulation_of_transcription	_DNA-dependent	biological_process	116831	GO:0006355	regulation_of_transcription	_DNA-dependent	biological_process	122085	GO:0006355	regulation_of_transcription	_DNA-dependent	biological_process	156255	GO:0006355	regulation_of_transcription	_DNA-dependent	biological_process	109930	GO:0006355	regulation_of_transcription	_DNA-dependent	biological_process	111782
										GO:0005975	carbohydrate_metabolic_process	biological_process		104217	GO:0005975	carbohydrate_metabolic_process	biological_process		101769	GO:0005975	carbohydrate_metabolic_process	biological_process		105592	GO:0005975	carbohydrate_metabolic_process	biological_process		143974	GO:0005975	carbohydrate_metabolic_process	biological_process		100104	GO:0005975	carbohydrate_metabolic_process	biological_process		102729
										GO:0006810	transport	biological_process		65864	GO:0006810	transport	biological_process		64112	GO:0006810	transport	biological_process		67034	GO:0006810	transport	biological_process		92870	GO:0006810	transport	biological_process		65546	GO:0006810	transport	biological_process		66408
										GO:0009058	biosynthetic_process	biological_process		58999	GO:0009058	biosynthetic_process	biological_process		57473	GO:0009058	biosynthetic_process	biological_process		59542	GO:0006412	translation	biological_process		74203	GO:0006412	translation	biological_process		52048	GO:0006412	translation	biological_process		52773
										GO:0006412	translation	biological_process		55047	GO:0006412	translation	biological_process		53767	GO:0006412	translation	biological_process		56655	GO:0006508	proteolysis	biological_process		72006	GO:0009058	biosynthetic_process	biological_process		50581	GO:0006508	proteolysis	biological_process		51755
										GO:0006508	proteolysis	biological_process		53121	GO:0006508	proteolysis	biological_process		51656	GO:0006508	proteolysis	biological_process		54036	GO:0009058	biosynthetic_process	biological_process		71865	GO:0006508	proteolysis	biological_process		50456	GO:0009058	biosynthetic_process	biological_process		51480
										GO:0006281	DNA_repair	biological_process		33139	GO:0006281	DNA_repair	biological_process		32277	GO:0006281	DNA_repair	biological_process		33403	GO:0006281	DNA_repair	biological_process		43116	GO:0006281	DNA_repair	biological_process		30577	GO:0006281	DNA_repair	biological_process		30758
										GO:0000160	two-component_signal_transduction_system_(phosphorelay)	biological_process		31033	GO:0006418	tRNA_aminoacylation_for_protein_translation	biological_process		30183	GO:0000160	two-component_signal_transduction_system_(phosphorelay)	biological_process		31041	GO:0006418	tRNA_aminoacylation_for_protein_translation	biological_process		41770	GO:0006418	tRNA_aminoacylation_for_protein_translation	biological_process		29444	GO:0006418	tRNA_aminoacylation_for_protein_translation	biological_process		29961
										GO:0006418	tRNA_aminoacylation_for_protein_translation	biological_process		30709	GO:0000160	two-component_signal_transduction_system_(phosphorelay)	biological_process		29725	GO:0006418	tRNA_aminoacylation_for_protein_translation	biological_process		30998	GO:0000160	two-component_signal_transduction_system_(phosphorelay)	biological_process		38739	GO:0000160	two-component_signal_transduction_system_(phosphorelay)	biological_process		27324	GO:0000160	two-component_signal_transduction_system_(phosphorelay)	biological_process		27498
										GO:0006096	glycolysis	biological_process		22971	GO:0006096	glycolysis	biological_process		22037	GO:0006096	glycolysis	biological_process		23012	GO:0055085	transmembrane_transport	biological_process		30931	GO:0055085	transmembrane_transport	biological_process		21802	GO:0055085	transmembrane_transport	biological_process		22356
										GO:0006265	DNA_topological_change	biological_process		21492	GO:0006265	DNA_topological_change	biological_process		21126	GO:0006265	DNA_topological_change	biological_process		22076	GO:0006096	glycolysis	biological_process		29729	GO:0006096	glycolysis	biological_process		20743	GO:0006096	glycolysis	biological_process		21195
										GO:0006520	cellular_amino_acid_metabolic_process	biological_process		21357	GO:0006520	cellular_amino_acid_metabolic_process	biological_process		20759	GO:0006520	cellular_amino_acid_metabolic_process	biological_process		22064	GO:0006265	DNA_topological_change	biological_process		29543	GO:0006265	DNA_topological_change	biological_process		20707	GO:0006265	DNA_topological_change	biological_process		20883
										GO:0006260	DNA_replication	biological_process		21327	GO:0006260	DNA_replication	biological_process		20235	GO:0006260	DNA_replication	biological_process		21444	GO:0006520	cellular_amino_acid_metabolic_process	biological_process		29195	GO:0006520	cellular_amino_acid_metabolic_process	biological_process		20636	GO:0006520	cellular_amino_acid_metabolic_process	biological_process		20874
										GO:0055085	transmembrane_transport	biological_process		20540	GO:0055085	transmembrane_transport	biological_process		20011	GO:0055085	transmembrane_transport	biological_process		20996	GO:0006260	DNA_replication	biological_process		28817	GO:0006260	DNA_replication	biological_process		20217	GO:0006260	DNA_replication	biological_process		20659
										GO:0006807	nitrogen_compound_metabolic_process	biological_process		18390	GO:0006807	nitrogen_compound_metabolic_process	biological_process		18046	GO:0006807	nitrogen_compound_metabolic_process	biological_process		18849	GO:0006351	transcription	_DNA-dependent	biological_process	23287	GO:0006351	transcription	_DNA-dependent	biological_process	16441	GO:0006351	transcription	_DNA-dependent	biological_process	16693
										GO:0006351	transcription	_DNA-dependent	biological_process	17053	GO:0006351	transcription	_DNA-dependent	biological_process	16707	GO:0006351	transcription	_DNA-dependent	biological_process	17354	GO:0006807	nitrogen_compound_metabolic_process	biological_process		22200	GO:0006807	nitrogen_compound_metabolic_process	biological_process		15552	GO:0006807	nitrogen_compound_metabolic_process	biological_process		15638
										GO:0006352	transcription_initiation	_DNA-dependent	biological_process	16889	GO:0006352	transcription_initiation	_DNA-dependent	biological_process	16236	GO:0006352	transcription_initiation	_DNA-dependent	biological_process	16892	GO:0006352	transcription_initiation	_DNA-dependent	biological_process	21146	GO:0006352	transcription_initiation	_DNA-dependent	biological_process	14742	GO:0006352	transcription_initiation	_DNA-dependent	biological_process	14844
										GO:0007165	signal_transduction	biological_process		16184	GO:0007165	signal_transduction	biological_process		15783	GO:0007165	signal_transduction	biological_process		16414	GO:0006310	DNA_recombination	biological_process		20770	GO:0006310	DNA_recombination	biological_process		14544	GO:0006310	DNA_recombination	biological_process		14840
										GO:0006310	DNA_recombination	biological_process		15076	GO:0006457	protein_folding	biological_process		14902	GO:0006457	protein_folding	biological_process		15341	GO:0006457	protein_folding	biological_process		20131	GO:0007165	signal_transduction	biological_process		13750	GO:0006457	protein_folding	biological_process		14550
										GO:0006457	protein_folding	biological_process		15068	GO:0006310	DNA_recombination	biological_process		14330	GO:0006310	DNA_recombination	biological_process		15063	GO:0007165	signal_transduction	biological_process		19870	GO:0006457	protein_folding	biological_process		13649	GO:0007165	signal_transduction	biological_process		14099
										GO:0008652	cellular_amino_acid_biosynthetic_process	biological_process		13384	GO:0008652	cellular_amino_acid_biosynthetic_process	biological_process		13003	GO:0008652	cellular_amino_acid_biosynthetic_process	biological_process		13295	GO:0008652	cellular_amino_acid_biosynthetic_process	biological_process		17512	GO:0016310	phosphorylation	biological_process		12379	GO:0016310	phosphorylation	biological_process		12876
										GO:0016310	phosphorylation	biological_process		13025	GO:0016310	phosphorylation	biological_process		12612	GO:0016310	phosphorylation	biological_process		13186	GO:0008033	tRNA_processing	biological_process		17486	GO:0008652	cellular_amino_acid_biosynthetic_process	biological_process		12190	GO:0008033	tRNA_processing	biological_process		12660
										GO:0008033	tRNA_processing	biological_process		12614	GO:0008033	tRNA_processing	biological_process		12113	GO:0008033	tRNA_processing	biological_process		12498	GO:0016310	phosphorylation	biological_process		17383	GO:0008033	tRNA_processing	biological_process		12159	GO:0008652	cellular_amino_acid_biosynthetic_process	biological_process		12623
										GO:0009231	riboflavin_biosynthetic_process	biological_process		10971	GO:0009231	riboflavin_biosynthetic_process	biological_process		10684	GO:0009231	riboflavin_biosynthetic_process	biological_process		11132	GO:0009231	riboflavin_biosynthetic_process	biological_process		14150	GO:0009231	riboflavin_biosynthetic_process	biological_process		9838	GO:0009231	riboflavin_biosynthetic_process	biological_process		10188
										GO:0006094	gluconeogenesis	biological_process		10607	GO:0006094	gluconeogenesis	biological_process		10474	GO:0006094	gluconeogenesis	biological_process		10951	GO:0006094	gluconeogenesis	biological_process		13932	GO:0006094	gluconeogenesis	biological_process		9818	GO:0006313	transposition	_DNA-mediated	biological_process	9892
										GO:0015979	photosynthesis	biological_process		10489	GO:0015979	photosynthesis	biological_process		10202	GO:0015979	photosynthesis	biological_process		10425	GO:0006313	transposition	_DNA-mediated	biological_process	13859	GO:0006313	transposition	_DNA-mediated	biological_process	9551	GO:0006094	gluconeogenesis	biological_process		9891
										GO:0000105	histidine_biosynthetic_process	biological_process		10256	GO:0000105	histidine_biosynthetic_process	biological_process		9674	GO:0000105	histidine_biosynthetic_process	biological_process		10217	GO:0000105	histidine_biosynthetic_process	biological_process		12730	GO:0000105	histidine_biosynthetic_process	biological_process		9015	GO:0000105	histidine_biosynthetic_process	biological_process		9131
										GO:0006313	transposition	_DNA-mediated	biological_process	9534	GO:0006313	transposition	_DNA-mediated	biological_process	9454	GO:0006313	transposition	_DNA-mediated	biological_process	9671	GO:0009401	phosphoenolpyruvate-dependent_sugar_phosphotransferase_system	biological_process		12194	GO:0006164	purine_nucleotide_biosynthetic_process	biological_process		8658	GO:0006164	purine_nucleotide_biosynthetic_process	biological_process		8691
										GO:0006164	purine_nucleotide_biosynthetic_process	biological_process		9524	GO:0006164	purine_nucleotide_biosynthetic_process	biological_process		9217	GO:0006164	purine_nucleotide_biosynthetic_process	biological_process		9287	GO:0006164	purine_nucleotide_biosynthetic_process	biological_process		12090	GO:0009401	phosphoenolpyruvate-dependent_sugar_phosphotransferase_system	biological_process		8419	GO:0009401	phosphoenolpyruvate-dependent_sugar_phosphotransferase_system	biological_process		8625
										GO:0009236	cobalamin_biosynthetic_process	biological_process		8709	GO:0009236	cobalamin_biosynthetic_process	biological_process		8450	GO:0009236	cobalamin_biosynthetic_process	biological_process		9106	GO:0009228	thiamine_biosynthetic_process	biological_process		11589	GO:0009306	protein_secretion	biological_process		8041	GO:0009306	protein_secretion	biological_process		8257
										GO:0009228	thiamine_biosynthetic_process	biological_process		8191	GO:0009228	thiamine_biosynthetic_process	biological_process		8085	GO:0006298	mismatch_repair	biological_process		8230	GO:0009306	protein_secretion	biological_process		11496	GO:0009228	thiamine_biosynthetic_process	biological_process		7946	GO:0006298	mismatch_repair	biological_process		8139
										GO:0006298	mismatch_repair	biological_process		8180	GO:0006298	mismatch_repair	biological_process		7920	GO:0009228	thiamine_biosynthetic_process	biological_process		8140	GO:0006298	mismatch_repair	biological_process		11461	GO:0006298	mismatch_repair	biological_process		7813	GO:0009228	thiamine_biosynthetic_process	biological_process		8106
										GO:0006614	SRP-dependent_cotranslational_protein_targeting_to_membrane	biological_process		8060	GO:0006614	SRP-dependent_cotranslational_protein_targeting_to_membrane	biological_process		7826	GO:0045454	cell_redox_homeostasis	biological_process		8128	GO:0015074	DNA_integration	biological_process		11015	GO:0015074	DNA_integration	biological_process		7589	GO:0015074	DNA_integration	biological_process		8025
										GO:0015074	DNA_integration	biological_process		7980	GO:0015074	DNA_integration	biological_process		7732	GO:0009987	cellular_process	biological_process		8036	GO:0006614	SRP-dependent_cotranslational_protein_targeting_to_membrane	biological_process		10980	GO:0006614	SRP-dependent_cotranslational_protein_targeting_to_membrane	biological_process		7560	GO:0015031	protein_transport	biological_process		7830
										GO:0045454	cell_redox_homeostasis	biological_process		7964	GO:0045454	cell_redox_homeostasis	biological_process		7715	GO:0015074	DNA_integration	biological_process		8005	GO:0009987	cellular_process	biological_process		10768	GO:0015031	protein_transport	biological_process		7538	GO:0009987	cellular_process	biological_process		7591
										GO:0042773	ATP_synthesis_coupled_electron_transport	biological_process		7687	GO:0009987	cellular_process	biological_process		7602	GO:0006614	SRP-dependent_cotranslational_protein_targeting_to_membrane	biological_process		7903	GO:0043039	tRNA_aminoacylation	biological_process		10715	GO:0043039	tRNA_aminoacylation	biological_process		7427	GO:0006614	SRP-dependent_cotranslational_protein_targeting_to_membrane	biological_process		7577
										GO:0015031	protein_transport	biological_process		7668	GO:0015031	protein_transport	biological_process		7547	GO:0042773	ATP_synthesis_coupled_electron_transport	biological_process		7843	GO:0015031	protein_transport	biological_process		10702	GO:0009987	cellular_process	biological_process		7328	GO:0043039	tRNA_aminoacylation	biological_process		7518
										GO:0006099	tricarboxylic_acid_cycle	biological_process		7658	GO:0042773	ATP_synthesis_coupled_electron_transport	biological_process		7474	GO:0015031	protein_transport	biological_process		7797	GO:0033014	tetrapyrrole_biosynthetic_process	biological_process		10108	GO:0033014	tetrapyrrole_biosynthetic_process	biological_process		7084	GO:0033014	tetrapyrrole_biosynthetic_process	biological_process		7248
										GO:0009987	cellular_process	biological_process		7621	GO:0006099	tricarboxylic_acid_cycle	biological_process		7378	GO:0006099	tricarboxylic_acid_cycle	biological_process		7745	GO:0045454	cell_redox_homeostasis	biological_process		9919	GO:0009236	cobalamin_biosynthetic_process	biological_process		7036	GO:0009236	cobalamin_biosynthetic_process	biological_process		7163
										GO:0043039	tRNA_aminoacylation	biological_process		7563	GO:0043039	tRNA_aminoacylation	biological_process		7279	GO:0043039	tRNA_aminoacylation	biological_process		7688	GO:0009236	cobalamin_biosynthetic_process	biological_process		9875	GO:0045454	cell_redox_homeostasis	biological_process		6946	GO:0006814	sodium_ion_transport	biological_process		7142
										GO:0009396	folic_acid-containing_compound_biosynthetic_process	biological_process		7495	GO:0033014	tetrapyrrole_biosynthetic_process	biological_process		7205	GO:0009306	protein_secretion	biological_process		7635	GO:0006814	sodium_ion_transport	biological_process		9831	GO:0006814	sodium_ion_transport	biological_process		6851	GO:0045454	cell_redox_homeostasis	biological_process		7099
										GO:0009306	protein_secretion	biological_process		7433	GO:0009396	folic_acid-containing_compound_biosynthetic_process	biological_process		7201	GO:0009396	folic_acid-containing_compound_biosynthetic_process	biological_process		7481	GO:0009396	folic_acid-containing_compound_biosynthetic_process	biological_process		9661	GO:0009396	folic_acid-containing_compound_biosynthetic_process	biological_process		6805	GO:0009396	folic_acid-containing_compound_biosynthetic_process	biological_process		6968
										GO:0033014	tetrapyrrole_biosynthetic_process	biological_process		7405	GO:0009306	protein_secretion	biological_process		7180	GO:0006777	Mo-molybdopterin_cofactor_biosynthetic_process	biological_process		7461	GO:0006777	Mo-molybdopterin_cofactor_biosynthetic_process	biological_process		9530	GO:0006396	RNA_processing	biological_process		6694	GO:0006777	Mo-molybdopterin_cofactor_biosynthetic_process	biological_process		6760
										GO:0006777	Mo-molybdopterin_cofactor_biosynthetic_process	biological_process		7183	GO:0006777	Mo-molybdopterin_cofactor_biosynthetic_process	biological_process		7142	GO:0033014	tetrapyrrole_biosynthetic_process	biological_process		7449	GO:0042773	ATP_synthesis_coupled_electron_transport	biological_process		9496	GO:0006777	Mo-molybdopterin_cofactor_biosynthetic_process	biological_process		6682	GO:0006396	RNA_processing	biological_process		6745
										GO:0009252	peptidoglycan_biosynthetic_process	biological_process		7130	GO:0009252	peptidoglycan_biosynthetic_process	biological_process		6914	GO:0006259	DNA_metabolic_process	biological_process		7181	GO:0006396	RNA_processing	biological_process		9218	GO:0042773	ATP_synthesis_coupled_electron_transport	biological_process		6544	GO:0042773	ATP_synthesis_coupled_electron_transport	biological_process		6656
										GO:0006468	protein_phosphorylation	biological_process		7076	GO:0006259	DNA_metabolic_process	biological_process		6851	GO:0006396	RNA_processing	biological_process		7109	GO:0006259	DNA_metabolic_process	biological_process		9150	GO:0006259	DNA_metabolic_process	biological_process		6422	GO:0007059	chromosome_segregation	biological_process		6413
										GO:0006259	DNA_metabolic_process	biological_process		7075	GO:0006396	RNA_processing	biological_process		6770	GO:0006468	protein_phosphorylation	biological_process		7025	GO:0006099	tricarboxylic_acid_cycle	biological_process		9097	GO:0006099	tricarboxylic_acid_cycle	biological_process		6275	GO:0006259	DNA_metabolic_process	biological_process		6359
										GO:0006396	RNA_processing	biological_process		6956	GO:0007059	chromosome_segregation	biological_process		6763	GO:0009252	peptidoglycan_biosynthetic_process	biological_process		7019	GO:0007059	chromosome_segregation	biological_process		8943	GO:0007059	chromosome_segregation	biological_process		6211	GO:0006099	tricarboxylic_acid_cycle	biological_process		6202
										GO:0044237	cellular_metabolic_process	biological_process		6819	GO:0017038	protein_import	biological_process		6702	GO:0007059	chromosome_segregation	biological_process		7004	GO:0007049	cell_cycle	biological_process		8776	GO:0007049	cell_cycle	biological_process		6144	GO:0044237	cellular_metabolic_process	biological_process		6188
										GO:0007059	chromosome_segregation	biological_process		6794	GO:0006468	protein_phosphorylation	biological_process		6683	GO:0009401	phosphoenolpyruvate-dependent_sugar_phosphotransferase_system	biological_process		6934	GO:0044237	cellular_metabolic_process	biological_process		8647	GO:0006468	protein_phosphorylation	biological_process		6140	GO:0007049	cell_cycle	biological_process		6168
										GO:0009401	phosphoenolpyruvate-dependent_sugar_phosphotransferase_system	biological_process		6687	GO:0009401	phosphoenolpyruvate-dependent_sugar_phosphotransferase_system	biological_process		6633	GO:0017038	protein_import	biological_process		6910	GO:0006468	protein_phosphorylation	biological_process		8632	GO:0044237	cellular_metabolic_process	biological_process		6039	GO:0006468	protein_phosphorylation	biological_process		6135
										GO:0042558	pteridine-containing_compound_metabolic_process	biological_process		6649	GO:0042558	pteridine-containing_compound_metabolic_process	biological_process		6391	GO:0044237	cellular_metabolic_process	biological_process		6743	GO:0017038	protein_import	biological_process		8399	GO:0017038	protein_import	biological_process		5748	GO:0017038	protein_import	biological_process		6057
										GO:0017038	protein_import	biological_process		6628	GO:0044237	cellular_metabolic_process	biological_process		6380	GO:0008616	queuosine_biosynthetic_process	biological_process		6533	GO:0008616	queuosine_biosynthetic_process	biological_process		8209	GO:0008616	queuosine_biosynthetic_process	biological_process		5745	GO:0008616	queuosine_biosynthetic_process	biological_process		6049
										GO:0007049	cell_cycle	biological_process		6431	GO:0007049	cell_cycle	biological_process		6280	GO:0042558	pteridine-containing_compound_metabolic_process	biological_process		6474	GO:0042558	pteridine-containing_compound_metabolic_process	biological_process		7772	GO:0042558	pteridine-containing_compound_metabolic_process	biological_process		5688	GO:0042558	pteridine-containing_compound_metabolic_process	biological_process		5544
										GO:0006814	sodium_ion_transport	biological_process		6252	GO:0008616	queuosine_biosynthetic_process	biological_process		6220	GO:0006814	sodium_ion_transport	biological_process		6443	GO:0008299	isoprenoid_biosynthetic_process	biological_process		7677	GO:0009252	peptidoglycan_biosynthetic_process	biological_process		5491	GO:0008299	isoprenoid_biosynthetic_process	biological_process		5516
										GO:0008616	queuosine_biosynthetic_process	biological_process		6232	GO:0006814	sodium_ion_transport	biological_process		6196	GO:0007049	cell_cycle	biological_process		6415	GO:0009252	peptidoglycan_biosynthetic_process	biological_process		7674	GO:0008299	isoprenoid_biosynthetic_process	biological_process		5466	GO:0009252	peptidoglycan_biosynthetic_process	biological_process		5507
										GO:0008299	isoprenoid_biosynthetic_process	biological_process		5982	GO:0008299	isoprenoid_biosynthetic_process	biological_process		5857	GO:0008299	isoprenoid_biosynthetic_process	biological_process		6023	GO:0009451	RNA_modification	biological_process		7576	GO:0006544	glycine_metabolic_process	biological_process		5255	GO:0006544	glycine_metabolic_process	biological_process		5328
										GO:0006544	glycine_metabolic_process	biological_process		5939	GO:0006544	glycine_metabolic_process	biological_process		5652	GO:0006544	glycine_metabolic_process	biological_process		5929	GO:0006544	glycine_metabolic_process	biological_process		7531	GO:0006563	L-serine_metabolic_process	biological_process		5255	GO:0006563	L-serine_metabolic_process	biological_process		5328
										GO:0006563	L-serine_metabolic_process	biological_process		5939	GO:0006563	L-serine_metabolic_process	biological_process		5652	GO:0006563	L-serine_metabolic_process	biological_process		5929	GO:0006563	L-serine_metabolic_process	biological_process		7531	GO:0006006	glucose_metabolic_process	biological_process		5163	GO:0009451	RNA_modification	biological_process		5229
										GO:0044262	cellular_carbohydrate_metabolic_process	biological_process		5924	GO:0019538	protein_metabolic_process	biological_process		5633	GO:0044262	cellular_carbohydrate_metabolic_process	biological_process		5912	GO:0006006	glucose_metabolic_process	biological_process		7375	GO:0009451	RNA_modification	biological_process		5136	GO:0044262	cellular_carbohydrate_metabolic_process	biological_process		5200
										GO:0019538	protein_metabolic_process	biological_process		5739	GO:0006537	glutamate_biosynthetic_process	biological_process		5625	GO:0006537	glutamate_biosynthetic_process	biological_process		5808	GO:0044262	cellular_carbohydrate_metabolic_process	biological_process		7246	GO:0001539	ciliary_or_flagellar_motility	biological_process		5072	GO:0006139	nucleobase-containing_compound_metabolic_process	biological_process		5167
										GO:0015986	ATP_synthesis_coupled_proton_transport	biological_process		5717	GO:0044262	cellular_carbohydrate_metabolic_process	biological_process		5595	GO:0015986	ATP_synthesis_coupled_proton_transport	biological_process		5783	GO:0006813	potassium_ion_transport	biological_process		7219	GO:0006139	nucleobase-containing_compound_metabolic_process	biological_process		5042	GO:0015986	ATP_synthesis_coupled_proton_transport	biological_process		5125
										GO:0006537	glutamate_biosynthetic_process	biological_process		5713	GO:0015986	ATP_synthesis_coupled_proton_transport	biological_process		5584	GO:0019538	protein_metabolic_process	biological_process		5755	GO:0001539	ciliary_or_flagellar_motility	biological_process		7170	GO:0006813	potassium_ion_transport	biological_process		4991	GO:0001539	ciliary_or_flagellar_motility	biological_process		5121
										GO:0006139	nucleobase-containing_compound_metabolic_process	biological_process		5521	GO:0006526	arginine_biosynthetic_process	biological_process		5451	GO:0006139	nucleobase-containing_compound_metabolic_process	biological_process		5696	GO:0015986	ATP_synthesis_coupled_proton_transport	biological_process		7140	GO:0015986	ATP_synthesis_coupled_proton_transport	biological_process		4990	GO:0006006	glucose_metabolic_process	biological_process		5093
										GO:0006526	arginine_biosynthetic_process	biological_process		5451	GO:0006139	nucleobase-containing_compound_metabolic_process	biological_process		5444	GO:0006526	arginine_biosynthetic_process	biological_process		5692	GO:0019538	protein_metabolic_process	biological_process		7109	GO:0019538	protein_metabolic_process	biological_process		4984	GO:0006400	tRNA_modification	biological_process		5082
										GO:0009451	RNA_modification	biological_process		5369	GO:0006400	tRNA_modification	biological_process		5220	GO:0006400	tRNA_modification	biological_process		5509	GO:0006139	nucleobase-containing_compound_metabolic_process	biological_process		7095	GO:0006633	fatty_acid_biosynthetic_process	biological_process		4967	GO:0006813	potassium_ion_transport	biological_process		5022
										GO:0006633	fatty_acid_biosynthetic_process	biological_process		5368	GO:0006633	fatty_acid_biosynthetic_process	biological_process		5219	GO:0009451	RNA_modification	biological_process		5477	GO:0006400	tRNA_modification	biological_process		6911	GO:0044262	cellular_carbohydrate_metabolic_process	biological_process		4965	GO:0019538	protein_metabolic_process	biological_process		4975
										GO:0006813	potassium_ion_transport	biological_process		5218	GO:0009451	RNA_modification	biological_process		5165	GO:0006633	fatty_acid_biosynthetic_process	biological_process		5474	GO:0006633	fatty_acid_biosynthetic_process	biological_process		6909	GO:0006935	chemotaxis	biological_process		4899	GO:0006633	fatty_acid_biosynthetic_process	biological_process		4937
										GO:0006400	tRNA_modification	biological_process		5212	GO:0006006	glucose_metabolic_process	biological_process		5113	GO:0006006	glucose_metabolic_process	biological_process		5420	GO:0006537	glutamate_biosynthetic_process	biological_process		6819	GO:0006537	glutamate_biosynthetic_process	biological_process		4830	GO:0006537	glutamate_biosynthetic_process	biological_process		4847
										GO:0006006	glucose_metabolic_process	biological_process		5207	GO:0006813	potassium_ion_transport	biological_process		4991	GO:0009060	aerobic_respiration	biological_process		5393	GO:0006935	chemotaxis	biological_process		6780	GO:0006400	tRNA_modification	biological_process		4789	GO:0006935	chemotaxis	biological_process		4823
										GO:0009060	aerobic_respiration	biological_process		5173	GO:0006935	chemotaxis	biological_process		4971	GO:0009073	aromatic_amino_acid_family_biosynthetic_process	biological_process		5199	GO:0015979	photosynthesis	biological_process		6552	GO:0051258	protein_polymerization	biological_process		4625	GO:0051258	protein_polymerization	biological_process		4692
										GO:0006935	chemotaxis	biological_process		5152	GO:0009060	aerobic_respiration	biological_process		4940	GO:0006813	potassium_ion_transport	biological_process		5144	GO:0051258	protein_polymerization	biological_process		6513	GO:0015979	photosynthesis	biological_process		4618	GO:0015979	photosynthesis	biological_process		4686
										GO:0015992	proton_transport	biological_process		4975	GO:0051258	protein_polymerization	biological_process		4890	GO:0051258	protein_polymerization	biological_process		5109	GO:0006526	arginine_biosynthetic_process	biological_process		6373	GO:0009245	lipid_A_biosynthetic_process	biological_process		4425	GO:0006526	arginine_biosynthetic_process	biological_process		4588
										GO:0051258	protein_polymerization	biological_process		4952	GO:0009073	aromatic_amino_acid_family_biosynthetic_process	biological_process		4779	GO:0015992	proton_transport	biological_process		5099	GO:0009245	lipid_A_biosynthetic_process	biological_process		6370	GO:0009060	aerobic_respiration	biological_process		4363	GO:0009245	lipid_A_biosynthetic_process	biological_process		4579
										GO:0006419	alanyl-tRNA_aminoacylation	biological_process		4950	GO:0015992	proton_transport	biological_process		4773	GO:0006935	chemotaxis	biological_process		5093	GO:0009060	aerobic_respiration	biological_process		6252	GO:0006419	alanyl-tRNA_aminoacylation	biological_process		4349	GO:0009060	aerobic_respiration	biological_process		4519
										GO:0009086	methionine_biosynthetic_process	biological_process		4932	GO:0009086	methionine_biosynthetic_process	biological_process		4743	GO:0006419	alanyl-tRNA_aminoacylation	biological_process		4987	GO:0006419	alanyl-tRNA_aminoacylation	biological_process		6195	GO:0000902	cell_morphogenesis	biological_process		4281	GO:0006419	alanyl-tRNA_aminoacylation	biological_process		4464
										GO:0009073	aromatic_amino_acid_family_biosynthetic_process	biological_process		4913	GO:0006419	alanyl-tRNA_aminoacylation	biological_process		4735	GO:0009086	methionine_biosynthetic_process	biological_process		4918	GO:0009086	methionine_biosynthetic_process	biological_process		6091	GO:0006526	arginine_biosynthetic_process	biological_process		4279	GO:0009086	methionine_biosynthetic_process	biological_process		4461
										GO:0006098	pentose-phosphate_shunt	biological_process		4695	GO:0006098	pentose-phosphate_shunt	biological_process		4655	GO:0001539	ciliary_or_flagellar_motility	biological_process		4786	GO:0000902	cell_morphogenesis	biological_process		5964	GO:0009086	methionine_biosynthetic_process	biological_process		4131	GO:0000902	cell_morphogenesis	biological_process		4242
										GO:0009245	lipid_A_biosynthetic_process	biological_process		4652	GO:0009245	lipid_A_biosynthetic_process	biological_process		4562	GO:0006098	pentose-phosphate_shunt	biological_process		4773	GO:0009073	aromatic_amino_acid_family_biosynthetic_process	biological_process		5836	GO:0015940	pantothenate_biosynthetic_process	biological_process		4021	GO:0009073	aromatic_amino_acid_family_biosynthetic_process	biological_process		4168
										GO:0009253	peptidoglycan_catabolic_process	biological_process		4630	GO:0001539	ciliary_or_flagellar_motility	biological_process		4550	GO:0009245	lipid_A_biosynthetic_process	biological_process		4685	GO:0015940	pantothenate_biosynthetic_process	biological_process		5791	GO:0009073	aromatic_amino_acid_family_biosynthetic_process	biological_process		3979	GO:0015940	pantothenate_biosynthetic_process	biological_process		4076
										GO:0001539	ciliary_or_flagellar_motility	biological_process		4614	GO:0030261	chromosome_condensation	biological_process		4401	GO:0030261	chromosome_condensation	biological_process		4532	GO:0009435	NAD_biosynthetic_process	biological_process		5696	GO:0009435	NAD_biosynthetic_process	biological_process		3939	GO:0006098	pentose-phosphate_shunt	biological_process		4014
										GO:0030261	chromosome_condensation	biological_process		4398	GO:0009253	peptidoglycan_catabolic_process	biological_process		4373	GO:0009253	peptidoglycan_catabolic_process	biological_process		4459	GO:0015992	proton_transport	biological_process		5681	GO:0006413	translational_initiation	biological_process		3925	GO:0030261	chromosome_condensation	biological_process		3982
										GO:0015940	pantothenate_biosynthetic_process	biological_process		4355	GO:0015940	pantothenate_biosynthetic_process	biological_process		4219	GO:0000902	cell_morphogenesis	biological_process		4362	GO:0001522	pseudouridine_synthesis	biological_process		5603	GO:0006098	pentose-phosphate_shunt	biological_process		3914	GO:0009253	peptidoglycan_catabolic_process	biological_process		3974
										GO:0000902	cell_morphogenesis	biological_process		4287	GO:0006779	porphyrin-containing_compound_biosynthetic_process	biological_process		4148	GO:0015940	pantothenate_biosynthetic_process	biological_process		4338	GO:0006098	pentose-phosphate_shunt	biological_process		5600	GO:0009253	peptidoglycan_catabolic_process	biological_process		3895	GO:0015992	proton_transport	biological_process		3961
										GO:0006415	translational_termination	biological_process		4213	GO:0006415	translational_termination	biological_process		4082	GO:0006415	translational_termination	biological_process		4280	GO:0030261	chromosome_condensation	biological_process		5572	GO:0009103	lipopolysaccharide_biosynthetic_process	biological_process		3854	GO:0009435	NAD_biosynthetic_process	biological_process		3924
										GO:0006779	porphyrin-containing_compound_biosynthetic_process	biological_process		4094	GO:0000902	cell_morphogenesis	biological_process		4069	GO:0006779	porphyrin-containing_compound_biosynthetic_process	biological_process		4222	GO:0009253	peptidoglycan_catabolic_process	biological_process		5551	GO:0015992	proton_transport	biological_process		3843	GO:0001522	pseudouridine_synthesis	biological_process		3912
										GO:0008610	lipid_biosynthetic_process	biological_process		4085	GO:0009435	NAD_biosynthetic_process	biological_process		3990	GO:0009435	NAD_biosynthetic_process	biological_process		4200	GO:0009103	lipopolysaccharide_biosynthetic_process	biological_process		5506	GO:0030261	chromosome_condensation	biological_process		3828	GO:0009103	lipopolysaccharide_biosynthetic_process	biological_process		3882
										GO:0009435	NAD_biosynthetic_process	biological_process		3989	GO:0006413	translational_initiation	biological_process		3834	GO:0008610	lipid_biosynthetic_process	biological_process		4014	GO:0006413	translational_initiation	biological_process		5484	GO:0001522	pseudouridine_synthesis	biological_process		3818	GO:0006413	translational_initiation	biological_process		3862
										GO:0006413	translational_initiation	biological_process		3943	GO:0006629	lipid_metabolic_process	biological_process		3818	GO:0006979	response_to_oxidative_stress	biological_process		3994	GO:0006979	response_to_oxidative_stress	biological_process		5413	GO:0006979	response_to_oxidative_stress	biological_process		3797	GO:0006979	response_to_oxidative_stress	biological_process		3828
										GO:0006979	response_to_oxidative_stress	biological_process		3917	GO:0009103	lipopolysaccharide_biosynthetic_process	biological_process		3804	GO:0001522	pseudouridine_synthesis	biological_process		3979	GO:0006629	lipid_metabolic_process	biological_process		5286	GO:0006629	lipid_metabolic_process	biological_process		3734	GO:0006415	translational_termination	biological_process		3808
										GO:0001522	pseudouridine_synthesis	biological_process		3893	GO:0006306	DNA_methylation	biological_process		3775	GO:0009103	lipopolysaccharide_biosynthetic_process	biological_process		3907	GO:0006415	translational_termination	biological_process		5149	GO:0006426	glycyl-tRNA_aminoacylation	biological_process		3647	GO:0006629	lipid_metabolic_process	biological_process		3788
										GO:0006629	lipid_metabolic_process	biological_process		3841	GO:0001522	pseudouridine_synthesis	biological_process		3752	GO:0006306	DNA_methylation	biological_process		3878	GO:0006426	glycyl-tRNA_aminoacylation	biological_process		5146	GO:0006415	translational_termination	biological_process		3550	GO:0006426	glycyl-tRNA_aminoacylation	biological_process		3680
										GO:0009103	lipopolysaccharide_biosynthetic_process	biological_process		3831	GO:0008610	lipid_biosynthetic_process	biological_process		3702	GO:0006413	translational_initiation	biological_process		3859	GO:0006779	porphyrin-containing_compound_biosynthetic_process	biological_process		5029	GO:0006221	pyrimidine_nucleotide_biosynthetic_process	biological_process		3457	GO:0006221	pyrimidine_nucleotide_biosynthetic_process	biological_process		3530
										GO:0006306	DNA_methylation	biological_process		3719	GO:0006979	response_to_oxidative_stress	biological_process		3701	GO:0006629	lipid_metabolic_process	biological_process		3819	GO:0006631	fatty_acid_metabolic_process	biological_process		4918	GO:0006631	fatty_acid_metabolic_process	biological_process		3454	GO:0006779	porphyrin-containing_compound_biosynthetic_process	biological_process		3491
										GO:0006071	glycerol_metabolic_process	biological_process		3637	GO:0006631	fatty_acid_metabolic_process	biological_process		3693	GO:0006071	glycerol_metabolic_process	biological_process		3750	GO:0006221	pyrimidine_nucleotide_biosynthetic_process	biological_process		4916	GO:0006779	porphyrin-containing_compound_biosynthetic_process	biological_process		3435	GO:0006306	DNA_methylation	biological_process		3472
										GO:0006221	pyrimidine_nucleotide_biosynthetic_process	biological_process		3568	GO:0006071	glycerol_metabolic_process	biological_process		3587	GO:0006631	fatty_acid_metabolic_process	biological_process		3632	GO:0006364	rRNA_processing	biological_process		4837	GO:0006306	DNA_methylation	biological_process		3424	GO:0006364	rRNA_processing	biological_process		3471
										GO:0006631	fatty_acid_metabolic_process	biological_process		3548	GO:0006426	glycyl-tRNA_aminoacylation	biological_process		3478	GO:0006221	pyrimidine_nucleotide_biosynthetic_process	biological_process		3586	GO:0006306	DNA_methylation	biological_process		4747	GO:0006364	rRNA_processing	biological_process		3313	GO:0006631	fatty_acid_metabolic_process	biological_process		3463
										GO:0006812	cation_transport	biological_process		3520	GO:0006799	polyphosphate_biosynthetic_process	biological_process		3415	GO:0006812	cation_transport	biological_process		3556	GO:0044267	cellular_protein_metabolic_process	biological_process		4691	GO:0044267	cellular_protein_metabolic_process	biological_process		3305	GO:0006812	cation_transport	biological_process		3320
										GO:0006799	polyphosphate_biosynthetic_process	biological_process		3512	GO:0006221	pyrimidine_nucleotide_biosynthetic_process	biological_process		3412	GO:0006289	nucleotide-excision_repair	biological_process		3548	GO:0006812	cation_transport	biological_process		4668	GO:0006071	glycerol_metabolic_process	biological_process		3217	GO:0044267	cellular_protein_metabolic_process	biological_process		3302
										GO:0006426	glycyl-tRNA_aminoacylation	biological_process		3473	GO:0006289	nucleotide-excision_repair	biological_process		3334	GO:0006799	polyphosphate_biosynthetic_process	biological_process		3524	GO:0006071	glycerol_metabolic_process	biological_process		4630	GO:0006812	cation_transport	biological_process		3208	GO:0006950	response_to_stress	biological_process		3194
										GO:0006950	response_to_stress	biological_process		3467	GO:0006812	cation_transport	biological_process		3313	GO:0006426	glycyl-tRNA_aminoacylation	biological_process		3521	GO:0006950	response_to_stress	biological_process		4531	GO:0006289	nucleotide-excision_repair	biological_process		3183	GO:0006071	glycerol_metabolic_process	biological_process		3141
										GO:0006289	nucleotide-excision_repair	biological_process		3433	GO:0006950	response_to_stress	biological_process		3236	GO:0006950	response_to_stress	biological_process		3446	GO:0006423	cysteinyl-tRNA_aminoacylation	biological_process		4414	GO:0006950	response_to_stress	biological_process		3179	GO:0006289	nucleotide-excision_repair	biological_process		3134
										GO:0006546	glycine_catabolic_process	biological_process		3323	GO:0006546	glycine_catabolic_process	biological_process		3204	GO:0044267	cellular_protein_metabolic_process	biological_process		3345	GO:0006289	nucleotide-excision_repair	biological_process		4374	GO:0006423	cysteinyl-tRNA_aminoacylation	biological_process		3055	GO:0006423	cysteinyl-tRNA_aminoacylation	biological_process		3130
										GO:0044267	cellular_protein_metabolic_process	biological_process		3312	GO:0019684	photosynthesis	_light_reaction	biological_process	3162	GO:0006546	glycine_catabolic_process	biological_process		3306	GO:0006835	dicarboxylic_acid_transport	biological_process		4280	GO:0006835	dicarboxylic_acid_transport	biological_process		2985	GO:0006835	dicarboxylic_acid_transport	biological_process		3044
										GO:0019684	photosynthesis	_light_reaction	biological_process	3276	GO:0044267	cellular_protein_metabolic_process	biological_process		3156	GO:0019684	photosynthesis	_light_reaction	biological_process	3286	GO:0016226	iron-sulfur_cluster_assembly	biological_process		4275	GO:0006568	tryptophan_metabolic_process	biological_process		2976	GO:0006799	polyphosphate_biosynthetic_process	biological_process		2987
										GO:0016226	iron-sulfur_cluster_assembly	biological_process		3231	GO:0006423	cysteinyl-tRNA_aminoacylation	biological_process		3149	GO:0006364	rRNA_processing	biological_process		3281	GO:0006568	tryptophan_metabolic_process	biological_process		4186	GO:0016226	iron-sulfur_cluster_assembly	biological_process		2970	GO:0016226	iron-sulfur_cluster_assembly	biological_process		2971
										GO:0006423	cysteinyl-tRNA_aminoacylation	biological_process		3227	GO:0016226	iron-sulfur_cluster_assembly	biological_process		3105	GO:0006423	cysteinyl-tRNA_aminoacylation	biological_process		3249	GO:0006730	one-carbon_metabolic_process	biological_process		4123	GO:0006799	polyphosphate_biosynthetic_process	biological_process		2913	GO:0006568	tryptophan_metabolic_process	biological_process		2961
										GO:0006364	rRNA_processing	biological_process		3212	GO:0008615	pyridoxine_biosynthetic_process	biological_process		3031	GO:0016226	iron-sulfur_cluster_assembly	biological_process		3195	GO:0006546	glycine_catabolic_process	biological_process		4115	GO:0006546	glycine_catabolic_process	biological_process		2912	GO:0006730	one-carbon_metabolic_process	biological_process		2938
										GO:0006568	tryptophan_metabolic_process	biological_process		3180	GO:0006364	rRNA_processing	biological_process		3021	GO:0006568	tryptophan_metabolic_process	biological_process		3121	GO:0006799	polyphosphate_biosynthetic_process	biological_process		4056	GO:0006744	ubiquinone_biosynthetic_process	biological_process		2851	GO:0006744	ubiquinone_biosynthetic_process	biological_process		2920
										GO:0006730	one-carbon_metabolic_process	biological_process		3076	GO:0006568	tryptophan_metabolic_process	biological_process		3009	GO:0006730	one-carbon_metabolic_process	biological_process		3097	GO:0008610	lipid_biosynthetic_process	biological_process		4007	GO:0006730	one-carbon_metabolic_process	biological_process		2848	GO:0008610	lipid_biosynthetic_process	biological_process		2861
										GO:0008615	pyridoxine_biosynthetic_process	biological_process		3001	GO:0006730	one-carbon_metabolic_process	biological_process		2987	GO:0008615	pyridoxine_biosynthetic_process	biological_process		3065	GO:0009116	nucleoside_metabolic_process	biological_process		4001	GO:0008610	lipid_biosynthetic_process	biological_process		2786	GO:0006546	glycine_catabolic_process	biological_process		2836
										GO:0006835	dicarboxylic_acid_transport	biological_process		3000	GO:0006725	cellular_aromatic_compound_metabolic_process	biological_process		2930	GO:0006725	cellular_aromatic_compound_metabolic_process	biological_process		2980	GO:0006744	ubiquinone_biosynthetic_process	biological_process		3988	GO:0009116	nucleoside_metabolic_process	biological_process		2731	GO:0009116	nucleoside_metabolic_process	biological_process		2722
										GO:0015995	chlorophyll_biosynthetic_process	biological_process		2946	GO:0015995	chlorophyll_biosynthetic_process	biological_process		2919	GO:0015995	chlorophyll_biosynthetic_process	biological_process		2979	GO:0006725	cellular_aromatic_compound_metabolic_process	biological_process		3678	GO:0006801	superoxide_metabolic_process	biological_process		2650	GO:0006801	superoxide_metabolic_process	biological_process		2648
										GO:0030001	metal_ion_transport	biological_process		2915	GO:0030001	metal_ion_transport	biological_process		2857	GO:0030001	metal_ion_transport	biological_process		2935	GO:0006801	superoxide_metabolic_process	biological_process		3650	GO:0006725	cellular_aromatic_compound_metabolic_process	biological_process		2582	GO:0006725	cellular_aromatic_compound_metabolic_process	biological_process		2640
										GO:0006725	cellular_aromatic_compound_metabolic_process	biological_process		2847	GO:0006835	dicarboxylic_acid_transport	biological_process		2826	GO:0006801	superoxide_metabolic_process	biological_process		2865	GO:0019288	isopentenyl_diphosphate_biosynthetic_process	_mevalonate-independent_pathway	biological_process	3601	GO:0008615	pyridoxine_biosynthetic_process	biological_process		2547	GO:0006414	translational_elongation	biological_process		2605
										GO:0006420	arginyl-tRNA_aminoacylation	biological_process		2791	GO:0006801	superoxide_metabolic_process	biological_process		2771	GO:0006835	dicarboxylic_acid_transport	biological_process		2863	GO:0008615	pyridoxine_biosynthetic_process	biological_process		3591	GO:0019288	isopentenyl_diphosphate_biosynthetic_process	_mevalonate-independent_pathway	biological_process	2540	GO:0019288	isopentenyl_diphosphate_biosynthetic_process	_mevalonate-independent_pathway	biological_process	2529
										GO:0019288	isopentenyl_diphosphate_biosynthetic_process	_mevalonate-independent_pathway	biological_process	2728	GO:0019288	isopentenyl_diphosphate_biosynthetic_process	_mevalonate-independent_pathway	biological_process	2758	GO:0006414	translational_elongation	biological_process		2827	GO:0006414	translational_elongation	biological_process		3532	GO:0006414	translational_elongation	biological_process		2509	GO:0030001	metal_ion_transport	biological_process		2505
										GO:0006414	translational_elongation	biological_process		2717	GO:0006754	ATP_biosynthetic_process	biological_process		2681	GO:0009116	nucleoside_metabolic_process	biological_process		2804	GO:0030001	metal_ion_transport	biological_process		3416	GO:0006541	glutamine_metabolic_process	biological_process		2499	GO:0008615	pyridoxine_biosynthetic_process	biological_process		2481
										GO:0006754	ATP_biosynthetic_process	biological_process		2695	GO:0009116	nucleoside_metabolic_process	biological_process		2635	GO:0006754	ATP_biosynthetic_process	biological_process		2799	GO:0015684	ferrous_iron_transport	biological_process		3400	GO:0006796	phosphate-containing_compound_metabolic_process	biological_process		2473	GO:0015684	ferrous_iron_transport	biological_process		2475
										GO:0006801	superoxide_metabolic_process	biological_process		2692	GO:0006541	glutamine_metabolic_process	biological_process		2631	GO:0019288	isopentenyl_diphosphate_biosynthetic_process	_mevalonate-independent_pathway	biological_process	2718	GO:0006754	ATP_biosynthetic_process	biological_process		3370	GO:0006420	arginyl-tRNA_aminoacylation	biological_process		2407	GO:0006796	phosphate-containing_compound_metabolic_process	biological_process		2430
										GO:0009116	nucleoside_metabolic_process	biological_process		2692	GO:0035556	intracellular_signal_transduction	biological_process		2609	GO:0006420	arginyl-tRNA_aminoacylation	biological_process		2711	GO:0006420	arginyl-tRNA_aminoacylation	biological_process		3366	GO:0015684	ferrous_iron_transport	biological_process		2385	GO:0006754	ATP_biosynthetic_process	biological_process		2391
										GO:0015684	ferrous_iron_transport	biological_process		2628	GO:0006414	translational_elongation	biological_process		2592	GO:0006541	glutamine_metabolic_process	biological_process		2599	GO:0006796	phosphate-containing_compound_metabolic_process	biological_process		3366	GO:0030001	metal_ion_transport	biological_process		2370	GO:0006420	arginyl-tRNA_aminoacylation	biological_process		2386
										GO:0006541	glutamine_metabolic_process	biological_process		2579	GO:0009190	cyclic_nucleotide_biosynthetic_process	biological_process		2560	GO:0006744	ubiquinone_biosynthetic_process	biological_process		2571	GO:0015991	ATP_hydrolysis_coupled_proton_transport	biological_process		3261	GO:0015995	chlorophyll_biosynthetic_process	biological_process		2343	GO:0015991	ATP_hydrolysis_coupled_proton_transport	biological_process		2371
										GO:0015833	peptide_transport	biological_process		2446	GO:0015977	carbon_fixation	biological_process		2497	GO:0006796	phosphate-containing_compound_metabolic_process	biological_process		2506	GO:0032259	methylation	biological_process		3261	GO:0015991	ATP_hydrolysis_coupled_proton_transport	biological_process		2311	GO:0006541	glutamine_metabolic_process	biological_process		2344
										GO:0006284	base-excision_repair	biological_process		2421	GO:0006420	arginyl-tRNA_aminoacylation	biological_process		2493	GO:0006284	base-excision_repair	biological_process		2504	GO:0006541	glutamine_metabolic_process	biological_process		3235	GO:0006754	ATP_biosynthetic_process	biological_process		2271	GO:0015995	chlorophyll_biosynthetic_process	biological_process		2311
										GO:0006796	phosphate-containing_compound_metabolic_process	biological_process		2411	GO:0015684	ferrous_iron_transport	biological_process		2484	GO:0035556	intracellular_signal_transduction	biological_process		2489	GO:0015995	chlorophyll_biosynthetic_process	biological_process		3234	GO:0032784	regulation_of_transcription_elongation	_DNA-dependent	biological_process	2228	GO:0035429	gluconate_transmembrane_transport	biological_process		2288
										GO:0006744	ubiquinone_biosynthetic_process	biological_process		2404	GO:0006744	ubiquinone_biosynthetic_process	biological_process		2410	GO:0015684	ferrous_iron_transport	biological_process		2466	GO:0032784	regulation_of_transcription_elongation	_DNA-dependent	biological_process	3202	GO:0032259	methylation	biological_process		2208	GO:0032784	regulation_of_transcription_elongation	_DNA-dependent	biological_process	2276
										GO:0006750	glutathione_biosynthetic_process	biological_process		2403	GO:0006796	phosphate-containing_compound_metabolic_process	biological_process		2402	GO:0015977	carbon_fixation	biological_process		2450	GO:0035429	gluconate_transmembrane_transport	biological_process		3171	GO:0035429	gluconate_transmembrane_transport	biological_process		2185	GO:0032259	methylation	biological_process		2187
										GO:0035556	intracellular_signal_transduction	biological_process		2398	GO:0006284	base-excision_repair	biological_process		2374	GO:0009190	cyclic_nucleotide_biosynthetic_process	biological_process		2444	GO:0009089	lysine_biosynthetic_process_via_diaminopimelate	biological_process		3134	GO:0009089	lysine_biosynthetic_process_via_diaminopimelate	biological_process		2087	GO:0015976	carbon_utilization	biological_process		2172
										GO:0015977	carbon_fixation	biological_process		2380	GO:0015833	peptide_transport	biological_process		2354	GO:0015833	peptide_transport	biological_process		2427	GO:0006284	base-excision_repair	biological_process		3087	GO:0015976	carbon_utilization	biological_process		2084	GO:0006284	base-excision_repair	biological_process		2106
										GO:0009089	lysine_biosynthetic_process_via_diaminopimelate	biological_process		2365	GO:0051301	cell_division	biological_process		2289	GO:0009089	lysine_biosynthetic_process_via_diaminopimelate	biological_process		2351	GO:0008654	phospholipid_biosynthetic_process	biological_process		2954	GO:0051301	cell_division	biological_process		2059	GO:0051301	cell_division	biological_process		2104
										GO:0009190	cyclic_nucleotide_biosynthetic_process	biological_process		2359	GO:0015991	ATP_hydrolysis_coupled_proton_transport	biological_process		2254	GO:0015976	carbon_utilization	biological_process		2344	GO:0051301	cell_division	biological_process		2942	GO:0006284	base-excision_repair	biological_process		2029	GO:0009089	lysine_biosynthetic_process_via_diaminopimelate	biological_process		2082
										GO:0032259	methylation	biological_process		2313	GO:0032259	methylation	biological_process		2225	GO:0032259	methylation	biological_process		2331	GO:0015976	carbon_utilization	biological_process		2924	GO:0006750	glutathione_biosynthetic_process	biological_process		2017	GO:0006189	de_novo'_IMP_biosynthetic_process	biological_process		2046
										GO:0032784	regulation_of_transcription_elongation	_DNA-dependent	biological_process	2313	GO:0009089	lysine_biosynthetic_process_via_diaminopimelate	biological_process		2210	GO:0006750	glutathione_biosynthetic_process	biological_process		2329	GO:0006189	de_novo'_IMP_biosynthetic_process	biological_process		2846	GO:0006529	asparagine_biosynthetic_process	biological_process		1989	GO:0006529	asparagine_biosynthetic_process	biological_process		2014
										GO:0051301	cell_division	biological_process		2311	GO:0016114	terpenoid_biosynthetic_process	biological_process		2187	GO:0006461	protein_complex_assembly	biological_process		2320	GO:0016114	terpenoid_biosynthetic_process	biological_process		2805	GO:0006189	de_novo'_IMP_biosynthetic_process	biological_process		1975	GO:0008654	phospholipid_biosynthetic_process	biological_process		2007
										GO:0015991	ATP_hydrolysis_coupled_proton_transport	biological_process		2303	GO:0015976	carbon_utilization	biological_process		2171	GO:0015991	ATP_hydrolysis_coupled_proton_transport	biological_process		2307	GO:0006529	asparagine_biosynthetic_process	biological_process		2803	GO:0006165	nucleoside_diphosphate_phosphorylation	biological_process		1974	GO:0006750	glutathione_biosynthetic_process	biological_process		2003
										GO:0006461	protein_complex_assembly	biological_process		2267	GO:0006189	de_novo'_IMP_biosynthetic_process	biological_process		2160	GO:0051301	cell_division	biological_process		2300	GO:0006097	glyoxylate_cycle	biological_process		2798	GO:0006183	GTP_biosynthetic_process	biological_process		1974	GO:0006097	glyoxylate_cycle	biological_process		1989
										GO:0015976	carbon_utilization	biological_process		2267	GO:0006750	glutathione_biosynthetic_process	biological_process		2152	GO:0006189	de_novo'_IMP_biosynthetic_process	biological_process		2245	GO:0006750	glutathione_biosynthetic_process	biological_process		2757	GO:0006228	UTP_biosynthetic_process	biological_process		1974	GO:0006165	nucleoside_diphosphate_phosphorylation	biological_process		1975
										GO:0016114	terpenoid_biosynthetic_process	biological_process		2170	GO:0006461	protein_complex_assembly	biological_process		2147	GO:0016114	terpenoid_biosynthetic_process	biological_process		2205	GO:0006165	nucleoside_diphosphate_phosphorylation	biological_process		2748	GO:0006241	CTP_biosynthetic_process	biological_process		1974	GO:0006183	GTP_biosynthetic_process	biological_process		1975
										GO:0006189	de_novo'_IMP_biosynthetic_process	biological_process		2139	GO:0022904	respiratory_electron_transport_chain	biological_process		2121	GO:0009113	purine_base_biosynthetic_process	biological_process		2174	GO:0006183	GTP_biosynthetic_process	biological_process		2748	GO:0016114	terpenoid_biosynthetic_process	biological_process		1965	GO:0006228	UTP_biosynthetic_process	biological_process		1975
										GO:0006231	dTMP_biosynthetic_process	biological_process		2109	GO:0032784	regulation_of_transcription_elongation	_DNA-dependent	biological_process	2108	GO:0032784	regulation_of_transcription_elongation	_DNA-dependent	biological_process	2118	GO:0006228	UTP_biosynthetic_process	biological_process		2748	GO:0006097	glyoxylate_cycle	biological_process		1964	GO:0006241	CTP_biosynthetic_process	biological_process		1975
										GO:0009113	purine_base_biosynthetic_process	biological_process		2088	GO:0009113	purine_base_biosynthetic_process	biological_process		2047	GO:0006097	glyoxylate_cycle	biological_process		2110	GO:0006241	CTP_biosynthetic_process	biological_process		2748	GO:0008654	phospholipid_biosynthetic_process	biological_process		1963	GO:0015833	peptide_transport	biological_process		1965
										GO:0071805	potassium_ion_transmembrane_transport	biological_process		2080	GO:0071805	potassium_ion_transmembrane_transport	biological_process		2044	GO:0071805	potassium_ion_transmembrane_transport	biological_process		2098	GO:0016051	carbohydrate_biosynthetic_process	biological_process		2649	GO:0016051	carbohydrate_biosynthetic_process	biological_process		1938	GO:0016114	terpenoid_biosynthetic_process	biological_process		1948
										GO:0006097	glyoxylate_cycle	biological_process		2059	GO:0006097	glyoxylate_cycle	biological_process		2014	GO:0006165	nucleoside_diphosphate_phosphorylation	biological_process		2040	GO:0015833	peptide_transport	biological_process		2622	GO:0009113	purine_base_biosynthetic_process	biological_process		1902	GO:0006461	protein_complex_assembly	biological_process		1875
										GO:0045226	extracellular_polysaccharide_biosynthetic_process	biological_process		1996	GO:0006165	nucleoside_diphosphate_phosphorylation	biological_process		2000	GO:0006183	GTP_biosynthetic_process	biological_process		2040	GO:0009113	purine_base_biosynthetic_process	biological_process		2614	GO:0015833	peptide_transport	biological_process		1896	GO:0016051	carbohydrate_biosynthetic_process	biological_process		1872
										GO:0022904	respiratory_electron_transport_chain	biological_process		1971	GO:0006183	GTP_biosynthetic_process	biological_process		2000	GO:0006228	UTP_biosynthetic_process	biological_process		2040	GO:0009267	cellular_response_to_starvation	biological_process		2601	GO:0006231	dTMP_biosynthetic_process	biological_process		1826	GO:0009113	purine_base_biosynthetic_process	biological_process		1852
										GO:0008654	phospholipid_biosynthetic_process	biological_process		1955	GO:0006228	UTP_biosynthetic_process	biological_process		2000	GO:0006241	CTP_biosynthetic_process	biological_process		2040	GO:0006064	glucuronate_catabolic_process	biological_process		2514	GO:0006064	glucuronate_catabolic_process	biological_process		1813	GO:0006432	phenylalanyl-tRNA_aminoacylation	biological_process		1844
										GO:0006432	phenylalanyl-tRNA_aminoacylation	biological_process		1951	GO:0006241	CTP_biosynthetic_process	biological_process		2000	GO:0006231	dTMP_biosynthetic_process	biological_process		2036	GO:0006461	protein_complex_assembly	biological_process		2503	GO:0006432	phenylalanyl-tRNA_aminoacylation	biological_process		1792	GO:0006064	glucuronate_catabolic_process	biological_process		1826
										GO:0006165	nucleoside_diphosphate_phosphorylation	biological_process		1943	GO:0016051	carbohydrate_biosynthetic_process	biological_process		1980	GO:0008654	phospholipid_biosynthetic_process	biological_process		2021	GO:0006432	phenylalanyl-tRNA_aminoacylation	biological_process		2478	GO:0006461	protein_complex_assembly	biological_process		1789	GO:0006885	regulation_of_pH	biological_process		1813
										GO:0006183	GTP_biosynthetic_process	biological_process		1943	GO:0006231	dTMP_biosynthetic_process	biological_process		1948	GO:0022904	respiratory_electron_transport_chain	biological_process		2017	GO:0009273	peptidoglycan-based_cell_wall_biogenesis	biological_process		2439	GO:0009267	cellular_response_to_starvation	biological_process		1734	GO:0009267	cellular_response_to_starvation	biological_process		1808
										GO:0006228	UTP_biosynthetic_process	biological_process		1943	GO:0045226	extracellular_polysaccharide_biosynthetic_process	biological_process		1929	GO:0016051	carbohydrate_biosynthetic_process	biological_process		2004	GO:0006885	regulation_of_pH	biological_process		2423	GO:0006885	regulation_of_pH	biological_process		1682	GO:0009273	peptidoglycan-based_cell_wall_biogenesis	biological_process		1803
										GO:0006241	CTP_biosynthetic_process	biological_process		1943	GO:0008654	phospholipid_biosynthetic_process	biological_process		1856	GO:0045226	extracellular_polysaccharide_biosynthetic_process	biological_process		1997	GO:0006231	dTMP_biosynthetic_process	biological_process		2364	GO:0045226	extracellular_polysaccharide_biosynthetic_process	biological_process		1645	GO:0006231	dTMP_biosynthetic_process	biological_process		1762
										GO:0016051	carbohydrate_biosynthetic_process	biological_process		1931	GO:0000103	sulfate_assimilation	biological_process		1834	GO:0000103	sulfate_assimilation	biological_process		1974	GO:0022904	respiratory_electron_transport_chain	biological_process		2338	GO:0006184	GTP_catabolic_process	biological_process		1644	GO:0045226	extracellular_polysaccharide_biosynthetic_process	biological_process		1725
										GO:0006529	asparagine_biosynthetic_process	biological_process		1920	GO:0006432	phenylalanyl-tRNA_aminoacylation	biological_process		1832	GO:0006432	phenylalanyl-tRNA_aminoacylation	biological_process		1966	GO:0006817	phosphate_ion_transport	biological_process		2325	GO:0000103	sulfate_assimilation	biological_process		1636	GO:0000103	sulfate_assimilation	biological_process		1673
										GO:0000103	sulfate_assimilation	biological_process		1913	GO:0006808	regulation_of_nitrogen_utilization	biological_process		1811	GO:0006529	asparagine_biosynthetic_process	biological_process		1910	GO:0006808	regulation_of_nitrogen_utilization	biological_process		2319	GO:0009273	peptidoglycan-based_cell_wall_biogenesis	biological_process		1634	GO:0006464	protein_modification_process	biological_process		1656
										GO:0009273	peptidoglycan-based_cell_wall_biogenesis	biological_process		1835	GO:0006529	asparagine_biosynthetic_process	biological_process		1775	GO:0006808	regulation_of_nitrogen_utilization	biological_process		1819	GO:0045226	extracellular_polysaccharide_biosynthetic_process	biological_process		2304	GO:0006817	phosphate_ion_transport	biological_process		1626	GO:0006184	GTP_catabolic_process	biological_process		1651
										GO:0016311	dephosphorylation	biological_process		1793	GO:0016311	dephosphorylation	biological_process		1774	GO:0009273	peptidoglycan-based_cell_wall_biogenesis	biological_process		1789	GO:0006184	GTP_catabolic_process	biological_process		2294	GO:0022904	respiratory_electron_transport_chain	biological_process		1595	GO:0022904	respiratory_electron_transport_chain	biological_process		1640
										GO:0006808	regulation_of_nitrogen_utilization	biological_process		1791	GO:0006184	GTP_catabolic_process	biological_process		1766	GO:0009772	photosynthetic_electron_transport_in_photosystem_II	biological_process		1773	GO:0000103	sulfate_assimilation	biological_process		2285	GO:0009405	pathogenesis	biological_process		1589	GO:0006007	glucose_catabolic_process	biological_process		1634
										GO:0009772	photosynthetic_electron_transport_in_photosystem_II	biological_process		1770	GO:0009273	peptidoglycan-based_cell_wall_biogenesis	biological_process		1731	GO:0006184	GTP_catabolic_process	biological_process		1769	GO:0032324	molybdopterin_cofactor_biosynthetic_process	biological_process		2238	GO:0009847	spore_germination	biological_process		1587	GO:0006808	regulation_of_nitrogen_utilization	biological_process		1633
										GO:0006817	phosphate_ion_transport	biological_process		1736	GO:0006885	regulation_of_pH	biological_process		1684	GO:0006817	phosphate_ion_transport	biological_process		1765	GO:0009405	pathogenesis	biological_process		2235	GO:0017000	antibiotic_biosynthetic_process	biological_process		1579	GO:0009847	spore_germination	biological_process		1612
										GO:0006222	UMP_biosynthetic_process	biological_process		1711	GO:0009772	photosynthetic_electron_transport_in_photosystem_II	biological_process		1652	GO:0016311	dephosphorylation	biological_process		1757	GO:0006464	protein_modification_process	biological_process		2230	GO:0032324	molybdopterin_cofactor_biosynthetic_process	biological_process		1543	GO:0015727	lactate_transport	biological_process		1567
										GO:0006184	GTP_catabolic_process	biological_process		1700	GO:0006783	heme_biosynthetic_process	biological_process		1586	GO:0006885	regulation_of_pH	biological_process		1682	GO:0009847	spore_germination	biological_process		2197	GO:0006729	tetrahydrobiopterin_biosynthetic_process	biological_process		1535	GO:0006817	phosphate_ion_transport	biological_process		1560
										GO:0006885	regulation_of_pH	biological_process		1646	GO:0015671	oxygen_transport	biological_process		1584	GO:0032324	molybdopterin_cofactor_biosynthetic_process	biological_process		1622	GO:0017000	antibiotic_biosynthetic_process	biological_process		2188	GO:0006808	regulation_of_nitrogen_utilization	biological_process		1533	GO:0017000	antibiotic_biosynthetic_process	biological_process		1552
										GO:0006464	protein_modification_process	biological_process		1642	GO:0006817	phosphate_ion_transport	biological_process		1574	GO:0006222	UMP_biosynthetic_process	biological_process		1617	GO:0015727	lactate_transport	biological_process		2170	GO:0006464	protein_modification_process	biological_process		1518	GO:0009405	pathogenesis	biological_process		1549
										GO:0006729	tetrahydrobiopterin_biosynthetic_process	biological_process		1584	GO:0006729	tetrahydrobiopterin_biosynthetic_process	biological_process		1559	GO:0015671	oxygen_transport	biological_process		1602	GO:0006007	glucose_catabolic_process	biological_process		2133	GO:0016311	dephosphorylation	biological_process		1506	GO:0032324	molybdopterin_cofactor_biosynthetic_process	biological_process		1549
										GO:0017000	antibiotic_biosynthetic_process	biological_process		1582	GO:0006542	glutamine_biosynthetic_process	biological_process		1556	GO:0032968	positive_regulation_of_transcription_elongation_from_RNA_polymerase_II_promoter	biological_process		1599	GO:0016311	dephosphorylation	biological_process		2114	GO:0006007	glucose_catabolic_process	biological_process		1496	GO:0016998	cell_wall_macromolecule_catabolic_process	biological_process		1491
										GO:0006783	heme_biosynthetic_process	biological_process		1567	GO:0006222	UMP_biosynthetic_process	biological_process		1546	GO:0006783	heme_biosynthetic_process	biological_process		1587	GO:0071805	potassium_ion_transmembrane_transport	biological_process		2090	GO:0016998	cell_wall_macromolecule_catabolic_process	biological_process		1485	GO:0006729	tetrahydrobiopterin_biosynthetic_process	biological_process		1483
										GO:0015671	oxygen_transport	biological_process		1566	GO:0006464	protein_modification_process	biological_process		1540	GO:0006464	protein_modification_process	biological_process		1586	GO:0035556	intracellular_signal_transduction	biological_process		2038	GO:0015977	carbon_fixation	biological_process		1442	GO:0016311	dephosphorylation	biological_process		1479
										GO:0032968	positive_regulation_of_transcription_elongation_from_RNA_polymerase_II_promoter	biological_process		1564	GO:0032324	molybdopterin_cofactor_biosynthetic_process	biological_process		1515	GO:0006542	glutamine_biosynthetic_process	biological_process		1567	GO:0016998	cell_wall_macromolecule_catabolic_process	biological_process		2037	GO:0015727	lactate_transport	biological_process		1441	GO:0071805	potassium_ion_transmembrane_transport	biological_process		1465
										GO:0035429	gluconate_transmembrane_transport	biological_process		1516	GO:0035429	gluconate_transmembrane_transport	biological_process		1501	GO:0035429	gluconate_transmembrane_transport	biological_process		1536	GO:0006729	tetrahydrobiopterin_biosynthetic_process	biological_process		1999	GO:0042823	pyridoxal_phosphate_biosynthetic_process	biological_process		1421	GO:0035556	intracellular_signal_transduction	biological_process		1454
										GO:0006542	glutamine_biosynthetic_process	biological_process		1513	GO:0032968	positive_regulation_of_transcription_elongation_from_RNA_polymerase_II_promoter	biological_process		1493	GO:0017000	antibiotic_biosynthetic_process	biological_process		1523	GO:0009190	cyclic_nucleotide_biosynthetic_process	biological_process		1989	GO:0071805	potassium_ion_transmembrane_transport	biological_process		1409	GO:0031388	organic_acid_phosphorylation	biological_process		1442
										GO:0006064	glucuronate_catabolic_process	biological_process		1512	GO:0017000	antibiotic_biosynthetic_process	biological_process		1485	GO:0006729	tetrahydrobiopterin_biosynthetic_process	biological_process		1512	GO:0032968	positive_regulation_of_transcription_elongation_from_RNA_polymerase_II_promoter	biological_process		1976	GO:0006222	UMP_biosynthetic_process	biological_process		1397	GO:0006353	transcription_termination	_DNA-dependent	biological_process	1438
										GO:0017004	cytochrome_complex_assembly	biological_process		1480	GO:0005992	trehalose_biosynthetic_process	biological_process		1481	GO:0006353	transcription_termination	_DNA-dependent	biological_process	1498	GO:0006222	UMP_biosynthetic_process	biological_process		1973	GO:0006047	UDP-N-acetylglucosamine_metabolic_process	biological_process		1384	GO:0042823	pyridoxal_phosphate_biosynthetic_process	biological_process		1435
										GO:0032324	molybdopterin_cofactor_biosynthetic_process	biological_process		1470	GO:0030163	protein_catabolic_process	biological_process		1476	GO:0030163	protein_catabolic_process	biological_process		1494	GO:0031388	organic_acid_phosphorylation	biological_process		1966	GO:0031388	organic_acid_phosphorylation	biological_process		1381	GO:0006222	UMP_biosynthetic_process	biological_process		1432
										GO:0006353	transcription_termination	_DNA-dependent	biological_process	1469	GO:0016998	cell_wall_macromolecule_catabolic_process	biological_process		1393	GO:0006007	glucose_catabolic_process	biological_process		1467	GO:0006047	UDP-N-acetylglucosamine_metabolic_process	biological_process		1965	GO:0032968	positive_regulation_of_transcription_elongation_from_RNA_polymerase_II_promoter	biological_process		1373	GO:0006047	UDP-N-acetylglucosamine_metabolic_process	biological_process		1431
										GO:0009308	amine_metabolic_process	biological_process		1452	GO:0017004	cytochrome_complex_assembly	biological_process		1388	GO:0006064	glucuronate_catabolic_process	biological_process		1463	GO:0015977	carbon_fixation	biological_process		1946	GO:0006542	glutamine_biosynthetic_process	biological_process		1359	GO:0009190	cyclic_nucleotide_biosynthetic_process	biological_process		1428
										GO:0030163	protein_catabolic_process	biological_process		1435	GO:0006353	transcription_termination	_DNA-dependent	biological_process	1379	GO:0005992	trehalose_biosynthetic_process	biological_process		1446	GO:0006353	transcription_termination	_DNA-dependent	biological_process	1931	GO:0006353	transcription_termination	_DNA-dependent	biological_process	1357	GO:0032968	positive_regulation_of_transcription_elongation_from_RNA_polymerase_II_promoter	biological_process		1425
										GO:0006886	intracellular_protein_transport	biological_process		1421	GO:0009308	amine_metabolic_process	biological_process		1374	GO:0016998	cell_wall_macromolecule_catabolic_process	biological_process		1437	GO:0042823	pyridoxal_phosphate_biosynthetic_process	biological_process		1904	GO:0035556	intracellular_signal_transduction	biological_process		1355	GO:0015977	carbon_fixation	biological_process		1364
										GO:0016998	cell_wall_macromolecule_catabolic_process	biological_process		1411	GO:0006064	glucuronate_catabolic_process	biological_process		1372	GO:0017004	cytochrome_complex_assembly	biological_process		1419	GO:0005992	trehalose_biosynthetic_process	biological_process		1870	GO:0009190	cyclic_nucleotide_biosynthetic_process	biological_process		1320	GO:0006542	glutamine_biosynthetic_process	biological_process		1343
										GO:0005992	trehalose_biosynthetic_process	biological_process		1406	GO:0006886	intracellular_protein_transport	biological_process		1353	GO:0009267	cellular_response_to_starvation	biological_process		1397	GO:0015671	oxygen_transport	biological_process		1850	GO:0005992	trehalose_biosynthetic_process	biological_process		1292	GO:0009094	L-phenylalanine_biosynthetic_process	biological_process		1334
										GO:0009267	cellular_response_to_starvation	biological_process		1393	GO:0009767	photosynthetic_electron_transport_chain	biological_process		1324	GO:0006886	intracellular_protein_transport	biological_process		1389	GO:0009094	L-phenylalanine_biosynthetic_process	biological_process		1848	GO:0015671	oxygen_transport	biological_process		1286	GO:0015671	oxygen_transport	biological_process		1331
										GO:0006007	glucose_catabolic_process	biological_process		1390	GO:0006007	glucose_catabolic_process	biological_process		1323	GO:0009308	amine_metabolic_process	biological_process		1382	GO:0006542	glutamine_biosynthetic_process	biological_process		1840	GO:0015969	guanosine_tetraphosphate_metabolic_process	biological_process		1286	GO:0005992	trehalose_biosynthetic_process	biological_process		1326
										GO:0009094	L-phenylalanine_biosynthetic_process	biological_process		1387	GO:0009267	cellular_response_to_starvation	biological_process		1315	GO:0015969	guanosine_tetraphosphate_metabolic_process	biological_process		1346	GO:0007047	cellular_cell_wall_organization	biological_process		1835	GO:0007047	cellular_cell_wall_organization	biological_process		1259	GO:0019752	carboxylic_acid_metabolic_process	biological_process		1316
										GO:0006555	methionine_metabolic_process	biological_process		1357	GO:0006047	UDP-N-acetylglucosamine_metabolic_process	biological_process		1264	GO:0009767	photosynthetic_electron_transport_chain	biological_process		1331	GO:0009254	peptidoglycan_turnover	biological_process		1828	GO:0009094	L-phenylalanine_biosynthetic_process	biological_process		1242	GO:0009254	peptidoglycan_turnover	biological_process		1287
										GO:0009767	photosynthetic_electron_transport_chain	biological_process		1299	GO:0015969	guanosine_tetraphosphate_metabolic_process	biological_process		1246	GO:0009094	L-phenylalanine_biosynthetic_process	biological_process		1324	GO:0006783	heme_biosynthetic_process	biological_process		1804	GO:0006783	heme_biosynthetic_process	biological_process		1233	GO:0006783	heme_biosynthetic_process	biological_process		1277
										GO:0015969	guanosine_tetraphosphate_metabolic_process	biological_process		1271	GO:0006270	DNA-dependent_DNA_replication_initiation	biological_process		1230	GO:0006270	DNA-dependent_DNA_replication_initiation	biological_process		1318	GO:0019752	carboxylic_acid_metabolic_process	biological_process		1767	GO:0009254	peptidoglycan_turnover	biological_process		1230	GO:0007047	cellular_cell_wall_organization	biological_process		1264
										GO:0006177	GMP_biosynthetic_process	biological_process		1263	GO:0006177	GMP_biosynthetic_process	biological_process		1228	GO:0008535	respiratory_chain_complex_IV_assembly	biological_process		1303	GO:0045892	negative_regulation_of_transcription	_DNA-dependent	biological_process	1749	GO:0006270	DNA-dependent_DNA_replication_initiation	biological_process		1222	GO:0045892	negative_regulation_of_transcription	_DNA-dependent	biological_process	1231
										GO:0006047	UDP-N-acetylglucosamine_metabolic_process	biological_process		1259	GO:0008535	respiratory_chain_complex_IV_assembly	biological_process		1227	GO:0019752	carboxylic_acid_metabolic_process	biological_process		1289	GO:0015969	guanosine_tetraphosphate_metabolic_process	biological_process		1743	GO:0017004	cytochrome_complex_assembly	biological_process		1220	GO:0008535	respiratory_chain_complex_IV_assembly	biological_process		1226
										GO:0008535	respiratory_chain_complex_IV_assembly	biological_process		1259	GO:0019752	carboxylic_acid_metabolic_process	biological_process		1227	GO:0006047	UDP-N-acetylglucosamine_metabolic_process	biological_process		1284	GO:0045493	xylan_catabolic_process	biological_process		1727	GO:0045892	negative_regulation_of_transcription	_DNA-dependent	biological_process	1194	GO:0006270	DNA-dependent_DNA_replication_initiation	biological_process		1224
										GO:0019627	urea_metabolic_process	biological_process		1240	GO:0009094	L-phenylalanine_biosynthetic_process	biological_process		1220	GO:0006177	GMP_biosynthetic_process	biological_process		1272	GO:0006270	DNA-dependent_DNA_replication_initiation	biological_process		1666	GO:0008535	respiratory_chain_complex_IV_assembly	biological_process		1193	GO:0015969	guanosine_tetraphosphate_metabolic_process	biological_process		1212
										GO:0006270	DNA-dependent_DNA_replication_initiation	biological_process		1238	GO:0051205	protein_insertion_into_membrane	biological_process		1201	GO:0006275	regulation_of_DNA_replication	biological_process		1260	GO:0006177	GMP_biosynthetic_process	biological_process		1659	GO:0006177	GMP_biosynthetic_process	biological_process		1188	GO:0006886	intracellular_protein_transport	biological_process		1211
										GO:0019752	carboxylic_acid_metabolic_process	biological_process		1238	GO:0042823	pyridoxal_phosphate_biosynthetic_process	biological_process		1189	GO:0042823	pyridoxal_phosphate_biosynthetic_process	biological_process		1239	GO:0017004	cytochrome_complex_assembly	biological_process		1656	GO:0019752	carboxylic_acid_metabolic_process	biological_process		1180	GO:0017004	cytochrome_complex_assembly	biological_process		1211
										GO:0046034	ATP_metabolic_process	biological_process		1208	GO:0006275	regulation_of_DNA_replication	biological_process		1174	GO:0006555	methionine_metabolic_process	biological_process		1232	GO:0008535	respiratory_chain_complex_IV_assembly	biological_process		1640	GO:0006886	intracellular_protein_transport	biological_process		1178	GO:0031554	regulation_of_transcription_termination	_DNA-dependent	biological_process	1170
										GO:0051205	protein_insertion_into_membrane	biological_process		1201	GO:0006555	methionine_metabolic_process	biological_process		1169	GO:0051205	protein_insertion_into_membrane	biological_process		1217	GO:0006886	intracellular_protein_transport	biological_process		1631	GO:0045493	xylan_catabolic_process	biological_process		1178	GO:0006084	acetyl-CoA_metabolic_process	biological_process		1166
										GO:0006275	regulation_of_DNA_replication	biological_process		1191	GO:0009254	peptidoglycan_turnover	biological_process		1169	GO:0046034	ATP_metabolic_process	biological_process		1216	GO:0009308	amine_metabolic_process	biological_process		1623	GO:0006084	acetyl-CoA_metabolic_process	biological_process		1149	GO:0045493	xylan_catabolic_process	biological_process		1163
										GO:0009254	peptidoglycan_turnover	biological_process		1184	GO:0019627	urea_metabolic_process	biological_process		1169	GO:0019627	urea_metabolic_process	biological_process		1212	GO:0051205	protein_insertion_into_membrane	biological_process		1606	GO:0019684	photosynthesis	_light_reaction	biological_process	1149	GO:0006177	GMP_biosynthetic_process	biological_process		1147
										GO:0045892	negative_regulation_of_transcription	_DNA-dependent	biological_process	1168	GO:0046034	ATP_metabolic_process	biological_process		1156	GO:0031554	regulation_of_transcription_termination	_DNA-dependent	biological_process	1177	GO:0006084	acetyl-CoA_metabolic_process	biological_process		1579	GO:0031554	regulation_of_transcription_termination	_DNA-dependent	biological_process	1145	GO:0009308	amine_metabolic_process	biological_process		1139
										GO:0042823	pyridoxal_phosphate_biosynthetic_process	biological_process		1136	GO:0031388	organic_acid_phosphorylation	biological_process		1081	GO:0045892	negative_regulation_of_transcription	_DNA-dependent	biological_process	1144	GO:0031554	regulation_of_transcription_termination	_DNA-dependent	biological_process	1554	GO:0006275	regulation_of_DNA_replication	biological_process		1135	GO:0006275	regulation_of_DNA_replication	biological_process		1132
										GO:0015727	lactate_transport	biological_process		1132	GO:0045892	negative_regulation_of_transcription	_DNA-dependent	biological_process	1072	GO:0015727	lactate_transport	biological_process		1126	GO:0019684	photosynthesis	_light_reaction	biological_process	1546	GO:0051205	protein_insertion_into_membrane	biological_process		1111	GO:0007155	cell_adhesion	biological_process		1130
										GO:0006605	protein_targeting	biological_process		1110	GO:0006605	protein_targeting	biological_process		1067	GO:0009254	peptidoglycan_turnover	biological_process		1111	GO:0006275	regulation_of_DNA_replication	biological_process		1525	GO:0009308	amine_metabolic_process	biological_process		1087	GO:0019684	photosynthesis	_light_reaction	biological_process	1120
										GO:0031388	organic_acid_phosphorylation	biological_process		1108	GO:0015727	lactate_transport	biological_process		1058	GO:0022900	electron_transport_chain	biological_process		1092	GO:0007155	cell_adhesion	biological_process		1524	GO:0007155	cell_adhesion	biological_process		1051	GO:0051205	protein_insertion_into_membrane	biological_process		1112
										GO:0005976	polysaccharide_metabolic_process	biological_process		1081	GO:0031554	regulation_of_transcription_termination	_DNA-dependent	biological_process	1057	GO:0031388	organic_acid_phosphorylation	biological_process		1092	GO:0046034	ATP_metabolic_process	biological_process		1486	GO:0019299	rhamnose_metabolic_process	biological_process		1051	GO:0006605	protein_targeting	biological_process		1088
										GO:0031554	regulation_of_transcription_termination	_DNA-dependent	biological_process	1065	GO:0005976	polysaccharide_metabolic_process	biological_process		1024	GO:0005976	polysaccharide_metabolic_process	biological_process		1071	GO:0008612	peptidyl-lysine_modification_to_hypusine	biological_process		1461	GO:0006605	protein_targeting	biological_process		1035	GO:0009244	lipopolysaccharide_core_region_biosynthetic_process	biological_process		1082
										GO:0022900	electron_transport_chain	biological_process		1055	GO:0009059	macromolecule_biosynthetic_process	biological_process		1020	GO:0006605	protein_targeting	biological_process		1069	GO:0006555	methionine_metabolic_process	biological_process		1460	GO:0015948	methanogenesis	biological_process		1032	GO:0046034	ATP_metabolic_process	biological_process		1082
										GO:0006559	L-phenylalanine_catabolic_process	biological_process		1033	GO:0015937	coenzyme_A_biosynthetic_process	biological_process		1007	GO:0009082	branched_chain_family_amino_acid_biosynthetic_process	biological_process		1048	GO:0045893	positive_regulation_of_transcription	_DNA-dependent	biological_process	1453	GO:0006555	methionine_metabolic_process	biological_process		1025	GO:0015948	methanogenesis	biological_process		1064
										GO:0006570	tyrosine_metabolic_process	biological_process		1033	GO:0005978	glycogen_biosynthetic_process	biological_process		998	GO:0015937	coenzyme_A_biosynthetic_process	biological_process		1030	GO:0006040	amino_sugar_metabolic_process	biological_process		1446	GO:0008612	peptidyl-lysine_modification_to_hypusine	biological_process		1018	GO:0019299	rhamnose_metabolic_process	biological_process		1059
										GO:0009059	macromolecule_biosynthetic_process	biological_process		1006	GO:0022900	electron_transport_chain	biological_process		993	GO:0005978	glycogen_biosynthetic_process	biological_process		1018	GO:0006605	protein_targeting	biological_process		1425	GO:0009244	lipopolysaccharide_core_region_biosynthetic_process	biological_process		1015	GO:0045893	positive_regulation_of_transcription	_DNA-dependent	biological_process	1032
										GO:0015937	coenzyme_A_biosynthetic_process	biological_process		1005	GO:0009082	branched_chain_family_amino_acid_biosynthetic_process	biological_process		985	GO:0006479	protein_methylation	biological_process		1008	GO:0015948	methanogenesis	biological_process		1419	GO:0046034	ATP_metabolic_process	biological_process		991	GO:0006555	methionine_metabolic_process	biological_process		1031
										GO:0006522	alanine_metabolic_process	biological_process		993	GO:0006479	protein_methylation	biological_process		954	GO:0006522	alanine_metabolic_process	biological_process		997	GO:0019299	rhamnose_metabolic_process	biological_process		1415	GO:0005978	glycogen_biosynthetic_process	biological_process		985	GO:0006040	amino_sugar_metabolic_process	biological_process		1019
										GO:0009082	branched_chain_family_amino_acid_biosynthetic_process	biological_process		992	GO:0006434	seryl-tRNA_aminoacylation	biological_process		951	GO:0009249	protein_lipoylation	biological_process		993	GO:0030163	protein_catabolic_process	biological_process		1390	GO:0006012	galactose_metabolic_process	biological_process		975	GO:0015937	coenzyme_A_biosynthetic_process	biological_process		983
										GO:0006821	chloride_transport	biological_process		977	GO:0006522	alanine_metabolic_process	biological_process		937	GO:0042158	lipoprotein_biosynthetic_process	biological_process		993	GO:0009244	lipopolysaccharide_core_region_biosynthetic_process	biological_process		1374	GO:0030163	protein_catabolic_process	biological_process		974	GO:0008612	peptidyl-lysine_modification_to_hypusine	biological_process		981
										GO:0006434	seryl-tRNA_aminoacylation	biological_process		971	GO:0006559	L-phenylalanine_catabolic_process	biological_process		933	GO:0008612	peptidyl-lysine_modification_to_hypusine	biological_process		982	GO:0015937	coenzyme_A_biosynthetic_process	biological_process		1373	GO:0045893	positive_regulation_of_transcription	_DNA-dependent	biological_process	972	GO:0030163	protein_catabolic_process	biological_process		968
										GO:0005978	glycogen_biosynthetic_process	biological_process		969	GO:0006570	tyrosine_metabolic_process	biological_process		933	GO:0006434	seryl-tRNA_aminoacylation	biological_process		965	GO:0006434	seryl-tRNA_aminoacylation	biological_process		1340	GO:0006040	amino_sugar_metabolic_process	biological_process		969	GO:0005978	glycogen_biosynthetic_process	biological_process		966
										GO:0009249	protein_lipoylation	biological_process		956	GO:0009249	protein_lipoylation	biological_process		928	GO:0006559	L-phenylalanine_catabolic_process	biological_process		959	GO:0015774	polysaccharide_transport	biological_process		1332	GO:0015937	coenzyme_A_biosynthetic_process	biological_process		941	GO:0006525	arginine_metabolic_process	biological_process		963
										GO:0042158	lipoprotein_biosynthetic_process	biological_process		956	GO:0042158	lipoprotein_biosynthetic_process	biological_process		928	GO:0006570	tyrosine_metabolic_process	biological_process		959	GO:0006479	protein_methylation	biological_process		1331	GO:0009082	branched_chain_family_amino_acid_biosynthetic_process	biological_process		930	GO:0006559	L-phenylalanine_catabolic_process	biological_process		961
										GO:0006479	protein_methylation	biological_process		940	GO:0006821	chloride_transport	biological_process		920	GO:0009059	macromolecule_biosynthetic_process	biological_process		958	GO:0005978	glycogen_biosynthetic_process	biological_process		1315	GO:0015774	polysaccharide_transport	biological_process		927	GO:0006570	tyrosine_metabolic_process	biological_process		961
										GO:0006562	proline_catabolic_process	biological_process		940	GO:0015716	organic_phosphonate_transport	biological_process		919	GO:0006821	chloride_transport	biological_process		947	GO:0006522	alanine_metabolic_process	biological_process		1299	GO:0015936	coenzyme_A_metabolic_process	biological_process		922	GO:0006012	galactose_metabolic_process	biological_process		952
										GO:0031167	rRNA_methylation	biological_process		940	GO:0006040	amino_sugar_metabolic_process	biological_process		918	GO:0030259	lipid_glycosylation	biological_process		935	GO:0006525	arginine_metabolic_process	biological_process		1294	GO:0006525	arginine_metabolic_process	biological_process		918	GO:0006479	protein_methylation	biological_process		949
										GO:0045893	positive_regulation_of_transcription	_DNA-dependent	biological_process	923	GO:0008612	peptidyl-lysine_modification_to_hypusine	biological_process		910	GO:0015716	organic_phosphonate_transport	biological_process		932	GO:0009059	macromolecule_biosynthetic_process	biological_process		1290	GO:0006522	alanine_metabolic_process	biological_process		910	GO:0006434	seryl-tRNA_aminoacylation	biological_process		948
										GO:0015774	polysaccharide_transport	biological_process		919	GO:0015774	polysaccharide_transport	biological_process		904	GO:0015774	polysaccharide_transport	biological_process		929	GO:0006012	galactose_metabolic_process	biological_process		1283	GO:0006434	seryl-tRNA_aminoacylation	biological_process		898	GO:0009059	macromolecule_biosynthetic_process	biological_process		948
										GO:0051156	glucose_6-phosphate_metabolic_process	biological_process		902	GO:0045493	xylan_catabolic_process	biological_process		879	GO:0006562	proline_catabolic_process	biological_process		916	GO:0009082	branched_chain_family_amino_acid_biosynthetic_process	biological_process		1273	GO:0006562	proline_catabolic_process	biological_process		893	GO:0015774	polysaccharide_transport	biological_process		940
										GO:0015716	organic_phosphonate_transport	biological_process		894	GO:0031167	rRNA_methylation	biological_process		877	GO:0031167	rRNA_methylation	biological_process		916	GO:0051156	glucose_6-phosphate_metabolic_process	biological_process		1257	GO:0051156	glucose_6-phosphate_metabolic_process	biological_process		891	GO:0006522	alanine_metabolic_process	biological_process		922
										GO:0006040	amino_sugar_metabolic_process	biological_process		883	GO:0045893	positive_regulation_of_transcription	_DNA-dependent	biological_process	874	GO:0045893	positive_regulation_of_transcription	_DNA-dependent	biological_process	916	GO:0006562	proline_catabolic_process	biological_process		1250	GO:0009059	macromolecule_biosynthetic_process	biological_process		882	GO:0006562	proline_catabolic_process	biological_process		918
										GO:0008612	peptidyl-lysine_modification_to_hypusine	biological_process		878	GO:0006109	regulation_of_carbohydrate_metabolic_process	biological_process		861	GO:0019299	rhamnose_metabolic_process	biological_process		913	GO:0005976	polysaccharide_metabolic_process	biological_process		1236	GO:0006821	chloride_transport	biological_process		868	GO:0015936	coenzyme_A_metabolic_process	biological_process		908
										GO:0006109	regulation_of_carbohydrate_metabolic_process	biological_process		868	GO:0051156	glucose_6-phosphate_metabolic_process	biological_process		859	GO:0051156	glucose_6-phosphate_metabolic_process	biological_process		904	GO:0031167	rRNA_methylation	biological_process		1228	GO:0015740	C4-dicarboxylate_transport	biological_process		867	GO:0009082	branched_chain_family_amino_acid_biosynthetic_process	biological_process		891
										GO:0019299	rhamnose_metabolic_process	biological_process		868	GO:0006562	proline_catabolic_process	biological_process		858	GO:0009405	pathogenesis	biological_process		900	GO:0006821	chloride_transport	biological_process		1218	GO:0022900	electron_transport_chain	biological_process		858	GO:0009249	protein_lipoylation	biological_process		890
										GO:0030259	lipid_glycosylation	biological_process		867	GO:0030259	lipid_glycosylation	biological_process		849	GO:0045493	xylan_catabolic_process	biological_process		891	GO:0009249	protein_lipoylation	biological_process		1216	GO:0006479	protein_methylation	biological_process		856	GO:0042158	lipoprotein_biosynthetic_process	biological_process		890
										GO:0009405	pathogenesis	biological_process		855	GO:0009294	DNA_mediated_transformation	biological_process		837	GO:0009166	nucleotide_catabolic_process	biological_process		867	GO:0042158	lipoprotein_biosynthetic_process	biological_process		1216	GO:0009249	protein_lipoylation	biological_process		845	GO:0031167	rRNA_methylation	biological_process		879
										GO:0006523	alanine_biosynthetic_process	biological_process		836	GO:0009405	pathogenesis	biological_process		832	GO:0006040	amino_sugar_metabolic_process	biological_process		862	GO:0006559	L-phenylalanine_catabolic_process	biological_process		1215	GO:0042158	lipoprotein_biosynthetic_process	biological_process		845	GO:0009296	flagellum_assembly	biological_process		876
										GO:0045493	xylan_catabolic_process	biological_process		835	GO:0019299	rhamnose_metabolic_process	biological_process		824	GO:0006109	regulation_of_carbohydrate_metabolic_process	biological_process		854	GO:0006570	tyrosine_metabolic_process	biological_process		1215	GO:0006109	regulation_of_carbohydrate_metabolic_process	biological_process		835	GO:0005976	polysaccharide_metabolic_process	biological_process		863
										GO:0009166	nucleotide_catabolic_process	biological_process		828	GO:0009166	nucleotide_catabolic_process	biological_process		819	GO:0043043	peptide_biosynthetic_process	biological_process		843	GO:0015936	coenzyme_A_metabolic_process	biological_process		1207	GO:0006304	DNA_modification	biological_process		831	GO:0006821	chloride_transport	biological_process		859
										GO:0006304	DNA_modification	biological_process		822	GO:0009307	DNA_restriction-modification_system	biological_process		802	GO:0006523	alanine_biosynthetic_process	biological_process		839	GO:0006109	regulation_of_carbohydrate_metabolic_process	biological_process		1204	GO:0043043	peptide_biosynthetic_process	biological_process		813	GO:0051156	glucose_6-phosphate_metabolic_process	biological_process		858
										GO:0009294	DNA_mediated_transformation	biological_process		817	GO:0006523	alanine_biosynthetic_process	biological_process		783	GO:0006304	DNA_modification	biological_process		837	GO:0022900	electron_transport_chain	biological_process		1196	GO:0030259	lipid_glycosylation	biological_process		799	GO:0015740	C4-dicarboxylate_transport	biological_process		845
										GO:0043043	peptide_biosynthetic_process	biological_process		815	GO:0043043	peptide_biosynthetic_process	biological_process		772	GO:0009847	spore_germination	biological_process		831	GO:0030259	lipid_glycosylation	biological_process		1165	GO:0006559	L-phenylalanine_catabolic_process	biological_process		780	GO:0022900	electron_transport_chain	biological_process		842
										GO:0006012	galactose_metabolic_process	biological_process		792	GO:0006012	galactose_metabolic_process	biological_process		765	GO:0007155	cell_adhesion	biological_process		825	GO:0006304	DNA_modification	biological_process		1135	GO:0006570	tyrosine_metabolic_process	biological_process		780	GO:0006109	regulation_of_carbohydrate_metabolic_process	biological_process		838
										GO:0009307	DNA_restriction-modification_system	biological_process		781	GO:0006304	DNA_modification	biological_process		763	GO:0009307	DNA_restriction-modification_system	biological_process		810	GO:0009296	flagellum_assembly	biological_process		1135	GO:0031167	rRNA_methylation	biological_process		780	GO:0009052	pentose-phosphate_shunt	_non-oxidative_branch	biological_process	807
										GO:0007155	cell_adhesion	biological_process		780	GO:0009847	spore_germination	biological_process		754	GO:0009294	DNA_mediated_transformation	biological_process		809	GO:0015740	C4-dicarboxylate_transport	biological_process		1135	GO:0009166	nucleotide_catabolic_process	biological_process		767	GO:0030259	lipid_glycosylation	biological_process		806
										GO:0009847	spore_germination	biological_process		780	GO:0006084	acetyl-CoA_metabolic_process	biological_process		750	GO:0006012	galactose_metabolic_process	biological_process		786	GO:0006233	dTDP_biosynthetic_process	biological_process		1081	GO:0005991	trehalose_metabolic_process	biological_process		758	GO:0043043	peptide_biosynthetic_process	biological_process		773
										GO:0010498	proteasomal_protein_catabolic_process	biological_process		771	GO:0009052	pentose-phosphate_shunt	_non-oxidative_branch	biological_process	746	GO:0019281	L-methionine_biosynthetic_process_from_homoserine_via_O-succinyl-L-homoserine_and_cystathionine	biological_process		775	GO:0019627	urea_metabolic_process	biological_process		1080	GO:0009052	pentose-phosphate_shunt	_non-oxidative_branch	biological_process	754	GO:0019627	urea_metabolic_process	biological_process		769
										GO:0019941	modification-dependent_protein_catabolic_process	biological_process		771	GO:0007155	cell_adhesion	biological_process		743	GO:0009052	pentose-phosphate_shunt	_non-oxidative_branch	biological_process	763	GO:0009166	nucleotide_catabolic_process	biological_process		1074	GO:0005976	polysaccharide_metabolic_process	biological_process		751	GO:0046417	chorismate_metabolic_process	biological_process		766
										GO:0006525	arginine_metabolic_process	biological_process		748	GO:0019281	L-methionine_biosynthetic_process_from_homoserine_via_O-succinyl-L-homoserine_and_cystathionine	biological_process		729	GO:0009072	aromatic_amino_acid_family_metabolic_process	biological_process		746	GO:0043043	peptide_biosynthetic_process	biological_process		1074	GO:0009296	flagellum_assembly	biological_process		750	GO:0009166	nucleotide_catabolic_process	biological_process		765
										GO:0019281	L-methionine_biosynthetic_process_from_homoserine_via_O-succinyl-L-homoserine_and_cystathionine	biological_process		745	GO:0006123	mitochondrial_electron_transport	_cytochrome_c_to_oxygen	biological_process	713	GO:0006342	chromatin_silencing	biological_process		729	GO:0009052	pentose-phosphate_shunt	_non-oxidative_branch	biological_process	1068	GO:0009294	DNA_mediated_transformation	biological_process		733	GO:0006233	dTDP_biosynthetic_process	biological_process		760
										GO:0006233	dTDP_biosynthetic_process	biological_process		730	GO:0009072	aromatic_amino_acid_family_metabolic_process	biological_process		709	GO:0006476	protein_deacetylation	biological_process		729	GO:0006523	alanine_biosynthetic_process	biological_process		1055	GO:0006523	alanine_biosynthetic_process	biological_process		721	GO:0006304	DNA_modification	biological_process		758
										GO:0009052	pentose-phosphate_shunt	_non-oxidative_branch	biological_process	723	GO:0010498	proteasomal_protein_catabolic_process	biological_process		705	GO:0010038	response_to_metal_ion	biological_process		728	GO:0006004	fucose_metabolic_process	biological_process		1045	GO:0019627	urea_metabolic_process	biological_process		720	GO:0009294	DNA_mediated_transformation	biological_process		754
										GO:0009244	lipopolysaccharide_core_region_biosynthetic_process	biological_process		718	GO:0019941	modification-dependent_protein_catabolic_process	biological_process		705	GO:0009244	lipopolysaccharide_core_region_biosynthetic_process	biological_process		725	GO:0009294	DNA_mediated_transformation	biological_process		1044	GO:0006233	dTDP_biosynthetic_process	biological_process		716	GO:0006523	alanine_biosynthetic_process	biological_process		735
										GO:0009168	purine_ribonucleoside_monophosphate_biosynthetic_process	biological_process		716	GO:0009399	nitrogen_fixation	biological_process		690	GO:0051188	cofactor_biosynthetic_process	biological_process		725	GO:0046417	chorismate_metabolic_process	biological_process		1042	GO:0019281	L-methionine_biosynthetic_process_from_homoserine_via_O-succinyl-L-homoserine_and_cystathionine	biological_process		709	GO:0005991	trehalose_metabolic_process	biological_process		734
										GO:0009399	nitrogen_fixation	biological_process		706	GO:0006525	arginine_metabolic_process	biological_process		683	GO:0010498	proteasomal_protein_catabolic_process	biological_process		722	GO:0005991	trehalose_metabolic_process	biological_process		1026	GO:0009072	aromatic_amino_acid_family_metabolic_process	biological_process		707	GO:0019281	L-methionine_biosynthetic_process_from_homoserine_via_O-succinyl-L-homoserine_and_cystathionine	biological_process		726
										GO:0051188	cofactor_biosynthetic_process	biological_process		701	GO:0006233	dTDP_biosynthetic_process	biological_process		665	GO:0019941	modification-dependent_protein_catabolic_process	biological_process		722	GO:0006171	cAMP_biosynthetic_process	biological_process		1015	GO:0006004	fucose_metabolic_process	biological_process		698	GO:0006171	cAMP_biosynthetic_process	biological_process		714
										GO:0009072	aromatic_amino_acid_family_metabolic_process	biological_process		693	GO:0010038	response_to_metal_ion	biological_process		660	GO:0006084	acetyl-CoA_metabolic_process	biological_process		711	GO:0019281	L-methionine_biosynthetic_process_from_homoserine_via_O-succinyl-L-homoserine_and_cystathionine	biological_process		1009	GO:0006171	cAMP_biosynthetic_process	biological_process		696	GO:0009072	aromatic_amino_acid_family_metabolic_process	biological_process		703
										GO:0006342	chromatin_silencing	biological_process		688	GO:0006308	DNA_catabolic_process	biological_process		659	GO:0009399	nitrogen_fixation	biological_process		707	GO:0019402	galactitol_metabolic_process	biological_process		968	GO:0019402	galactitol_metabolic_process	biological_process		694	GO:0006011	UDP-glucose_metabolic_process	biological_process		699
										GO:0006476	protein_deacetylation	biological_process		688	GO:0009244	lipopolysaccharide_core_region_biosynthetic_process	biological_process		658	GO:0046417	chorismate_metabolic_process	biological_process		703	GO:0006342	chromatin_silencing	biological_process		961	GO:0046417	chorismate_metabolic_process	biological_process		677	GO:0006004	fucose_metabolic_process	biological_process		698
										GO:0006084	acetyl-CoA_metabolic_process	biological_process		673	GO:0051188	cofactor_biosynthetic_process	biological_process		658	GO:0006525	arginine_metabolic_process	biological_process		700	GO:0006476	protein_deacetylation	biological_process		961	GO:0010038	response_to_metal_ion	biological_process		667	GO:0006342	chromatin_silencing	biological_process		680
										GO:0006308	DNA_catabolic_process	biological_process		667	GO:0009168	purine_ribonucleoside_monophosphate_biosynthetic_process	biological_process		657	GO:0009168	purine_ribonucleoside_monophosphate_biosynthetic_process	biological_process		697	GO:0006430	lysyl-tRNA_aminoacylation	biological_process		950	GO:0009307	DNA_restriction-modification_system	biological_process		656	GO:0006476	protein_deacetylation	biological_process		680
										GO:0010038	response_to_metal_ion	biological_process		666	GO:0006342	chromatin_silencing	biological_process		655	GO:0006233	dTDP_biosynthetic_process	biological_process		692	GO:0009072	aromatic_amino_acid_family_metabolic_process	biological_process		934	GO:0006430	lysyl-tRNA_aminoacylation	biological_process		653	GO:0009307	DNA_restriction-modification_system	biological_process		678
										GO:0046417	chorismate_metabolic_process	biological_process		665	GO:0006476	protein_deacetylation	biological_process		655	GO:0006308	DNA_catabolic_process	biological_process		681	GO:0015851	nucleobase_transport	biological_process		934	GO:0009168	purine_ribonucleoside_monophosphate_biosynthetic_process	biological_process		652	GO:0015851	nucleobase_transport	biological_process		675
										GO:0006123	mitochondrial_electron_transport	_cytochrome_c_to_oxygen	biological_process	659	GO:0046417	chorismate_metabolic_process	biological_process		636	GO:0006123	mitochondrial_electron_transport	_cytochrome_c_to_oxygen	biological_process	680	GO:0009307	DNA_restriction-modification_system	biological_process		931	GO:0006011	UDP-glucose_metabolic_process	biological_process		651	GO:0055070	copper_ion_homeostasis	biological_process		672
										GO:0006207	de_novo'_pyrimidine_base_biosynthetic_process	biological_process		654	GO:0007205	activation_of_protein_kinase_C_activity_by_G-protein_coupled_receptor_protein_signaling_pathway	biological_process		633	GO:0042916	alkylphosphonate_transport	biological_process		676	GO:0006527	arginine_catabolic_process	biological_process		924	GO:0015851	nucleobase_transport	biological_process		651	GO:0006430	lysyl-tRNA_aminoacylation	biological_process		663
										GO:0015886	heme_transport	biological_process		648	GO:0042916	alkylphosphonate_transport	biological_process		629	GO:0006430	lysyl-tRNA_aminoacylation	biological_process		660	GO:0006011	UDP-glucose_metabolic_process	biological_process		922	GO:0055070	copper_ion_homeostasis	biological_process		638	GO:0006527	arginine_catabolic_process	biological_process		649
										GO:0007047	cellular_cell_wall_organization	biological_process		645	GO:0007047	cellular_cell_wall_organization	biological_process		615	GO:0007047	cellular_cell_wall_organization	biological_process		638	GO:0010038	response_to_metal_ion	biological_process		883	GO:0009772	photosynthetic_electron_transport_in_photosystem_II	biological_process		628	GO:0019402	galactitol_metabolic_process	biological_process		644
										GO:0055070	copper_ion_homeostasis	biological_process		625	GO:0006450	regulation_of_translational_fidelity	biological_process		603	GO:0006450	regulation_of_translational_fidelity	biological_process		637	GO:0006308	DNA_catabolic_process	biological_process		881	GO:0006342	chromatin_silencing	biological_process		607	GO:0006308	DNA_catabolic_process	biological_process		633
										GO:0007205	activation_of_protein_kinase_C_activity_by_G-protein_coupled_receptor_protein_signaling_pathway	biological_process		624	GO:0006430	lysyl-tRNA_aminoacylation	biological_process		595	GO:0006207	de_novo'_pyrimidine_base_biosynthetic_process	biological_process		618	GO:0015716	organic_phosphonate_transport	biological_process		875	GO:0006476	protein_deacetylation	biological_process		607	GO:0010038	response_to_metal_ion	biological_process		624
										GO:0042916	alkylphosphonate_transport	biological_process		624	GO:0006278	RNA-dependent_DNA_replication	biological_process		592	GO:0019478	D-amino_acid_catabolic_process	biological_process		611	GO:0055070	copper_ion_homeostasis	biological_process		864	GO:0010498	proteasomal_protein_catabolic_process	biological_process		598	GO:0009168	purine_ribonucleoside_monophosphate_biosynthetic_process	biological_process		621
										GO:0006450	regulation_of_translational_fidelity	biological_process		619	GO:0015886	heme_transport	biological_process		576	GO:0009584	detection_of_visible_light	biological_process		609	GO:0009168	purine_ribonucleoside_monophosphate_biosynthetic_process	biological_process		858	GO:0019941	modification-dependent_protein_catabolic_process	biological_process		598	GO:0015803	branched-chain_aliphatic_amino_acid_transport	biological_process		603
										GO:0006430	lysyl-tRNA_aminoacylation	biological_process		610	GO:0006402	mRNA_catabolic_process	biological_process		559	GO:0018298	protein-chromophore_linkage	biological_process		609	GO:0015803	branched-chain_aliphatic_amino_acid_transport	biological_process		855	GO:0006308	DNA_catabolic_process	biological_process		595	GO:0009772	photosynthetic_electron_transport_in_photosystem_II	biological_process		602
										GO:0015740	C4-dicarboxylate_transport	biological_process		604	GO:0015740	C4-dicarboxylate_transport	biological_process		554	GO:0006278	RNA-dependent_DNA_replication	biological_process		606	GO:0019478	D-amino_acid_catabolic_process	biological_process		837	GO:0006865	amino_acid_transport	biological_process		591	GO:0019478	D-amino_acid_catabolic_process	biological_process		595
										GO:0019478	D-amino_acid_catabolic_process	biological_process		596	GO:0009584	detection_of_visible_light	biological_process		547	GO:0006865	amino_acid_transport	biological_process		606	GO:0015813	L-glutamate_transport	biological_process		821	GO:0015803	branched-chain_aliphatic_amino_acid_transport	biological_process		588	GO:0015716	organic_phosphonate_transport	biological_process		585
										GO:0009584	detection_of_visible_light	biological_process		591	GO:0018298	protein-chromophore_linkage	biological_process		547	GO:0015740	C4-dicarboxylate_transport	biological_process		598	GO:0009772	photosynthetic_electron_transport_in_photosystem_II	biological_process		818	GO:0015716	organic_phosphonate_transport	biological_process		583	GO:0006865	amino_acid_transport	biological_process		582
										GO:0018298	protein-chromophore_linkage	biological_process		590	GO:0006011	UDP-glucose_metabolic_process	biological_process		546	GO:0015886	heme_transport	biological_process		595	GO:0006865	amino_acid_transport	biological_process		806	GO:0015813	L-glutamate_transport	biological_process		565	GO:0008645	hexose_transport	biological_process		573
										GO:0006278	RNA-dependent_DNA_replication	biological_process		581	GO:0006207	de_novo'_pyrimidine_base_biosynthetic_process	biological_process		541	GO:0042254	ribosome_biogenesis	biological_process		583	GO:0006188	IMP_biosynthetic_process	biological_process		805	GO:0044238	primary_metabolic_process	biological_process		564	GO:0006188	IMP_biosynthetic_process	biological_process		566
										GO:0006011	UDP-glucose_metabolic_process	biological_process		570	GO:0006865	amino_acid_transport	biological_process		537	GO:0007205	activation_of_protein_kinase_C_activity_by_G-protein_coupled_receptor_protein_signaling_pathway	biological_process		581	GO:0010498	proteasomal_protein_catabolic_process	biological_process		804	GO:0006207	de_novo'_pyrimidine_base_biosynthetic_process	biological_process		563	GO:0010498	proteasomal_protein_catabolic_process	biological_process		560
										GO:0006865	amino_acid_transport	biological_process		570	GO:0019478	D-amino_acid_catabolic_process	biological_process		535	GO:0006402	mRNA_catabolic_process	biological_process		569	GO:0019941	modification-dependent_protein_catabolic_process	biological_process		804	GO:0006188	IMP_biosynthetic_process	biological_process		559	GO:0019941	modification-dependent_protein_catabolic_process	biological_process		560
										GO:0006527	arginine_catabolic_process	biological_process		558	GO:0006535	cysteine_biosynthetic_process_from_serine	biological_process		530	GO:0005991	trehalose_metabolic_process	biological_process		562	GO:0015886	heme_transport	biological_process		778	GO:0015886	heme_transport	biological_process		559	GO:0015813	L-glutamate_transport	biological_process		550
										GO:0019439	aromatic_compound_catabolic_process	biological_process		549	GO:0006571	tyrosine_biosynthetic_process	biological_process		526	GO:0055070	copper_ion_homeostasis	biological_process		560	GO:0006207	de_novo'_pyrimidine_base_biosynthetic_process	biological_process		771	GO:0019478	D-amino_acid_catabolic_process	biological_process		558	GO:0015886	heme_transport	biological_process		548
										GO:0006402	mRNA_catabolic_process	biological_process		548	GO:0009296	flagellum_assembly	biological_process		525	GO:0009296	flagellum_assembly	biological_process		554	GO:0006278	RNA-dependent_DNA_replication	biological_process		765	GO:0006527	arginine_catabolic_process	biological_process		531	GO:0006207	de_novo'_pyrimidine_base_biosynthetic_process	biological_process		531
										GO:0005991	trehalose_metabolic_process	biological_process		534	GO:0055070	copper_ion_homeostasis	biological_process		525	GO:0006527	arginine_catabolic_process	biological_process		553	GO:0006450	regulation_of_translational_fidelity	biological_process		758	GO:0008645	hexose_transport	biological_process		530	GO:0044238	primary_metabolic_process	biological_process		531
										GO:0042254	ribosome_biogenesis	biological_process		529	GO:0042254	ribosome_biogenesis	biological_process		520	GO:0006571	tyrosine_biosynthetic_process	biological_process		553	GO:0008645	hexose_transport	biological_process		737	GO:0032775	DNA_methylation_on_adenine	biological_process		519	GO:0042254	ribosome_biogenesis	biological_process		519
										GO:0019402	galactitol_metabolic_process	biological_process		528	GO:0019295	coenzyme_M_biosynthetic_process	biological_process		516	GO:0006072	glycerol-3-phosphate_metabolic_process	biological_process		550	GO:0006545	glycine_biosynthetic_process	biological_process		733	GO:0051186	cofactor_metabolic_process	biological_process		517	GO:0006450	regulation_of_translational_fidelity	biological_process		517
										GO:0006826	iron_ion_transport	biological_process		525	GO:0015936	coenzyme_A_metabolic_process	biological_process		515	GO:0019439	aromatic_compound_catabolic_process	biological_process		535	GO:0009165	nucleotide_biosynthetic_process	biological_process		733	GO:0006278	RNA-dependent_DNA_replication	biological_process		512	GO:0032775	DNA_methylation_on_adenine	biological_process		510
										GO:0009296	flagellum_assembly	biological_process		525	GO:0006072	glycerol-3-phosphate_metabolic_process	biological_process		512	GO:0006011	UDP-glucose_metabolic_process	biological_process		529	GO:0044238	primary_metabolic_process	biological_process		719	GO:0051188	cofactor_biosynthetic_process	biological_process		509	GO:0007205	activation_of_protein_kinase_C_activity_by_G-protein_coupled_receptor_protein_signaling_pathway	biological_process		508
										GO:0006571	tyrosine_biosynthetic_process	biological_process		523	GO:0006527	arginine_catabolic_process	biological_process		512	GO:0015936	coenzyme_A_metabolic_process	biological_process		527	GO:0016052	carbohydrate_catabolic_process	biological_process		714	GO:0006450	regulation_of_translational_fidelity	biological_process		501	GO:0016052	carbohydrate_catabolic_process	biological_process		508
										GO:0015851	nucleobase_transport	biological_process		520	GO:0006826	iron_ion_transport	biological_process		506	GO:0019295	coenzyme_M_biosynthetic_process	biological_process		520	GO:0042254	ribosome_biogenesis	biological_process		708	GO:0042254	ribosome_biogenesis	biological_process		487	GO:0008295	spermidine_biosynthetic_process	biological_process		506
										GO:0006535	cysteine_biosynthetic_process_from_serine	biological_process		516	GO:0019439	aromatic_compound_catabolic_process	biological_process		506	GO:0006535	cysteine_biosynthetic_process_from_serine	biological_process		510	GO:0051188	cofactor_biosynthetic_process	biological_process		704	GO:0016052	carbohydrate_catabolic_process	biological_process		477	GO:0006072	glycerol-3-phosphate_metabolic_process	biological_process		502
										GO:0015936	coenzyme_A_metabolic_process	biological_process		512	GO:0006545	glycine_biosynthetic_process	biological_process		501	GO:0006438	valyl-tRNA_aminoacylation	biological_process		509	GO:0008295	spermidine_biosynthetic_process	biological_process		694	GO:0007205	activation_of_protein_kinase_C_activity_by_G-protein_coupled_receptor_protein_signaling_pathway	biological_process		473	GO:0006278	RNA-dependent_DNA_replication	biological_process		501
										GO:0019295	coenzyme_M_biosynthetic_process	biological_process		511	GO:0009165	nucleotide_biosynthetic_process	biological_process		501	GO:0051186	cofactor_metabolic_process	biological_process		498	GO:0006857	oligopeptide_transport	biological_process		688	GO:0008295	spermidine_biosynthetic_process	biological_process		473	GO:0051188	cofactor_biosynthetic_process	biological_process		495
										GO:0051186	cofactor_metabolic_process	biological_process		507	GO:0006013	mannose_metabolic_process	biological_process		499	GO:0006545	glycine_biosynthetic_process	biological_process		496	GO:0006072	glycerol-3-phosphate_metabolic_process	biological_process		687	GO:0006402	mRNA_catabolic_process	biological_process		469	GO:0051186	cofactor_metabolic_process	biological_process		494
										GO:0006013	mannose_metabolic_process	biological_process		499	GO:0019402	galactitol_metabolic_process	biological_process		491	GO:0009165	nucleotide_biosynthetic_process	biological_process		496	GO:0051186	cofactor_metabolic_process	biological_process		684	GO:0019439	aromatic_compound_catabolic_process	biological_process		469	GO:0006545	glycine_biosynthetic_process	biological_process		473
										GO:0006072	glycerol-3-phosphate_metabolic_process	biological_process		498	GO:0051186	cofactor_metabolic_process	biological_process		489	GO:0044238	primary_metabolic_process	biological_process		496	GO:0007205	activation_of_protein_kinase_C_activity_by_G-protein_coupled_receptor_protein_signaling_pathway	biological_process		682	GO:0006545	glycine_biosynthetic_process	biological_process		468	GO:0009165	nucleotide_biosynthetic_process	biological_process		473
										GO:0006879	cellular_iron_ion_homeostasis	biological_process		496	GO:0006004	fucose_metabolic_process	biological_process		476	GO:0006013	mannose_metabolic_process	biological_process		489	GO:0006402	mRNA_catabolic_process	biological_process		681	GO:0009165	nucleotide_biosynthetic_process	biological_process		468	GO:0006402	mRNA_catabolic_process	biological_process		471
										GO:0044238	primary_metabolic_process	biological_process		495	GO:0044238	primary_metabolic_process	biological_process		476	GO:0015851	nucleobase_transport	biological_process		488	GO:0019439	aromatic_compound_catabolic_process	biological_process		678	GO:0006072	glycerol-3-phosphate_metabolic_process	biological_process		466	GO:0006213	pyrimidine_nucleoside_metabolic_process	biological_process		467
										GO:0006004	fucose_metabolic_process	biological_process		492	GO:0015948	methanogenesis	biological_process		471	GO:0006826	iron_ion_transport	biological_process		485	GO:0006571	tyrosine_biosynthetic_process	biological_process		667	GO:0051262	protein_tetramerization	biological_process		466	GO:0008643	carbohydrate_transport	biological_process		464
										GO:0006545	glycine_biosynthetic_process	biological_process		485	GO:0051262	protein_tetramerization	biological_process		470	GO:0006879	cellular_iron_ion_homeostasis	biological_process		483	GO:0032775	DNA_methylation_on_adenine	biological_process		665	GO:0008643	carbohydrate_transport	biological_process		450	GO:0019069	viral_capsid_assembly	biological_process		464
										GO:0009165	nucleotide_biosynthetic_process	biological_process		485	GO:0006879	cellular_iron_ion_homeostasis	biological_process		467	GO:0019402	galactitol_metabolic_process	biological_process		478	GO:0051262	protein_tetramerization	biological_process		661	GO:0000154	rRNA_modification	biological_process		448	GO:0051262	protein_tetramerization	biological_process		460
										GO:0006438	valyl-tRNA_aminoacylation	biological_process		483	GO:0006438	valyl-tRNA_aminoacylation	biological_process		461	GO:0006200	ATP_catabolic_process	biological_process		469	GO:0008643	carbohydrate_transport	biological_process		658	GO:0019069	viral_capsid_assembly	biological_process		448	GO:0006857	oligopeptide_transport	biological_process		453
										GO:0051262	protein_tetramerization	biological_process		464	GO:0006200	ATP_catabolic_process	biological_process		460	GO:0006004	fucose_metabolic_process	biological_process		468	GO:0006213	pyrimidine_nucleoside_metabolic_process	biological_process		654	GO:0006213	pyrimidine_nucleoside_metabolic_process	biological_process		445	GO:0006571	tyrosine_biosynthetic_process	biological_process		449
										GO:0051304	chromosome_separation	biological_process		458	GO:0015851	nucleobase_transport	biological_process		456	GO:0051304	chromosome_separation	biological_process		463	GO:0006123	mitochondrial_electron_transport	_cytochrome_c_to_oxygen	biological_process	635	GO:0002098	tRNA_wobble_uridine_modification	biological_process		444	GO:0019439	aromatic_compound_catabolic_process	biological_process		449
										GO:0015948	methanogenesis	biological_process		450	GO:0000154	rRNA_modification	biological_process		452	GO:0046168	glycerol-3-phosphate_catabolic_process	biological_process		461	GO:0000154	rRNA_modification	biological_process		627	GO:0006571	tyrosine_biosynthetic_process	biological_process		441	GO:0019295	coenzyme_M_biosynthetic_process	biological_process		446
										GO:0032775	DNA_methylation_on_adenine	biological_process		442	GO:0005991	trehalose_metabolic_process	biological_process		449	GO:0015948	methanogenesis	biological_process		460	GO:0006200	ATP_catabolic_process	biological_process		622	GO:0006857	oligopeptide_transport	biological_process		433	GO:0051304	chromosome_separation	biological_process		443
										GO:0000154	rRNA_modification	biological_process		436	GO:0015813	L-glutamate_transport	biological_process		436	GO:0000154	rRNA_modification	biological_process		447	GO:0000917	barrier_septum_assembly	biological_process		612	GO:0009767	photosynthetic_electron_transport_chain	biological_process		427	GO:0000154	rRNA_modification	biological_process		442
										GO:0009098	leucine_biosynthetic_process	biological_process		431	GO:0051304	chromosome_separation	biological_process		435	GO:0006171	cAMP_biosynthetic_process	biological_process		440	GO:0019069	viral_capsid_assembly	biological_process		607	GO:0051603	proteolysis_involved_in_cellular_protein_catabolic_process	biological_process		427	GO:0046168	glycerol-3-phosphate_catabolic_process	biological_process		440
										GO:0006171	cAMP_biosynthetic_process	biological_process		428	GO:0046168	glycerol-3-phosphate_catabolic_process	biological_process		426	GO:0044038	cell_wall_macromolecule_biosynthetic_process	biological_process		438	GO:0002098	tRNA_wobble_uridine_modification	biological_process		603	GO:0042916	alkylphosphonate_transport	biological_process		419	GO:0006200	ATP_catabolic_process	biological_process		438
										GO:0046168	glycerol-3-phosphate_catabolic_process	biological_process		427	GO:0006637	acyl-CoA_metabolic_process	biological_process		420	GO:0042619	poly-hydroxybutyrate_biosynthetic_process	biological_process		431	GO:0006535	cysteine_biosynthetic_process_from_serine	biological_process		601	GO:0006200	ATP_catabolic_process	biological_process		416	GO:0006123	mitochondrial_electron_transport	_cytochrome_c_to_oxygen	biological_process	436
										GO:0006200	ATP_catabolic_process	biological_process		424	GO:0044038	cell_wall_macromolecule_biosynthetic_process	biological_process		415	GO:0051262	protein_tetramerization	biological_process		428	GO:0006826	iron_ion_transport	biological_process		599	GO:0051304	chromosome_separation	biological_process		416	GO:0006826	iron_ion_transport	biological_process		431
										GO:0006637	acyl-CoA_metabolic_process	biological_process		420	GO:0006665	sphingolipid_metabolic_process	biological_process		410	GO:0006665	sphingolipid_metabolic_process	biological_process		424	GO:0006438	valyl-tRNA_aminoacylation	biological_process		591	GO:0006879	cellular_iron_ion_homeostasis	biological_process		415	GO:0006879	cellular_iron_ion_homeostasis	biological_process		430
										GO:0044038	cell_wall_macromolecule_biosynthetic_process	biological_process		418	GO:0006788	heme_oxidation	biological_process		409	GO:0009186	deoxyribonucleoside_diphosphate_metabolic_process	biological_process		423	GO:0051304	chromosome_separation	biological_process		585	GO:0019295	coenzyme_M_biosynthetic_process	biological_process		413	GO:0006535	cysteine_biosynthetic_process_from_serine	biological_process		422
										GO:0042619	poly-hydroxybutyrate_biosynthetic_process	biological_process		411	GO:0009098	leucine_biosynthetic_process	biological_process		409	GO:0006694	steroid_biosynthetic_process	biological_process		417	GO:0042916	alkylphosphonate_transport	biological_process		584	GO:0009399	nitrogen_fixation	biological_process		411	GO:0000271	polysaccharide_biosynthetic_process	biological_process		418
										GO:0006213	pyrimidine_nucleoside_metabolic_process	biological_process		403	GO:0006171	cAMP_biosynthetic_process	biological_process		406	GO:0006637	acyl-CoA_metabolic_process	biological_process		414	GO:0051603	proteolysis_involved_in_cellular_protein_catabolic_process	biological_process		579	GO:0006438	valyl-tRNA_aminoacylation	biological_process		408	GO:0009767	photosynthetic_electron_transport_chain	biological_process		415
										GO:0009097	isoleucine_biosynthetic_process	biological_process		398	GO:0032775	DNA_methylation_on_adenine	biological_process		402	GO:0032775	DNA_methylation_on_adenine	biological_process		412	GO:0009399	nitrogen_fixation	biological_process		575	GO:0006826	iron_ion_transport	biological_process		399	GO:0006438	valyl-tRNA_aminoacylation	biological_process		408
										GO:0015813	L-glutamate_transport	biological_process		398	GO:0042619	poly-hydroxybutyrate_biosynthetic_process	biological_process		398	GO:0015813	L-glutamate_transport	biological_process		407	GO:0046168	glycerol-3-phosphate_catabolic_process	biological_process		575	GO:0000271	polysaccharide_biosynthetic_process	biological_process		397	GO:0019310	inositol_catabolic_process	biological_process		403
										GO:0015803	branched-chain_aliphatic_amino_acid_transport	biological_process		397	GO:0009097	isoleucine_biosynthetic_process	biological_process		394	GO:0006213	pyrimidine_nucleoside_metabolic_process	biological_process		400	GO:0009767	photosynthetic_electron_transport_chain	biological_process		562	GO:0000917	barrier_septum_assembly	biological_process		395	GO:0042916	alkylphosphonate_transport	biological_process		401
										GO:0005996	monosaccharide_metabolic_process	biological_process		395	GO:0006694	steroid_biosynthetic_process	biological_process		390	GO:0009097	isoleucine_biosynthetic_process	biological_process		395	GO:0000271	polysaccharide_biosynthetic_process	biological_process		550	GO:0046168	glycerol-3-phosphate_catabolic_process	biological_process		394	GO:0000917	barrier_septum_assembly	biological_process		400
										GO:0006788	heme_oxidation	biological_process		395	GO:0005996	monosaccharide_metabolic_process	biological_process		383	GO:0005996	monosaccharide_metabolic_process	biological_process		392	GO:0019295	coenzyme_M_biosynthetic_process	biological_process		548	GO:0009097	isoleucine_biosynthetic_process	biological_process		385	GO:0009399	nitrogen_fixation	biological_process		400
										GO:0000917	barrier_septum_assembly	biological_process		394	GO:0015803	branched-chain_aliphatic_amino_acid_transport	biological_process		372	GO:0015803	branched-chain_aliphatic_amino_acid_transport	biological_process		392	GO:0009372	quorum_sensing	biological_process		539	GO:0006123	mitochondrial_electron_transport	_cytochrome_c_to_oxygen	biological_process	378	GO:0002098	tRNA_wobble_uridine_modification	biological_process		398
										GO:0030494	bacteriochlorophyll_biosynthetic_process	biological_process		392	GO:0000271	polysaccharide_biosynthetic_process	biological_process		371	GO:0006788	heme_oxidation	biological_process		382	GO:0006013	mannose_metabolic_process	biological_process		537	GO:0006836	neurotransmitter_transport	biological_process		377	GO:0051603	proteolysis_involved_in_cellular_protein_catabolic_process	biological_process		394
										GO:0019685	photosynthesis	_dark_reaction	biological_process	391	GO:0006213	pyrimidine_nucleoside_metabolic_process	biological_process		371	GO:0000917	barrier_septum_assembly	biological_process		381	GO:0006879	cellular_iron_ion_homeostasis	biological_process		536	GO:0009372	quorum_sensing	biological_process		377	GO:0006836	neurotransmitter_transport	biological_process		380
										GO:0006665	sphingolipid_metabolic_process	biological_process		390	GO:0000917	barrier_septum_assembly	biological_process		366	GO:0030245	cellulose_catabolic_process	biological_process		378	GO:0019645	anaerobic_electron_transport_chain	biological_process		526	GO:0006535	cysteine_biosynthetic_process_from_serine	biological_process		375	GO:0009372	quorum_sensing	biological_process		376
										GO:0006694	steroid_biosynthetic_process	biological_process		379	GO:0030494	bacteriochlorophyll_biosynthetic_process	biological_process		366	GO:0009098	leucine_biosynthetic_process	biological_process		374	GO:0009097	isoleucine_biosynthetic_process	biological_process		522	GO:0006013	mannose_metabolic_process	biological_process		374	GO:0006367	transcription_initiation_from_RNA_polymerase_II_promoter	biological_process		374
										GO:0006857	oligopeptide_transport	biological_process		377	GO:0019685	photosynthesis	_dark_reaction	biological_process	363	GO:0009291	unidirectional_conjugation	biological_process		374	GO:0006836	neurotransmitter_transport	biological_process		518	GO:0019543	propionate_catabolic_process	biological_process		371	GO:0046080	dUTP_metabolic_process	biological_process		372
										GO:0009186	deoxyribonucleoside_diphosphate_metabolic_process	biological_process		376	GO:0009186	deoxyribonucleoside_diphosphate_metabolic_process	biological_process		359	GO:0000271	polysaccharide_biosynthetic_process	biological_process		367	GO:0016044	cellular_membrane_organization	biological_process		517	GO:0019310	inositol_catabolic_process	biological_process		363	GO:0006013	mannose_metabolic_process	biological_process		363
										GO:0007154	cell_communication	biological_process		358	GO:0046080	dUTP_metabolic_process	biological_process		344	GO:0015703	chromate_transport	biological_process		363	GO:0046080	dUTP_metabolic_process	biological_process		509	GO:0019645	anaerobic_electron_transport_chain	biological_process		358	GO:0019645	anaerobic_electron_transport_chain	biological_process		363
										GO:0015703	chromate_transport	biological_process		357	GO:0008645	hexose_transport	biological_process		341	GO:0016037	light_absorption	biological_process		361	GO:0019543	propionate_catabolic_process	biological_process		505	GO:0006367	transcription_initiation_from_RNA_polymerase_II_promoter	biological_process		352	GO:0009097	isoleucine_biosynthetic_process	biological_process		360
										GO:0000271	polysaccharide_biosynthetic_process	biological_process		354	GO:0006857	oligopeptide_transport	biological_process		337	GO:0046654	tetrahydrofolate_biosynthetic_process	biological_process		361	GO:0019310	inositol_catabolic_process	biological_process		497	GO:0046080	dUTP_metabolic_process	biological_process		335	GO:0009098	leucine_biosynthetic_process	biological_process		352
										GO:0046080	dUTP_metabolic_process	biological_process		353	GO:0009291	unidirectional_conjugation	biological_process		337	GO:0042549	photosystem_II_stabilization	biological_process		359	GO:0006367	transcription_initiation_from_RNA_polymerase_II_promoter	biological_process		495	GO:0009291	unidirectional_conjugation	biological_process		334	GO:0016044	cellular_membrane_organization	biological_process		352
										GO:0008645	hexose_transport	biological_process		350	GO:0007154	cell_communication	biological_process		335	GO:0008295	spermidine_biosynthetic_process	biological_process		358	GO:0009291	unidirectional_conjugation	biological_process		491	GO:0009186	deoxyribonucleoside_diphosphate_metabolic_process	biological_process		331	GO:0009584	detection_of_visible_light	biological_process		351
										GO:0042549	photosystem_II_stabilization	biological_process		350	GO:0008295	spermidine_biosynthetic_process	biological_process		335	GO:0046080	dUTP_metabolic_process	biological_process		349	GO:0009186	deoxyribonucleoside_diphosphate_metabolic_process	biological_process		479	GO:0016044	cellular_membrane_organization	biological_process		331	GO:0018298	protein-chromophore_linkage	biological_process		351
										GO:0016052	carbohydrate_catabolic_process	biological_process		348	GO:0015703	chromate_transport	biological_process		333	GO:0006857	oligopeptide_transport	biological_process		347	GO:0009098	leucine_biosynthetic_process	biological_process		477	GO:0009098	leucine_biosynthetic_process	biological_process		318	GO:0009291	unidirectional_conjugation	biological_process		347
										GO:0046654	tetrahydrofolate_biosynthetic_process	biological_process		344	GO:0016052	carbohydrate_catabolic_process	biological_process		333	GO:0017003	protein-heme_linkage	biological_process		342	GO:0009584	detection_of_visible_light	biological_process		475	GO:0006665	sphingolipid_metabolic_process	biological_process		316	GO:0019543	propionate_catabolic_process	biological_process		345
										GO:0017003	protein-heme_linkage	biological_process		342	GO:0017003	protein-heme_linkage	biological_process		333	GO:0016052	carbohydrate_catabolic_process	biological_process		340	GO:0018298	protein-chromophore_linkage	biological_process		475	GO:0005996	monosaccharide_metabolic_process	biological_process		310	GO:0009186	deoxyribonucleoside_diphosphate_metabolic_process	biological_process		344
										GO:0046677	response_to_antibiotic	biological_process		340	GO:0016037	light_absorption	biological_process		332	GO:0030494	bacteriochlorophyll_biosynthetic_process	biological_process		338	GO:0005996	monosaccharide_metabolic_process	biological_process		472	GO:0046654	tetrahydrofolate_biosynthetic_process	biological_process		304	GO:0006665	sphingolipid_metabolic_process	biological_process		324
										GO:0009291	unidirectional_conjugation	biological_process		338	GO:0046654	tetrahydrofolate_biosynthetic_process	biological_process		324	GO:0046677	response_to_antibiotic	biological_process		338	GO:0006665	sphingolipid_metabolic_process	biological_process		465	GO:0006051	N-acetylmannosamine_metabolic_process	biological_process		302	GO:0006282	regulation_of_DNA_repair	biological_process		304
										GO:0008295	spermidine_biosynthetic_process	biological_process		333	GO:0042549	photosystem_II_stabilization	biological_process		311	GO:0019685	photosynthesis	_dark_reaction	biological_process	337	GO:0010033	response_to_organic_substance	biological_process		432	GO:0006433	prolyl-tRNA_aminoacylation	biological_process		302	GO:0017003	protein-heme_linkage	biological_process		302
										GO:0019310	inositol_catabolic_process	biological_process		323	GO:0030245	cellulose_catabolic_process	biological_process		309	GO:0009636	response_to_toxin	biological_process		333	GO:0017003	protein-heme_linkage	biological_process		425	GO:0017003	protein-heme_linkage	biological_process		300	GO:0006637	acyl-CoA_metabolic_process	biological_process		299
										GO:0006433	prolyl-tRNA_aminoacylation	biological_process		320	GO:0031221	arabinan_metabolic_process	biological_process		301	GO:0008645	hexose_transport	biological_process		329	GO:0046654	tetrahydrofolate_biosynthetic_process	biological_process		425	GO:0009584	detection_of_visible_light	biological_process		297	GO:0033539	fatty_acid_beta-oxidation_using_acyl-CoA_dehydrogenase	biological_process		296
										GO:0009636	response_to_toxin	biological_process		319	GO:0046677	response_to_antibiotic	biological_process		295	GO:0007154	cell_communication	biological_process		319	GO:0006637	acyl-CoA_metabolic_process	biological_process		419	GO:0018298	protein-chromophore_linkage	biological_process		295	GO:0006051	N-acetylmannosamine_metabolic_process	biological_process		295
										GO:0006836	neurotransmitter_transport	biological_process		314	GO:0007010	cytoskeleton_organization	biological_process		291	GO:0016044	cellular_membrane_organization	biological_process		311	GO:0006282	regulation_of_DNA_repair	biological_process		414	GO:0006282	regulation_of_DNA_repair	biological_process		294	GO:0015703	chromate_transport	biological_process		295
										GO:0016037	light_absorption	biological_process		311	GO:0019543	propionate_catabolic_process	biological_process		289	GO:0016598	protein_arginylation	biological_process		305	GO:0015703	chromate_transport	biological_process		413	GO:0033539	fatty_acid_beta-oxidation_using_acyl-CoA_dehydrogenase	biological_process		290	GO:0046654	tetrahydrofolate_biosynthetic_process	biological_process		295
										GO:0006188	IMP_biosynthetic_process	biological_process		310	GO:0009636	response_to_toxin	biological_process		288	GO:0048511	rhythmic_process	biological_process		305	GO:0006694	steroid_biosynthetic_process	biological_process		410	GO:0007010	cytoskeleton_organization	biological_process		279	GO:0005996	monosaccharide_metabolic_process	biological_process		292
										GO:0008643	carbohydrate_transport	biological_process		309	GO:0006836	neurotransmitter_transport	biological_process		287	GO:0016042	lipid_catabolic_process	biological_process		304	GO:0007010	cytoskeleton_organization	biological_process		402	GO:0008360	regulation_of_cell_shape	biological_process		279	GO:0006433	prolyl-tRNA_aminoacylation	biological_process		291
										GO:0007010	cytoskeleton_organization	biological_process		308	GO:0046373	L-arabinose_metabolic_process	biological_process		286	GO:0006433	prolyl-tRNA_aminoacylation	biological_process		298	GO:0031221	arabinan_metabolic_process	biological_process		401	GO:0006694	steroid_biosynthetic_process	biological_process		277	GO:0008360	regulation_of_cell_shape	biological_process		291
										GO:0030245	cellulose_catabolic_process	biological_process		307	GO:0006282	regulation_of_DNA_repair	biological_process		284	GO:0007010	cytoskeleton_organization	biological_process		294	GO:0046411	2-keto-3-deoxygluconate_transport	biological_process		393	GO:0006928	cellular_component_movement	biological_process		276	GO:0031221	arabinan_metabolic_process	biological_process		285
										GO:0016598	protein_arginylation	biological_process		305	GO:0019310	inositol_catabolic_process	biological_process		281	GO:0019069	viral_capsid_assembly	biological_process		293	GO:0006051	N-acetylmannosamine_metabolic_process	biological_process		391	GO:0030244	cellulose_biosynthetic_process	biological_process		276	GO:0006089	lactate_metabolic_process	biological_process		282
										GO:0046373	L-arabinose_metabolic_process	biological_process		294	GO:0006433	prolyl-tRNA_aminoacylation	biological_process		280	GO:0006282	regulation_of_DNA_repair	biological_process		292	GO:0009607	response_to_biotic_stimulus	biological_process		389	GO:0006089	lactate_metabolic_process	biological_process		269	GO:0010033	response_to_organic_substance	biological_process		280
										GO:0031221	arabinan_metabolic_process	biological_process		290	GO:0002098	tRNA_wobble_uridine_modification	biological_process		279	GO:0015672	monovalent_inorganic_cation_transport	biological_process		290	GO:0006928	cellular_component_movement	biological_process		387	GO:0006274	DNA_replication_termination	biological_process		268	GO:0009246	enterobacterial_common_antigen_biosynthetic_process	biological_process		278
										GO:0006282	regulation_of_DNA_repair	biological_process		288	GO:0016042	lipid_catabolic_process	biological_process		278	GO:0006836	neurotransmitter_transport	biological_process		286	GO:0006089	lactate_metabolic_process	biological_process		379	GO:0009246	enterobacterial_common_antigen_biosynthetic_process	biological_process		268	GO:0006388	tRNA_splicing	_via_endonucleolytic_cleavage_and_ligation	biological_process	271
										GO:0015672	monovalent_inorganic_cation_transport	biological_process		285	GO:0009372	quorum_sensing	biological_process		277	GO:0046373	L-arabinose_metabolic_process	biological_process		285	GO:0030244	cellulose_biosynthetic_process	biological_process		376	GO:0015703	chromate_transport	biological_process		268	GO:0046411	2-keto-3-deoxygluconate_transport	biological_process		270
										GO:0048511	rhythmic_process	biological_process		284	GO:0016598	protein_arginylation	biological_process		276	GO:0019310	inositol_catabolic_process	biological_process		282	GO:0006388	tRNA_splicing	_via_endonucleolytic_cleavage_and_ligation	biological_process	374	GO:0046411	2-keto-3-deoxygluconate_transport	biological_process		266	GO:0006694	steroid_biosynthetic_process	biological_process		269
										GO:0090124	N-4_methylation_of_cytosine	biological_process		282	GO:0048511	rhythmic_process	biological_process		276	GO:0009372	quorum_sensing	biological_process		271	GO:0015711	organic_anion_transport	biological_process		371	GO:0010033	response_to_organic_substance	biological_process		265	GO:0006928	cellular_component_movement	biological_process		267
										GO:0009372	quorum_sensing	biological_process		281	GO:0016044	cellular_membrane_organization	biological_process		266	GO:0031221	arabinan_metabolic_process	biological_process		267	GO:0009246	enterobacterial_common_antigen_biosynthetic_process	biological_process		364	GO:0015711	organic_anion_transport	biological_process		262	GO:0006824	cobalt_ion_transport	biological_process		266
										GO:0019543	propionate_catabolic_process	biological_process		280	GO:0019069	viral_capsid_assembly	biological_process		266	GO:0010033	response_to_organic_substance	biological_process		265	GO:0006433	prolyl-tRNA_aminoacylation	biological_process		363	GO:0006388	tRNA_splicing	_via_endonucleolytic_cleavage_and_ligation	biological_process	258	GO:0016042	lipid_catabolic_process	biological_process		265
										GO:0016042	lipid_catabolic_process	biological_process		274	GO:0090124	N-4_methylation_of_cytosine	biological_process		264	GO:0019543	propionate_catabolic_process	biological_process		265	GO:0008360	regulation_of_cell_shape	biological_process		360	GO:0016042	lipid_catabolic_process	biological_process		257	GO:0007010	cytoskeleton_organization	biological_process		263
										GO:0019069	viral_capsid_assembly	biological_process		274	GO:0006561	proline_biosynthetic_process	biological_process		258	GO:0090124	N-4_methylation_of_cytosine	biological_process		259	GO:0010124	phenylacetate_catabolic_process	biological_process		354	GO:0031221	arabinan_metabolic_process	biological_process		256	GO:0010124	phenylacetate_catabolic_process	biological_process		263
										GO:0016044	cellular_membrane_organization	biological_process		273	GO:0006401	RNA_catabolic_process	biological_process		256	GO:0002098	tRNA_wobble_uridine_modification	biological_process		256	GO:0016042	lipid_catabolic_process	biological_process		351	GO:0042619	poly-hydroxybutyrate_biosynthetic_process	biological_process		247	GO:0030244	cellulose_biosynthetic_process	biological_process		257
										GO:0006824	cobalt_ion_transport	biological_process		263	GO:0015672	monovalent_inorganic_cation_transport	biological_process		255	GO:0006188	IMP_biosynthetic_process	biological_process		256	GO:0015746	citrate_transport	biological_process		349	GO:0006637	acyl-CoA_metabolic_process	biological_process		245	GO:0042545	cell_wall_modification	biological_process		256
										GO:0005985	sucrose_metabolic_process	biological_process		253	GO:0006824	cobalt_ion_transport	biological_process		252	GO:0008643	carbohydrate_transport	biological_process		256	GO:0006878	cellular_copper_ion_homeostasis	biological_process		348	GO:0046373	L-arabinose_metabolic_process	biological_process		243	GO:0009607	response_to_biotic_stimulus	biological_process		255
										GO:0006561	proline_biosynthetic_process	biological_process		250	GO:0008643	carbohydrate_transport	biological_process		251	GO:0006824	cobalt_ion_transport	biological_process		253	GO:0006274	DNA_replication_termination	biological_process		345	GO:0015746	citrate_transport	biological_process		242	GO:0015746	citrate_transport	biological_process		254
										GO:0016117	carotenoid_biosynthetic_process	biological_process		247	GO:0006878	cellular_copper_ion_homeostasis	biological_process		247	GO:0006561	proline_biosynthetic_process	biological_process		251	GO:0042545	cell_wall_modification	biological_process		340	GO:0042545	cell_wall_modification	biological_process		242	GO:0043064	flagellum_organization	biological_process		249
										GO:0010033	response_to_organic_substance	biological_process		246	GO:0006188	IMP_biosynthetic_process	biological_process		245	GO:0016117	carotenoid_biosynthetic_process	biological_process		250	GO:0033539	fatty_acid_beta-oxidation_using_acyl-CoA_dehydrogenase	biological_process		335	GO:0006878	cellular_copper_ion_homeostasis	biological_process		241	GO:0015711	organic_anion_transport	biological_process		243
										GO:0016539	intein-mediated_protein_splicing	biological_process		243	GO:0005985	sucrose_metabolic_process	biological_process		240	GO:0016539	intein-mediated_protein_splicing	biological_process		243	GO:0044038	cell_wall_macromolecule_biosynthetic_process	biological_process		335	GO:0009607	response_to_biotic_stimulus	biological_process		228	GO:0006274	DNA_replication_termination	biological_process		242
										GO:0015746	citrate_transport	biological_process		240	GO:0016117	carotenoid_biosynthetic_process	biological_process		237	GO:0005985	sucrose_metabolic_process	biological_process		236	GO:0042122	alginic_acid_catabolic_process	biological_process		332	GO:0018106	peptidyl-histidine_phosphorylation	biological_process		227	GO:0018106	peptidyl-histidine_phosphorylation	biological_process		242
										GO:0009056	catabolic_process	biological_process		237	GO:0016539	intein-mediated_protein_splicing	biological_process		230	GO:0006401	RNA_catabolic_process	biological_process		236	GO:0043064	flagellum_organization	biological_process		329	GO:0007154	cell_communication	biological_process		225	GO:0046373	L-arabinose_metabolic_process	biological_process		237
										GO:0006878	cellular_copper_ion_homeostasis	biological_process		235	GO:0010033	response_to_organic_substance	biological_process		224	GO:0006878	cellular_copper_ion_homeostasis	biological_process		236	GO:0018106	peptidyl-histidine_phosphorylation	biological_process		323	GO:0046677	response_to_antibiotic	biological_process		224	GO:0042619	poly-hydroxybutyrate_biosynthetic_process	biological_process		233
										GO:0019441	tryptophan_catabolic_process_to_kynurenine	biological_process		232	GO:0006367	transcription_initiation_from_RNA_polymerase_II_promoter	biological_process		218	GO:0015746	citrate_transport	biological_process		223	GO:0016539	intein-mediated_protein_splicing	biological_process		319	GO:0044038	cell_wall_macromolecule_biosynthetic_process	biological_process		220	GO:0042122	alginic_acid_catabolic_process	biological_process		222
										GO:0000272	polysaccharide_catabolic_process	biological_process		230	GO:0019441	tryptophan_catabolic_process_to_kynurenine	biological_process		217	GO:0006481	C-terminal_protein_methylation	biological_process		221	GO:0007154	cell_communication	biological_process		317	GO:0042122	alginic_acid_catabolic_process	biological_process		218	GO:0016539	intein-mediated_protein_splicing	biological_process		220
										GO:0006573	valine_metabolic_process	biological_process		225	GO:0015746	citrate_transport	biological_process		214	GO:0009439	cyanate_metabolic_process	biological_process		221	GO:0009229	thiamine_diphosphate_biosynthetic_process	biological_process		310	GO:0015672	monovalent_inorganic_cation_transport	biological_process		217	GO:0015672	monovalent_inorganic_cation_transport	biological_process		219
										GO:0002098	tRNA_wobble_uridine_modification	biological_process		224	GO:0033539	fatty_acid_beta-oxidation_using_acyl-CoA_dehydrogenase	biological_process		206	GO:0031412	gas_vesicle_organization	biological_process		214	GO:0042619	poly-hydroxybutyrate_biosynthetic_process	biological_process		310	GO:0016539	intein-mediated_protein_splicing	biological_process		214	GO:0009636	response_to_toxin	biological_process		216
										GO:0006401	RNA_catabolic_process	biological_process		223	GO:0006051	N-acetylmannosamine_metabolic_process	biological_process		199	GO:0033539	fatty_acid_beta-oxidation_using_acyl-CoA_dehydrogenase	biological_process		213	GO:0000272	polysaccharide_catabolic_process	biological_process		302	GO:0030245	cellulose_catabolic_process	biological_process		212	GO:0030245	cellulose_catabolic_process	biological_process		213
										GO:0008360	regulation_of_cell_shape	biological_process		213	GO:0009439	cyanate_metabolic_process	biological_process		199	GO:0044341	sodium-dependent_phosphate_transport	biological_process		209	GO:0051103	DNA_ligation_involved_in_DNA_repair	biological_process		298	GO:0009229	thiamine_diphosphate_biosynthetic_process	biological_process		211	GO:0006878	cellular_copper_ion_homeostasis	biological_process		212
										GO:0042122	alginic_acid_catabolic_process	biological_process		211	GO:0019645	anaerobic_electron_transport_chain	biological_process		199	GO:0042545	cell_wall_modification	biological_process		208	GO:0046373	L-arabinose_metabolic_process	biological_process		296	GO:0010124	phenylacetate_catabolic_process	biological_process		207	GO:0000272	polysaccharide_catabolic_process	biological_process		205
										GO:0006367	transcription_initiation_from_RNA_polymerase_II_promoter	biological_process		207	GO:0044341	sodium-dependent_phosphate_transport	biological_process		198	GO:0019645	anaerobic_electron_transport_chain	biological_process		206	GO:0015672	monovalent_inorganic_cation_transport	biological_process		292	GO:0043064	flagellum_organization	biological_process		207	GO:0009056	catabolic_process	biological_process		204
										GO:0042545	cell_wall_modification	biological_process		206	GO:0009056	catabolic_process	biological_process		196	GO:0009056	catabolic_process	biological_process		204	GO:0006824	cobalt_ion_transport	biological_process		291	GO:0009056	catabolic_process	biological_process		205	GO:0016598	protein_arginylation	biological_process		200
										GO:0044341	sodium-dependent_phosphate_transport	biological_process		205	GO:0043064	flagellum_organization	biological_process		196	GO:0006367	transcription_initiation_from_RNA_polymerase_II_promoter	biological_process		200	GO:0006561	proline_biosynthetic_process	biological_process		281	GO:0006561	proline_biosynthetic_process	biological_process		201	GO:0009229	thiamine_diphosphate_biosynthetic_process	biological_process		198
										GO:0030244	cellulose_biosynthetic_process	biological_process		203	GO:0042545	cell_wall_modification	biological_process		192	GO:0006388	tRNA_splicing	_via_endonucleolytic_cleavage_and_ligation	biological_process	200	GO:0046677	response_to_antibiotic	biological_process		281	GO:0006573	valine_metabolic_process	biological_process		195	GO:0044038	cell_wall_macromolecule_biosynthetic_process	biological_process		198
										GO:0051276	chromosome_organization	biological_process		203	GO:0000272	polysaccharide_catabolic_process	biological_process		189	GO:0016192	vesicle-mediated_transport	biological_process		200	GO:0031412	gas_vesicle_organization	biological_process		273	GO:0016598	protein_arginylation	biological_process		194	GO:0001514	selenocysteine_incorporation	biological_process		197
										GO:0033539	fatty_acid_beta-oxidation_using_acyl-CoA_dehydrogenase	biological_process		201	GO:0006573	valine_metabolic_process	biological_process		188	GO:0019441	tryptophan_catabolic_process_to_kynurenine	biological_process		199	GO:0016598	protein_arginylation	biological_process		272	GO:0000272	polysaccharide_catabolic_process	biological_process		191	GO:0006561	proline_biosynthetic_process	biological_process		195
										GO:0046411	2-keto-3-deoxygluconate_transport	biological_process		201	GO:0006481	C-terminal_protein_methylation	biological_process		186	GO:0008360	regulation_of_cell_shape	biological_process		196	GO:0090124	N-4_methylation_of_cytosine	biological_process		270	GO:0045490	pectin_catabolic_process	biological_process		185	GO:0007154	cell_communication	biological_process		192
										GO:0009439	cyanate_metabolic_process	biological_process		200	GO:0042742	defense_response_to_bacterium	biological_process		186	GO:0017187	peptidyl-glutamic_acid_carboxylation	biological_process		196	GO:0019290	siderophore_biosynthetic_process	biological_process		266	GO:0006824	cobalt_ion_transport	biological_process		182	GO:0006573	valine_metabolic_process	biological_process		186
										GO:0043064	flagellum_organization	biological_process		199	GO:0008360	regulation_of_cell_shape	biological_process		185	GO:0000272	polysaccharide_catabolic_process	biological_process		195	GO:0030245	cellulose_catabolic_process	biological_process		264	GO:0090124	N-4_methylation_of_cytosine	biological_process		181	GO:0032297	negative_regulation_of_DNA-dependent_DNA_replication_initiation	biological_process		185
										GO:0051103	DNA_ligation_involved_in_DNA_repair	biological_process		194	GO:0031412	gas_vesicle_organization	biological_process		185	GO:0009607	response_to_biotic_stimulus	biological_process		194	GO:0051276	chromosome_organization	biological_process		261	GO:0019290	siderophore_biosynthetic_process	biological_process		180	GO:0050920	regulation_of_chemotaxis	biological_process		183
										GO:0031412	gas_vesicle_organization	biological_process		190	GO:0042122	alginic_acid_catabolic_process	biological_process		180	GO:0006573	valine_metabolic_process	biological_process		188	GO:0001514	selenocysteine_incorporation	biological_process		260	GO:0050920	regulation_of_chemotaxis	biological_process		176	GO:0030092	regulation_of_flagellum_assembly	biological_process		182
										GO:0006596	polyamine_biosynthetic_process	biological_process		186	GO:0010124	phenylacetate_catabolic_process	biological_process		179	GO:0010124	phenylacetate_catabolic_process	biological_process		185	GO:0009056	catabolic_process	biological_process		260	GO:0030435	sporulation_resulting_in_formation_of_a_cellular_spore	biological_process		174	GO:0031412	gas_vesicle_organization	biological_process		181
										GO:0006481	C-terminal_protein_methylation	biological_process		185	GO:0006388	tRNA_splicing	_via_endonucleolytic_cleavage_and_ligation	biological_process	176	GO:0006089	lactate_metabolic_process	biological_process		182	GO:0019217	regulation_of_fatty_acid_metabolic_process	biological_process		251	GO:0031412	gas_vesicle_organization	biological_process		174	GO:0046677	response_to_antibiotic	biological_process		180
										GO:0015711	organic_anion_transport	biological_process		185	GO:0019290	siderophore_biosynthetic_process	biological_process		175	GO:0030244	cellulose_biosynthetic_process	biological_process		179	GO:0045490	pectin_catabolic_process	biological_process		250	GO:0051103	DNA_ligation_involved_in_DNA_repair	biological_process		174	GO:0090124	N-4_methylation_of_cytosine	biological_process		180
										GO:0019645	anaerobic_electron_transport_chain	biological_process		185	GO:0032955	regulation_of_barrier_septum_assembly	biological_process		174	GO:0032955	regulation_of_barrier_septum_assembly	biological_process		178	GO:0006811	ion_transport	biological_process		248	GO:0001514	selenocysteine_incorporation	biological_process		173	GO:0019290	siderophore_biosynthetic_process	biological_process		175
										GO:0006505	GPI_anchor_metabolic_process	biological_process		183	GO:0051603	proteolysis_involved_in_cellular_protein_catabolic_process	biological_process		174	GO:0009229	thiamine_diphosphate_biosynthetic_process	biological_process		177	GO:0032955	regulation_of_barrier_septum_assembly	biological_process		246	GO:0009636	response_to_toxin	biological_process		172	GO:0051103	DNA_ligation_involved_in_DNA_repair	biological_process		172
										GO:0010024	phytochromobilin_biosynthetic_process	biological_process		183	GO:0006596	polyamine_biosynthetic_process	biological_process		172	GO:0042122	alginic_acid_catabolic_process	biological_process		177	GO:0019751	polyol_metabolic_process	biological_process		243	GO:0017187	peptidyl-glutamic_acid_carboxylation	biological_process		172	GO:0006811	ion_transport	biological_process		170
										GO:0010124	phenylacetate_catabolic_process	biological_process		183	GO:0051276	chromosome_organization	biological_process		170	GO:0051276	chromosome_organization	biological_process		176	GO:0044341	sodium-dependent_phosphate_transport	biological_process		242	GO:0019751	polyol_metabolic_process	biological_process		171	GO:0016117	carotenoid_biosynthetic_process	biological_process		167
										GO:0006051	N-acetylmannosamine_metabolic_process	biological_process		181	GO:0009246	enterobacterial_common_antigen_biosynthetic_process	biological_process		169	GO:0043064	flagellum_organization	biological_process		175	GO:0009636	response_to_toxin	biological_process		241	GO:0051276	chromosome_organization	biological_process		169	GO:0017187	peptidyl-glutamic_acid_carboxylation	biological_process		164
										GO:0009607	response_to_biotic_stimulus	biological_process		181	GO:0051103	DNA_ligation_involved_in_DNA_repair	biological_process		169	GO:0006051	N-acetylmannosamine_metabolic_process	biological_process		174	GO:0019441	tryptophan_catabolic_process_to_kynurenine	biological_process		240	GO:0019217	regulation_of_fatty_acid_metabolic_process	biological_process		168	GO:0032955	regulation_of_barrier_septum_assembly	biological_process		164
										GO:0046688	response_to_copper_ion	biological_process		179	GO:0009607	response_to_biotic_stimulus	biological_process		167	GO:0009117	nucleotide_metabolic_process	biological_process		172	GO:0050920	regulation_of_chemotaxis	biological_process		236	GO:0016192	vesicle-mediated_transport	biological_process		159	GO:0045490	pectin_catabolic_process	biological_process		164
										GO:0006388	tRNA_splicing	_via_endonucleolytic_cleavage_and_ligation	biological_process	176	GO:0030244	cellulose_biosynthetic_process	biological_process		167	GO:0010024	phytochromobilin_biosynthetic_process	biological_process		171	GO:0017187	peptidyl-glutamic_acid_carboxylation	biological_process		235	GO:0044341	sodium-dependent_phosphate_transport	biological_process		158	GO:0016192	vesicle-mediated_transport	biological_process		161
										GO:0009229	thiamine_diphosphate_biosynthetic_process	biological_process		175	GO:0046411	2-keto-3-deoxygluconate_transport	biological_process		166	GO:0051603	proteolysis_involved_in_cellular_protein_catabolic_process	biological_process		171	GO:0006080	substituted_mannan_metabolic_process	biological_process		234	GO:0032955	regulation_of_barrier_septum_assembly	biological_process		153	GO:0044341	sodium-dependent_phosphate_transport	biological_process		161
										GO:0009156	ribonucleoside_monophosphate_biosynthetic_process	biological_process		174	GO:0016192	vesicle-mediated_transport	biological_process		165	GO:0006596	polyamine_biosynthetic_process	biological_process		170	GO:0006401	RNA_catabolic_process	biological_process		233	GO:0046688	response_to_copper_ion	biological_process		153	GO:0030435	sporulation_resulting_in_formation_of_a_cellular_spore	biological_process		160
										GO:0044249	cellular_biosynthetic_process	biological_process		174	GO:0006505	GPI_anchor_metabolic_process	biological_process		164	GO:0043461	proton-transporting_ATP_synthase_complex_assembly	biological_process		170	GO:0016117	carotenoid_biosynthetic_process	biological_process		230	GO:0006401	RNA_catabolic_process	biological_process		150	GO:0006080	substituted_mannan_metabolic_process	biological_process		159
										GO:0032955	regulation_of_barrier_septum_assembly	biological_process		173	GO:0006021	inositol_biosynthetic_process	biological_process		162	GO:0018193	peptidyl-amino_acid_modification	biological_process		169	GO:0046688	response_to_copper_ion	biological_process		228	GO:0006855	drug_transmembrane_transport	biological_process		150	GO:0051276	chromosome_organization	biological_process		157
										GO:0017187	peptidyl-glutamic_acid_carboxylation	biological_process		172	GO:0001514	selenocysteine_incorporation	biological_process		161	GO:0046688	response_to_copper_ion	biological_process		168	GO:0016192	vesicle-mediated_transport	biological_process		227	GO:0019441	tryptophan_catabolic_process_to_kynurenine	biological_process		147	GO:0006401	RNA_catabolic_process	biological_process		156
										GO:0010027	thylakoid_membrane_organization	biological_process		165	GO:0010027	thylakoid_membrane_organization	biological_process		161	GO:0019290	siderophore_biosynthetic_process	biological_process		167	GO:0006573	valine_metabolic_process	biological_process		226	GO:0019670	anaerobic_glutamate_catabolic_process	biological_process		147	GO:0009439	cyanate_metabolic_process	biological_process		155
										GO:0018193	peptidyl-amino_acid_modification	biological_process		165	GO:0034220	ion_transmembrane_transport	biological_process		157	GO:0009246	enterobacterial_common_antigen_biosynthetic_process	biological_process		165	GO:0030092	regulation_of_flagellum_assembly	biological_process		223	GO:0006481	C-terminal_protein_methylation	biological_process		146	GO:0019751	polyol_metabolic_process	biological_process		155
										GO:0019290	siderophore_biosynthetic_process	biological_process		164	GO:0046688	response_to_copper_ion	biological_process		155	GO:0009156	ribonucleoside_monophosphate_biosynthetic_process	biological_process		164	GO:0009439	cyanate_metabolic_process	biological_process		219	GO:0030092	regulation_of_flagellum_assembly	biological_process		145	GO:0019217	regulation_of_fatty_acid_metabolic_process	biological_process		152
										GO:0006274	DNA_replication_termination	biological_process		161	GO:0006274	DNA_replication_termination	biological_process		153	GO:0010027	thylakoid_membrane_organization	biological_process		164	GO:0032297	negative_regulation_of_DNA-dependent_DNA_replication_initiation	biological_process		219	GO:0006511	ubiquitin-dependent_protein_catabolic_process	biological_process		143	GO:0006481	C-terminal_protein_methylation	biological_process		151
										GO:0042742	defense_response_to_bacterium	biological_process		161	GO:0009229	thiamine_diphosphate_biosynthetic_process	biological_process		152	GO:0044249	cellular_biosynthetic_process	biological_process		164	GO:0006511	ubiquitin-dependent_protein_catabolic_process	biological_process		213	GO:0034220	ion_transmembrane_transport	biological_process		141	GO:0009156	ribonucleoside_monophosphate_biosynthetic_process	biological_process		144
										GO:0016192	vesicle-mediated_transport	biological_process		158	GO:0045718	negative_regulation_of_flagellum_assembly	biological_process		152	GO:0006505	GPI_anchor_metabolic_process	biological_process		163	GO:0034220	ion_transmembrane_transport	biological_process		213	GO:0006788	heme_oxidation	biological_process		140	GO:0044249	cellular_biosynthetic_process	biological_process		144
										GO:0043461	proton-transporting_ATP_synthase_complex_assembly	biological_process		157	GO:0017187	peptidyl-glutamic_acid_carboxylation	biological_process		151	GO:0015711	organic_anion_transport	biological_process		163	GO:0006021	inositol_biosynthetic_process	biological_process		211	GO:0042742	defense_response_to_bacterium	biological_process		139	GO:0019670	anaerobic_glutamate_catabolic_process	biological_process		143
										GO:0006080	substituted_mannan_metabolic_process	biological_process		156	GO:0015711	organic_anion_transport	biological_process		149	GO:0034220	ion_transmembrane_transport	biological_process		163	GO:0006481	C-terminal_protein_methylation	biological_process		205	GO:0006021	inositol_biosynthetic_process	biological_process		138	GO:0042256	mature_ribosome_assembly	biological_process		140
										GO:0006928	cellular_component_movement	biological_process		154	GO:0010024	phytochromobilin_biosynthetic_process	biological_process		147	GO:0051103	DNA_ligation_involved_in_DNA_repair	biological_process		163	GO:0030435	sporulation_resulting_in_formation_of_a_cellular_spore	biological_process		202	GO:0006080	substituted_mannan_metabolic_process	biological_process		138	GO:0046688	response_to_copper_ion	biological_process		140
										GO:0045718	negative_regulation_of_flagellum_assembly	biological_process		154	GO:0006080	substituted_mannan_metabolic_process	biological_process		146	GO:0006274	DNA_replication_termination	biological_process		162	GO:0018193	peptidyl-amino_acid_modification	biological_process		196	GO:0006811	ion_transport	biological_process		138	GO:0002128	tRNA_nucleoside_ribose_methylation	biological_process		139
										GO:0009246	enterobacterial_common_antigen_biosynthetic_process	biological_process		153	GO:0006089	lactate_metabolic_process	biological_process		143	GO:0018106	peptidyl-histidine_phosphorylation	biological_process		162	GO:0006788	heme_oxidation	biological_process		195	GO:0009439	cyanate_metabolic_process	biological_process		138	GO:0019441	tryptophan_catabolic_process_to_kynurenine	biological_process		138
										GO:0006089	lactate_metabolic_process	biological_process		152	GO:0006928	cellular_component_movement	biological_process		140	GO:0006928	cellular_component_movement	biological_process		157	GO:0042256	mature_ribosome_assembly	biological_process		193	GO:0006809	nitric_oxide_biosynthetic_process	biological_process		136	GO:0034220	ion_transmembrane_transport	biological_process		137
										GO:0051603	proteolysis_involved_in_cellular_protein_catabolic_process	biological_process		152	GO:0009156	ribonucleoside_monophosphate_biosynthetic_process	biological_process		138	GO:0045718	negative_regulation_of_flagellum_assembly	biological_process		154	GO:0006505	GPI_anchor_metabolic_process	biological_process		190	GO:0009411	response_to_UV	biological_process		135	GO:0030436	asexual_sporulation	biological_process		136
										GO:0001514	selenocysteine_incorporation	biological_process		151	GO:0044249	cellular_biosynthetic_process	biological_process		138	GO:0046411	2-keto-3-deoxygluconate_transport	biological_process		153	GO:0006855	drug_transmembrane_transport	biological_process		187	GO:0016117	carotenoid_biosynthetic_process	biological_process		135	GO:0043086	negative_regulation_of_catalytic_activity	biological_process		136
										GO:0009117	nucleotide_metabolic_process	biological_process		149	GO:0046439	L-cysteine_metabolic_process	biological_process		137	GO:0042742	defense_response_to_bacterium	biological_process		151	GO:0043086	negative_regulation_of_catalytic_activity	biological_process		186	GO:0002128	tRNA_nucleoside_ribose_methylation	biological_process		134	GO:0006855	drug_transmembrane_transport	biological_process		135
										GO:0034220	ion_transmembrane_transport	biological_process		148	GO:0018193	peptidyl-amino_acid_modification	biological_process		136	GO:0019634	organic_phosphonate_metabolic_process	biological_process		149	GO:0009411	response_to_UV	biological_process		182	GO:0018193	peptidyl-amino_acid_modification	biological_process		133	GO:0018160	peptidyl-pyrromethane_cofactor_linkage	biological_process		135
										GO:0018106	peptidyl-histidine_phosphorylation	biological_process		144	GO:0019634	organic_phosphonate_metabolic_process	biological_process		134	GO:0000256	allantoin_catabolic_process	biological_process		143	GO:0009117	nucleotide_metabolic_process	biological_process		178	GO:0006505	GPI_anchor_metabolic_process	biological_process		130	GO:0006511	ubiquitin-dependent_protein_catabolic_process	biological_process		133
										GO:0006021	inositol_biosynthetic_process	biological_process		143	GO:0006760	folic_acid-containing_compound_metabolic_process	biological_process		133	GO:0050920	regulation_of_chemotaxis	biological_process		142	GO:0019670	anaerobic_glutamate_catabolic_process	biological_process		178	GO:0009156	ribonucleoside_monophosphate_biosynthetic_process	biological_process		130	GO:0000256	allantoin_catabolic_process	biological_process		131
										GO:0000256	allantoin_catabolic_process	biological_process		142	GO:0009117	nucleotide_metabolic_process	biological_process		131	GO:0019751	polyol_metabolic_process	biological_process		140	GO:0015628	protein_secretion_by_the_type_II_secretion_system	biological_process		176	GO:0044249	cellular_biosynthetic_process	biological_process		130	GO:0006505	GPI_anchor_metabolic_process	biological_process		131
										GO:0019751	polyol_metabolic_process	biological_process		140	GO:0019751	polyol_metabolic_process	biological_process		130	GO:0006021	inositol_biosynthetic_process	biological_process		139	GO:0000256	allantoin_catabolic_process	biological_process		175	GO:0015628	protein_secretion_by_the_type_II_secretion_system	biological_process		129	GO:0042742	defense_response_to_bacterium	biological_process		131
										GO:0009107	lipoate_biosynthetic_process	biological_process		139	GO:0018106	peptidyl-histidine_phosphorylation	biological_process		125	GO:0009107	lipoate_biosynthetic_process	biological_process		134	GO:0030436	asexual_sporulation	biological_process		172	GO:0032297	negative_regulation_of_DNA-dependent_DNA_replication_initiation	biological_process		129	GO:0006809	nitric_oxide_biosynthetic_process	biological_process		129
										GO:0006855	drug_transmembrane_transport	biological_process		133	GO:0046653	tetrahydrofolate_metabolic_process	biological_process		125	GO:0051479	mannosylglycerate_biosynthetic_process	biological_process		132	GO:0006470	protein_dephosphorylation	biological_process		170	GO:0042256	mature_ribosome_assembly	biological_process		129	GO:0006021	inositol_biosynthetic_process	biological_process		127
										GO:0019748	secondary_metabolic_process	biological_process		132	GO:0000256	allantoin_catabolic_process	biological_process		124	GO:0046653	tetrahydrofolate_metabolic_process	biological_process		131	GO:0009156	ribonucleoside_monophosphate_biosynthetic_process	biological_process		169	GO:0000256	allantoin_catabolic_process	biological_process		128	GO:0009411	response_to_UV	biological_process		127
										GO:0009877	nodulation	biological_process		127	GO:0007264	small_GTPase_mediated_signal_transduction	biological_process		123	GO:0006080	substituted_mannan_metabolic_process	biological_process		130	GO:0044249	cellular_biosynthetic_process	biological_process		169	GO:0030436	asexual_sporulation	biological_process		123	GO:0051479	mannosylglycerate_biosynthetic_process	biological_process		125
										GO:0019634	organic_phosphonate_metabolic_process	biological_process		127	GO:0043461	proton-transporting_ATP_synthase_complex_assembly	biological_process		122	GO:0001514	selenocysteine_incorporation	biological_process		125	GO:0002128	tRNA_nucleoside_ribose_methylation	biological_process		167	GO:0043086	negative_regulation_of_catalytic_activity	biological_process		120	GO:0006470	protein_dephosphorylation	biological_process		122
										GO:0006760	folic_acid-containing_compound_metabolic_process	biological_process		125	GO:0018160	peptidyl-pyrromethane_cofactor_linkage	biological_process		119	GO:0006511	ubiquitin-dependent_protein_catabolic_process	biological_process		122	GO:0042742	defense_response_to_bacterium	biological_process		167	GO:0048511	rhythmic_process	biological_process		119	GO:0009117	nucleotide_metabolic_process	biological_process		122
										GO:0051479	mannosylglycerate_biosynthetic_process	biological_process		124	GO:0019748	secondary_metabolic_process	biological_process		119	GO:0045490	pectin_catabolic_process	biological_process		122	GO:0051479	mannosylglycerate_biosynthetic_process	biological_process		166	GO:0006486	protein_glycosylation	biological_process		117	GO:0006323	DNA_packaging	biological_process		121
										GO:0030435	sporulation_resulting_in_formation_of_a_cellular_spore	biological_process		123	GO:0001906	cell_killing	biological_process		118	GO:0006486	protein_glycosylation	biological_process		119	GO:0008272	sulfate_transport	biological_process		165	GO:0008272	sulfate_transport	biological_process		116	GO:0034219	carbohydrate_transmembrane_transport	biological_process		121
										GO:0007623	circadian_rhythm	biological_process		122	GO:0030092	regulation_of_flagellum_assembly	biological_process		116	GO:0006470	protein_dephosphorylation	biological_process		118	GO:0034219	carbohydrate_transmembrane_transport	biological_process		164	GO:0001906	cell_killing	biological_process		115	GO:0006788	heme_oxidation	biological_process		120
										GO:0030092	regulation_of_flagellum_assembly	biological_process		121	GO:0006511	ubiquitin-dependent_protein_catabolic_process	biological_process		114	GO:0007264	small_GTPase_mediated_signal_transduction	biological_process		115	GO:0006106	fumarate_metabolic_process	biological_process		156	GO:0006470	protein_dephosphorylation	biological_process		114	GO:0008272	sulfate_transport	biological_process		118
										GO:0018160	peptidyl-pyrromethane_cofactor_linkage	biological_process		120	GO:0008272	sulfate_transport	biological_process		112	GO:0009712	catechol-containing_compound_metabolic_process	biological_process		115	GO:0048511	rhythmic_process	biological_process		154	GO:0051775	response_to_redox_state	biological_process		114	GO:0001906	cell_killing	biological_process		117
										GO:0008272	sulfate_transport	biological_process		119	GO:0051479	mannosylglycerate_biosynthetic_process	biological_process		112	GO:0008272	sulfate_transport	biological_process		113	GO:0006760	folic_acid-containing_compound_metabolic_process	biological_process		150	GO:0009117	nucleotide_metabolic_process	biological_process		111	GO:0042549	photosystem_II_stabilization	biological_process		117
										GO:0006470	protein_dephosphorylation	biological_process		115	GO:0007623	circadian_rhythm	biological_process		111	GO:0019748	secondary_metabolic_process	biological_process		113	GO:0007264	small_GTPase_mediated_signal_transduction	biological_process		150	GO:0006106	fumarate_metabolic_process	biological_process		109	GO:0006486	protein_glycosylation	biological_process		115
										GO:0006511	ubiquitin-dependent_protein_catabolic_process	biological_process		114	GO:0030435	sporulation_resulting_in_formation_of_a_cellular_spore	biological_process		108	GO:0030255	protein_secretion_by_the_type_IV_secretion_system	biological_process		111	GO:0016037	light_absorption	biological_process		150	GO:0006091	generation_of_precursor_metabolites_and_energy	biological_process		108	GO:0016037	light_absorption	biological_process		114
										GO:0007264	small_GTPase_mediated_signal_transduction	biological_process		113	GO:0050920	regulation_of_chemotaxis	biological_process		108	GO:0007040	lysosome_organization	biological_process		110	GO:0042549	photosystem_II_stabilization	biological_process		150	GO:0006323	DNA_packaging	biological_process		107	GO:0018193	peptidyl-amino_acid_modification	biological_process		114
										GO:0046653	tetrahydrofolate_metabolic_process	biological_process		113	GO:0006470	protein_dephosphorylation	biological_process		107	GO:0015628	protein_secretion_by_the_type_II_secretion_system	biological_process		110	GO:0001906	cell_killing	biological_process		146	GO:0051479	mannosylglycerate_biosynthetic_process	biological_process		104	GO:0019748	secondary_metabolic_process	biological_process		114
										GO:0015628	protein_secretion_by_the_type_II_secretion_system	biological_process		112	GO:0009107	lipoate_biosynthetic_process	biological_process		107	GO:0019217	regulation_of_fatty_acid_metabolic_process	biological_process		109	GO:0015694	mercury_ion_transport	biological_process		145	GO:0019835	cytolysis	biological_process		103	GO:0009107	lipoate_biosynthetic_process	biological_process		111
										GO:0009411	response_to_UV	biological_process		111	GO:0045490	pectin_catabolic_process	biological_process		107	GO:0006760	folic_acid-containing_compound_metabolic_process	biological_process		108	GO:0006091	generation_of_precursor_metabolites_and_energy	biological_process		144	GO:0009107	lipoate_biosynthetic_process	biological_process		102	GO:0048511	rhythmic_process	biological_process		109
										GO:0032297	negative_regulation_of_DNA-dependent_DNA_replication_initiation	biological_process		111	GO:0009877	nodulation	biological_process		103	GO:0018160	peptidyl-pyrromethane_cofactor_linkage	biological_process		108	GO:0006809	nitric_oxide_biosynthetic_process	biological_process		144	GO:0034219	carbohydrate_transmembrane_transport	biological_process		102	GO:0015628	protein_secretion_by_the_type_II_secretion_system	biological_process		108
										GO:0001906	cell_killing	biological_process		110	GO:0019242	methylglyoxal_biosynthetic_process	biological_process		102	GO:0030435	sporulation_resulting_in_formation_of_a_cellular_spore	biological_process		108	GO:0006486	protein_glycosylation	biological_process		143	GO:0046439	L-cysteine_metabolic_process	biological_process		101	GO:0006106	fumarate_metabolic_process	biological_process		105
										GO:0006486	protein_glycosylation	biological_process		108	GO:0030255	protein_secretion_by_the_type_IV_secretion_system	biological_process		99	GO:0001906	cell_killing	biological_process		106	GO:0051775	response_to_redox_state	biological_process		143	GO:0018160	peptidyl-pyrromethane_cofactor_linkage	biological_process		100	GO:0006596	polyamine_biosynthetic_process	biological_process		105
										GO:0050920	regulation_of_chemotaxis	biological_process		108	GO:0051775	response_to_redox_state	biological_process		99	GO:0009411	response_to_UV	biological_process		106	GO:0006596	polyamine_biosynthetic_process	biological_process		142	GO:0007040	lysosome_organization	biological_process		96	GO:0007264	small_GTPase_mediated_signal_transduction	biological_process		105
										GO:0046439	L-cysteine_metabolic_process	biological_process		107	GO:0006974	response_to_DNA_damage_stimulus	biological_process		97	GO:0030092	regulation_of_flagellum_assembly	biological_process		105	GO:0019634	organic_phosphonate_metabolic_process	biological_process		142	GO:0006596	polyamine_biosynthetic_process	biological_process		93	GO:0006760	folic_acid-containing_compound_metabolic_process	biological_process		103
										GO:0051775	response_to_redox_state	biological_process		106	GO:0007040	lysosome_organization	biological_process		96	GO:0006855	drug_transmembrane_transport	biological_process		104	GO:0006974	response_to_DNA_damage_stimulus	biological_process		138	GO:0016032	viral_reproduction	biological_process		93	GO:0019835	cytolysis	biological_process		103
										GO:0006493	protein_O-linked_glycosylation	biological_process		102	GO:0009411	response_to_UV	biological_process		95	GO:0006493	protein_O-linked_glycosylation	biological_process		103	GO:0009403	toxin_biosynthetic_process	biological_process		138	GO:0019634	organic_phosphonate_metabolic_process	biological_process		93	GO:0051775	response_to_redox_state	biological_process		102
										GO:0030255	protein_secretion_by_the_type_IV_secretion_system	biological_process		100	GO:0006493	protein_O-linked_glycosylation	biological_process		93	GO:0019242	methylglyoxal_biosynthetic_process	biological_process		103	GO:0060567	negative_regulation_of_transcription_termination	_DNA-dependent	biological_process	138	GO:0007264	small_GTPase_mediated_signal_transduction	biological_process		92	GO:0005985	sucrose_metabolic_process	biological_process		100
										GO:0009712	catechol-containing_compound_metabolic_process	biological_process		94	GO:0007156	homophilic_cell_adhesion	biological_process		93	GO:0009877	nodulation	biological_process		102	GO:0007040	lysosome_organization	biological_process		137	GO:0006974	response_to_DNA_damage_stimulus	biological_process		91	GO:0007040	lysosome_organization	biological_process		100
										GO:0009311	oligosaccharide_metabolic_process	biological_process		93	GO:0009712	catechol-containing_compound_metabolic_process	biological_process		93	GO:0007623	circadian_rhythm	biological_process		99	GO:0018160	peptidyl-pyrromethane_cofactor_linkage	biological_process		136	GO:0019605	butyrate_metabolic_process	biological_process		91	GO:0006974	response_to_DNA_damage_stimulus	biological_process		98
										GO:0009312	oligosaccharide_biosynthetic_process	biological_process		93	GO:0032297	negative_regulation_of_DNA-dependent_DNA_replication_initiation	biological_process		91	GO:0006108	malate_metabolic_process	biological_process		97	GO:0009107	lipoate_biosynthetic_process	biological_process		134	GO:0006760	folic_acid-containing_compound_metabolic_process	biological_process		89	GO:0019605	butyrate_metabolic_process	biological_process		97
										GO:0006075	(1->3)-beta-D-glucan_biosynthetic_process	biological_process		92	GO:0006075	(1->3)-beta-D-glucan_biosynthetic_process	biological_process		90	GO:0006974	response_to_DNA_damage_stimulus	biological_process		92	GO:0019835	cytolysis	biological_process		133	GO:0009311	oligosaccharide_metabolic_process	biological_process		88	GO:0051191	prosthetic_group_biosynthetic_process	biological_process		96
										GO:0006974	response_to_DNA_damage_stimulus	biological_process		92	GO:0009311	oligosaccharide_metabolic_process	biological_process		86	GO:0006809	nitric_oxide_biosynthetic_process	biological_process		91	GO:0019605	butyrate_metabolic_process	biological_process		131	GO:0016037	light_absorption	biological_process		88	GO:0015694	mercury_ion_transport	biological_process		95
										GO:0007156	homophilic_cell_adhesion	biological_process		92	GO:0015628	protein_secretion_by_the_type_II_secretion_system	biological_process		85	GO:0051775	response_to_redox_state	biological_process		90	GO:0030494	bacteriochlorophyll_biosynthetic_process	biological_process		127	GO:0005985	sucrose_metabolic_process	biological_process		87	GO:0009403	toxin_biosynthetic_process	biological_process		94
										GO:0019217	regulation_of_fatty_acid_metabolic_process	biological_process		92	GO:0006811	ion_transport	biological_process		83	GO:0006106	fumarate_metabolic_process	biological_process		88	GO:0046439	L-cysteine_metabolic_process	biological_process		126	GO:0030255	protein_secretion_by_the_type_IV_secretion_system	biological_process		87	GO:0019634	organic_phosphonate_metabolic_process	biological_process		92
										GO:0019605	butyrate_metabolic_process	biological_process		86	GO:0043086	negative_regulation_of_catalytic_activity	biological_process		83	GO:0032297	negative_regulation_of_DNA-dependent_DNA_replication_initiation	biological_process		88	GO:0016070	RNA_metabolic_process	biological_process		124	GO:0019748	secondary_metabolic_process	biological_process		85	GO:0006742	NADP_catabolic_process	biological_process		91
										GO:0019242	methylglyoxal_biosynthetic_process	biological_process		84	GO:0006855	drug_transmembrane_transport	biological_process		82	GO:0009311	oligosaccharide_metabolic_process	biological_process		87	GO:0042173	regulation_of_sporulation_resulting_in_formation_of_a_cellular_spore	biological_process		124	GO:0006576	cellular_biogenic_amine_metabolic_process	biological_process		83	GO:0009311	oligosaccharide_metabolic_process	biological_process		91
										GO:0045490	pectin_catabolic_process	biological_process		84	GO:0006108	malate_metabolic_process	biological_process		81	GO:0046439	L-cysteine_metabolic_process	biological_process		86	GO:0006742	NADP_catabolic_process	biological_process		123	GO:0015693	magnesium_ion_transport	biological_process		81	GO:0019363	pyridine_nucleotide_biosynthetic_process	biological_process		91
										GO:0006323	DNA_packaging	biological_process		82	GO:0019217	regulation_of_fatty_acid_metabolic_process	biological_process		81	GO:0043086	negative_regulation_of_catalytic_activity	biological_process		84	GO:0019363	pyridine_nucleotide_biosynthetic_process	biological_process		123	GO:0009432	SOS_response	biological_process		80	GO:0060567	negative_regulation_of_transcription_termination	_DNA-dependent	biological_process	90
										GO:0006357	regulation_of_transcription_from_RNA_polymerase_II_promoter	biological_process		81	GO:0002143	tRNA_wobble_position_uridine_thiolation	biological_process		80	GO:0009403	toxin_biosynthetic_process	biological_process		81	GO:0019685	photosynthesis	_dark_reaction	biological_process	123	GO:0019685	photosynthesis	_dark_reaction	biological_process	80	GO:0019685	photosynthesis	_dark_reaction	biological_process	89
										GO:0006811	ion_transport	biological_process		81	GO:0006486	protein_glycosylation	biological_process		80	GO:0019605	butyrate_metabolic_process	biological_process		78	GO:0006323	DNA_packaging	biological_process		122	GO:0030494	bacteriochlorophyll_biosynthetic_process	biological_process		80	GO:0030494	bacteriochlorophyll_biosynthetic_process	biological_process		89
										GO:0043086	negative_regulation_of_catalytic_activity	biological_process		81	GO:0017001	antibiotic_catabolic_process	biological_process		78	GO:0007017	microtubule-based_process	biological_process		77	GO:0006576	cellular_biogenic_amine_metabolic_process	biological_process		122	GO:0051782	negative_regulation_of_cell_division	biological_process		80	GO:0046439	L-cysteine_metabolic_process	biological_process		88
										GO:0006106	fumarate_metabolic_process	biological_process		78	GO:0015694	mercury_ion_transport	biological_process		77	GO:0006357	regulation_of_transcription_from_RNA_polymerase_II_promoter	biological_process		76	GO:0019748	secondary_metabolic_process	biological_process		121	GO:0006269	DNA_replication	_synthesis_of_RNA_primer	biological_process	79	GO:0006108	malate_metabolic_process	biological_process		86
										GO:0006108	malate_metabolic_process	biological_process		78	GO:0009312	oligosaccharide_biosynthetic_process	biological_process		76	GO:0019670	anaerobic_glutamate_catabolic_process	biological_process		75	GO:0005985	sucrose_metabolic_process	biological_process		119	GO:0016070	RNA_metabolic_process	biological_process		79	GO:0006091	generation_of_precursor_metabolites_and_energy	biological_process		84
										GO:0017001	antibiotic_catabolic_process	biological_process		78	GO:0006357	regulation_of_transcription_from_RNA_polymerase_II_promoter	biological_process		75	GO:0006811	ion_transport	biological_process		74	GO:0046653	tetrahydrofolate_metabolic_process	biological_process		118	GO:0042549	photosystem_II_stabilization	biological_process		78	GO:0019385	methanogenesis	_from_acetate	biological_process	84
										GO:0006742	NADP_catabolic_process	biological_process		76	GO:0006742	NADP_catabolic_process	biological_process		74	GO:0009312	oligosaccharide_biosynthetic_process	biological_process		73	GO:0009311	oligosaccharide_metabolic_process	biological_process		117	GO:0006108	malate_metabolic_process	biological_process		77	GO:0006576	cellular_biogenic_amine_metabolic_process	biological_process		81
										GO:0019363	pyridine_nucleotide_biosynthetic_process	biological_process		76	GO:0019363	pyridine_nucleotide_biosynthetic_process	biological_process		74	GO:0016070	RNA_metabolic_process	biological_process		73	GO:0030255	protein_secretion_by_the_type_IV_secretion_system	biological_process		117	GO:0007017	microtubule-based_process	biological_process		77	GO:0016032	viral_reproduction	biological_process		81
										GO:0007017	microtubule-based_process	biological_process		74	GO:0016070	RNA_metabolic_process	biological_process		72	GO:0006323	DNA_packaging	biological_process		72	GO:0072488	ammonium_transmembrane_transport	biological_process		108	GO:0046653	tetrahydrofolate_metabolic_process	biological_process		77	GO:0009250	glucan_biosynthetic_process	biological_process		80
										GO:0009403	toxin_biosynthetic_process	biological_process		74	GO:0019605	butyrate_metabolic_process	biological_process		72	GO:0046685	response_to_arsenic-containing_substance	biological_process		72	GO:0006075	(1->3)-beta-D-glucan_biosynthetic_process	biological_process		106	GO:0006075	(1->3)-beta-D-glucan_biosynthetic_process	biological_process		76	GO:0015693	magnesium_ion_transport	biological_process		79
										GO:0006858	extracellular_transport	biological_process		73	GO:0046685	response_to_arsenic-containing_substance	biological_process		72	GO:0006742	NADP_catabolic_process	biological_process		71	GO:0006108	malate_metabolic_process	biological_process		105	GO:0006742	NADP_catabolic_process	biological_process		76	GO:0016070	RNA_metabolic_process	biological_process		77
										GO:0002143	tRNA_wobble_position_uridine_thiolation	biological_process		72	GO:0006809	nitric_oxide_biosynthetic_process	biological_process		71	GO:0007156	homophilic_cell_adhesion	biological_process		71	GO:0006269	DNA_replication	_synthesis_of_RNA_primer	biological_process	104	GO:0017001	antibiotic_catabolic_process	biological_process		76	GO:0017001	antibiotic_catabolic_process	biological_process		75
										GO:0007040	lysosome_organization	biological_process		71	GO:0009395	phospholipid_catabolic_process	biological_process		70	GO:0019363	pyridine_nucleotide_biosynthetic_process	biological_process		71	GO:0046685	response_to_arsenic-containing_substance	biological_process		103	GO:0019363	pyridine_nucleotide_biosynthetic_process	biological_process		76	GO:0042173	regulation_of_sporulation_resulting_in_formation_of_a_cellular_spore	biological_process		75
										GO:0030436	asexual_sporulation	biological_process		69	GO:0072488	ammonium_transmembrane_transport	biological_process		70	GO:0043158	heterocyst_differentiation	biological_process		71	GO:0009250	glucan_biosynthetic_process	biological_process		102	GO:0046685	response_to_arsenic-containing_substance	biological_process		76	GO:0046653	tetrahydrofolate_metabolic_process	biological_process		75
										GO:0006809	nitric_oxide_biosynthetic_process	biological_process		68	GO:0006032	chitin_catabolic_process	biological_process		68	GO:0006206	pyrimidine_base_metabolic_process	biological_process		70	GO:0015693	magnesium_ion_transport	biological_process		101	GO:0015694	mercury_ion_transport	biological_process		75	GO:0006269	DNA_replication	_synthesis_of_RNA_primer	biological_process	74
										GO:0016070	RNA_metabolic_process	biological_process		68	GO:0007017	microtubule-based_process	biological_process		66	GO:0050821	protein_stabilization	biological_process		70	GO:0019385	methanogenesis	_from_acetate	biological_process	100	GO:0006357	regulation_of_transcription_from_RNA_polymerase_II_promoter	biological_process		73	GO:0006357	regulation_of_transcription_from_RNA_polymerase_II_promoter	biological_process		73
										GO:0006032	chitin_catabolic_process	biological_process		67	GO:0006106	fumarate_metabolic_process	biological_process		65	GO:0072488	ammonium_transmembrane_transport	biological_process		70	GO:0042262	DNA_protection	biological_process		100	GO:0006493	protein_O-linked_glycosylation	biological_process		73	GO:0019242	methylglyoxal_biosynthetic_process	biological_process		72
										GO:0019670	anaerobic_glutamate_catabolic_process	biological_process		66	GO:0009403	toxin_biosynthetic_process	biological_process		65	GO:0002143	tRNA_wobble_position_uridine_thiolation	biological_process		67	GO:0006357	regulation_of_transcription_from_RNA_polymerase_II_promoter	biological_process		99	GO:0009403	toxin_biosynthetic_process	biological_process		73	GO:0043165	Gram-negative-bacterium-type_cell_outer_membrane_assembly	biological_process		72
										GO:0043158	heterocyst_differentiation	biological_process		66	GO:0050821	protein_stabilization	biological_process		65	GO:0016567	protein_ubiquitination	biological_process		67	GO:0009432	SOS_response	biological_process		99	GO:0060567	negative_regulation_of_transcription_termination	_DNA-dependent	biological_process	72	GO:0030255	protein_secretion_by_the_type_IV_secretion_system	biological_process		71
										GO:0034219	carbohydrate_transmembrane_transport	biological_process		64	GO:0000746	conjugation	biological_process		64	GO:0015694	mercury_ion_transport	biological_process		66	GO:0051302	regulation_of_cell_division	biological_process		99	GO:0051191	prosthetic_group_biosynthetic_process	biological_process		70	GO:0007017	microtubule-based_process	biological_process		70
										GO:0006206	pyrimidine_base_metabolic_process	biological_process		63	GO:0015693	magnesium_ion_transport	biological_process		64	GO:0006075	(1->3)-beta-D-glucan_biosynthetic_process	biological_process		65	GO:0051782	negative_regulation_of_cell_division	biological_process		99	GO:0051302	regulation_of_cell_division	biological_process		70	GO:0006075	(1->3)-beta-D-glucan_biosynthetic_process	biological_process		69
										GO:0019835	cytolysis	biological_process		63	GO:0006323	DNA_packaging	biological_process		62	GO:0009063	cellular_amino_acid_catabolic_process	biological_process		65	GO:0007017	microtubule-based_process	biological_process		98	GO:0042262	DNA_protection	biological_process		69	GO:0009432	SOS_response	biological_process		68
										GO:0050821	protein_stabilization	biological_process		63	GO:0006858	extracellular_transport	biological_process		61	GO:0015693	magnesium_ion_transport	biological_process		64	GO:0051191	prosthetic_group_biosynthetic_process	biological_process		98	GO:0019242	methylglyoxal_biosynthetic_process	biological_process		67	GO:0009712	catechol-containing_compound_metabolic_process	biological_process		68
										GO:0009395	phospholipid_catabolic_process	biological_process		61	GO:0019670	anaerobic_glutamate_catabolic_process	biological_process		59	GO:0019835	cytolysis	biological_process		64	GO:0006032	chitin_catabolic_process	biological_process		96	GO:0019385	methanogenesis	_from_acetate	biological_process	66	GO:0042963	phage_assembly	biological_process		68
										GO:0015694	mercury_ion_transport	biological_process		60	GO:0043158	heterocyst_differentiation	biological_process		57	GO:0017001	antibiotic_catabolic_process	biological_process		63	GO:0008218	bioluminescence	biological_process		94	GO:0043165	Gram-negative-bacterium-type_cell_outer_membrane_assembly	biological_process		66	GO:0051782	negative_regulation_of_cell_division	biological_process		68
										GO:0018189	pyrroloquinoline_quinone_biosynthetic_process	biological_process		59	GO:0030436	asexual_sporulation	biological_process		56	GO:0030488	tRNA_methylation	biological_process		63	GO:0016032	viral_reproduction	biological_process		94	GO:0006032	chitin_catabolic_process	biological_process		64	GO:0009271	phage_shock	biological_process		67
										GO:0046685	response_to_arsenic-containing_substance	biological_process		59	GO:0034219	carbohydrate_transmembrane_transport	biological_process		55	GO:0030436	asexual_sporulation	biological_process		62	GO:0017183	peptidyl-diphthamide_biosynthetic_process_from_peptidyl-histidine	biological_process		92	GO:0008218	bioluminescence	biological_process		64	GO:0051302	regulation_of_cell_division	biological_process		67
										GO:0007186	G-protein_coupled_receptor_signaling_pathway	biological_process		56	GO:0006044	N-acetylglucosamine_metabolic_process	biological_process		54	GO:0006032	chitin_catabolic_process	biological_process		61	GO:0031532	actin_cytoskeleton_reorganization	biological_process		92	GO:0031532	actin_cytoskeleton_reorganization	biological_process		64	GO:0042262	DNA_protection	biological_process		66
										GO:0016567	protein_ubiquitination	biological_process		56	GO:0030908	protein_splicing	biological_process		54	GO:0034219	carbohydrate_transmembrane_transport	biological_process		61	GO:0032862	activation_of_Rho_GTPase_activity	biological_process		92	GO:0032862	activation_of_Rho_GTPase_activity	biological_process		64	GO:0017183	peptidyl-diphthamide_biosynthetic_process_from_peptidyl-histidine	biological_process		65
										GO:0006091	generation_of_precursor_metabolites_and_energy	biological_process		55	GO:0006206	pyrimidine_base_metabolic_process	biological_process		52	GO:0046938	phytochelatin_biosynthetic_process	biological_process		60	GO:0009247	glycolipid_biosynthetic_process	biological_process		91	GO:0009102	biotin_biosynthetic_process	biological_process		63	GO:0002143	tRNA_wobble_position_uridine_thiolation	biological_process		64
										GO:0030488	tRNA_methylation	biological_process		53	GO:0030488	tRNA_methylation	biological_process		52	GO:0006858	extracellular_transport	biological_process		56	GO:0009712	catechol-containing_compound_metabolic_process	biological_process		91	GO:0002143	tRNA_wobble_position_uridine_thiolation	biological_process		61	GO:0006493	protein_O-linked_glycosylation	biological_process		64
										GO:0030908	protein_splicing	biological_process		53	GO:0018189	pyrroloquinoline_quinone_biosynthetic_process	biological_process		50	GO:0007186	G-protein_coupled_receptor_signaling_pathway	biological_process		53	GO:0042963	phage_assembly	biological_process		91	GO:0009271	phage_shock	biological_process		61	GO:0009247	glycolipid_biosynthetic_process	biological_process		64
										GO:0046938	phytochelatin_biosynthetic_process	biological_process		53	GO:0006576	cellular_biogenic_amine_metabolic_process	biological_process		48	GO:0019646	aerobic_electron_transport_chain	biological_process		50	GO:0006493	protein_O-linked_glycosylation	biological_process		90	GO:0043461	proton-transporting_ATP_synthase_complex_assembly	biological_process		60	GO:0030488	tRNA_methylation	biological_process		64
										GO:0006576	cellular_biogenic_amine_metabolic_process	biological_process		50	GO:0019835	cytolysis	biological_process		47	GO:0006437	tyrosyl-tRNA_aminoacylation	biological_process		49	GO:0017001	antibiotic_catabolic_process	biological_process		89	GO:0010027	thylakoid_membrane_organization	biological_process		59	GO:0009063	cellular_amino_acid_catabolic_process	biological_process		62
										GO:0009063	cellular_amino_acid_catabolic_process	biological_process		50	GO:0000270	peptidoglycan_metabolic_process	biological_process		46	GO:0007218	neuropeptide_signaling_pathway	biological_process		49	GO:0019242	methylglyoxal_biosynthetic_process	biological_process		89	GO:0009712	catechol-containing_compound_metabolic_process	biological_process		58	GO:0006206	pyrimidine_base_metabolic_process	biological_process		61
										GO:0006044	N-acetylglucosamine_metabolic_process	biological_process		48	GO:0009432	SOS_response	biological_process		46	GO:0051302	regulation_of_cell_division	biological_process		48	GO:0009271	phage_shock	biological_process		87	GO:0009063	cellular_amino_acid_catabolic_process	biological_process		57	GO:0031532	actin_cytoskeleton_reorganization	biological_process		60
										GO:0009159	deoxyribonucleoside_monophosphate_catabolic_process	biological_process		47	GO:0051782	negative_regulation_of_cell_division	biological_process		46	GO:0060567	negative_regulation_of_transcription_termination	_DNA-dependent	biological_process	48	GO:0010027	thylakoid_membrane_organization	biological_process		86	GO:0009250	glucan_biosynthetic_process	biological_process		57	GO:0032862	activation_of_Rho_GTPase_activity	biological_process		60
										GO:0072488	ammonium_transmembrane_transport	biological_process		46	GO:0071918	urea_transmembrane_transport	biological_process		46	GO:0000270	peptidoglycan_metabolic_process	biological_process		47	GO:0043165	Gram-negative-bacterium-type_cell_outer_membrane_assembly	biological_process		85	GO:0017183	peptidyl-diphthamide_biosynthetic_process_from_peptidyl-histidine	biological_process		57	GO:0006379	mRNA_cleavage	biological_process		59
										GO:0019646	aerobic_electron_transport_chain	biological_process		45	GO:0046938	phytochelatin_biosynthetic_process	biological_process		44	GO:0006915	apoptotic_process	biological_process		47	GO:0006206	pyrimidine_base_metabolic_process	biological_process		81	GO:0042963	phage_assembly	biological_process		57	GO:0010027	thylakoid_membrane_organization	biological_process		59
										GO:0071918	urea_transmembrane_transport	biological_process		45	GO:0007218	neuropeptide_signaling_pathway	biological_process		43	GO:0018189	pyrroloquinoline_quinone_biosynthetic_process	biological_process		47	GO:0006379	mRNA_cleavage	biological_process		79	GO:0000270	peptidoglycan_metabolic_process	biological_process		56	GO:0043461	proton-transporting_ATP_synthase_complex_assembly	biological_process		59
										GO:0006506	GPI_anchor_biosynthetic_process	biological_process		44	GO:0006269	DNA_replication	_synthesis_of_RNA_primer	biological_process	42	GO:0030908	protein_splicing	biological_process		47	GO:0009063	cellular_amino_acid_catabolic_process	biological_process		79	GO:0071436	sodium_ion_export	biological_process		55	GO:0043093	cytokinesis_by_binary_fission	biological_process		58
										GO:0009247	glycolipid_biosynthetic_process	biological_process		43	GO:0006437	tyrosyl-tRNA_aminoacylation	biological_process		42	GO:0042173	regulation_of_sporulation_resulting_in_formation_of_a_cellular_spore	biological_process		47	GO:0006452	translational_frameshifting	biological_process		78	GO:0071918	urea_transmembrane_transport	biological_process		53	GO:0046685	response_to_arsenic-containing_substance	biological_process		58
										GO:0051191	prosthetic_group_biosynthetic_process	biological_process		43	GO:0043165	Gram-negative-bacterium-type_cell_outer_membrane_assembly	biological_process		42	GO:0043165	Gram-negative-bacterium-type_cell_outer_membrane_assembly	biological_process		46	GO:0045718	negative_regulation_of_flagellum_assembly	biological_process		78	GO:0006379	mRNA_cleavage	biological_process		52	GO:0006032	chitin_catabolic_process	biological_process		56
										GO:0009102	biotin_biosynthetic_process	biological_process		42	GO:0060567	negative_regulation_of_transcription_termination	_DNA-dependent	biological_process	42	GO:0000746	conjugation	biological_process		45	GO:0045901	positive_regulation_of_translational_elongation	biological_process		78	GO:0006506	GPI_anchor_biosynthetic_process	biological_process		52	GO:0072488	ammonium_transmembrane_transport	biological_process		55
										GO:0000270	peptidoglycan_metabolic_process	biological_process		41	GO:0007018	microtubule-based_movement	biological_process		41	GO:0030639	polyketide_biosynthetic_process	biological_process		44	GO:0045905	positive_regulation_of_translational_termination	biological_process		78	GO:0019067	viral_assembly,_maturation,_egress_and_release	biological_process		52	GO:0000270	peptidoglycan_metabolic_process	biological_process		54
										GO:0030639	polyketide_biosynthetic_process	biological_process		41	GO:0009063	cellular_amino_acid_catabolic_process	biological_process		41	GO:0006044	N-acetylglucosamine_metabolic_process	biological_process		42	GO:0002143	tRNA_wobble_position_uridine_thiolation	biological_process		74	GO:0042173	regulation_of_sporulation_resulting_in_formation_of_a_cellular_spore	biological_process		52	GO:0008218	bioluminescence	biological_process		54
										GO:0042173	regulation_of_sporulation_resulting_in_formation_of_a_cellular_spore	biological_process		41	GO:0016032	viral_reproduction	biological_process		41	GO:0006091	generation_of_precursor_metabolites_and_energy	biological_process		42	GO:0007156	homophilic_cell_adhesion	biological_process		74	GO:0072488	ammonium_transmembrane_transport	biological_process		52	GO:0007156	homophilic_cell_adhesion	biological_process		53
										GO:0071436	sodium_ion_export	biological_process		41	GO:0016567	protein_ubiquitination	biological_process		41	GO:0009395	phospholipid_catabolic_process	biological_process		42	GO:0043093	cytokinesis_by_binary_fission	biological_process		74	GO:0009247	glycolipid_biosynthetic_process	biological_process		50	GO:0007186	G-protein_coupled_receptor_signaling_pathway	biological_process		53
										GO:0000746	conjugation	biological_process		40	GO:0006506	GPI_anchor_biosynthetic_process	biological_process		40	GO:0006576	cellular_biogenic_amine_metabolic_process	biological_process		41	GO:0043461	proton-transporting_ATP_synthase_complex_assembly	biological_process		74	GO:0006452	translational_frameshifting	biological_process		48	GO:0006024	glycosaminoglycan_biosynthetic_process	biological_process		52
										GO:0006437	tyrosyl-tRNA_aminoacylation	biological_process		40	GO:0007186	G-protein_coupled_receptor_signaling_pathway	biological_process		39	GO:0016032	viral_reproduction	biological_process		41	GO:0071436	sodium_ion_export	biological_process		72	GO:0045901	positive_regulation_of_translational_elongation	biological_process		48	GO:0018189	pyrroloquinoline_quinone_biosynthetic_process	biological_process		51
										GO:0006915	apoptotic_process	biological_process		39	GO:0042173	regulation_of_sporulation_resulting_in_formation_of_a_cellular_spore	biological_process		39	GO:0051191	prosthetic_group_biosynthetic_process	biological_process		41	GO:0006044	N-acetylglucosamine_metabolic_process	biological_process		71	GO:0045905	positive_regulation_of_translational_termination	biological_process		48	GO:0030908	protein_splicing	biological_process		51
										GO:0009271	phage_shock	biological_process		39	GO:0006915	apoptotic_process	biological_process		37	GO:0006506	GPI_anchor_biosynthetic_process	biological_process		40	GO:0010024	phytochromobilin_biosynthetic_process	biological_process		69	GO:0007156	homophilic_cell_adhesion	biological_process		47	GO:0045718	negative_regulation_of_flagellum_assembly	biological_process		51
										GO:0015693	magnesium_ion_transport	biological_process		39	GO:0045087	innate_immune_response	biological_process		37	GO:0008218	bioluminescence	biological_process		39	GO:0007186	G-protein_coupled_receptor_signaling_pathway	biological_process		67	GO:0009395	phospholipid_catabolic_process	biological_process		47	GO:0006452	translational_frameshifting	biological_process		50
										GO:0016032	viral_reproduction	biological_process		39	GO:0006091	generation_of_precursor_metabolites_and_energy	biological_process		36	GO:0071918	urea_transmembrane_transport	biological_process		39	GO:0009102	biotin_biosynthetic_process	biological_process		67	GO:0016567	protein_ubiquitination	biological_process		47	GO:0045901	positive_regulation_of_translational_elongation	biological_process		50
										GO:0043093	cytokinesis_by_binary_fission	biological_process		39	GO:0008218	bioluminescence	biological_process		36	GO:0009271	phage_shock	biological_process		38	GO:0000270	peptidoglycan_metabolic_process	biological_process		66	GO:0030488	tRNA_methylation	biological_process		47	GO:0045905	positive_regulation_of_translational_termination	biological_process		50
										GO:0007218	neuropeptide_signaling_pathway	biological_process		38	GO:0051191	prosthetic_group_biosynthetic_process	biological_process		36	GO:0071436	sodium_ion_export	biological_process		37	GO:0016567	protein_ubiquitination	biological_process		66	GO:0000921	septin_ring_assembly	biological_process		44	GO:0071436	sodium_ion_export	biological_process		50
										GO:0006120	mitochondrial_electron_transport	_NADH_to_ubiquinone	biological_process	36	GO:0006120	mitochondrial_electron_transport	_NADH_to_ubiquinone	biological_process	35	GO:0009432	SOS_response	biological_process		36	GO:0071918	urea_transmembrane_transport	biological_process		66	GO:0006206	pyrimidine_base_metabolic_process	biological_process		42	GO:0006044	N-acetylglucosamine_metabolic_process	biological_process		49
										GO:0007018	microtubule-based_movement	biological_process		36	GO:0030639	polyketide_biosynthetic_process	biological_process		34	GO:0051782	negative_regulation_of_cell_division	biological_process		36	GO:0030488	tRNA_methylation	biological_process		60	GO:0043093	cytokinesis_by_binary_fission	biological_process		42	GO:0009102	biotin_biosynthetic_process	biological_process		47
										GO:0008218	bioluminescence	biological_process		36	GO:0051302	regulation_of_cell_division	biological_process		34	GO:0006120	mitochondrial_electron_transport	_NADH_to_ubiquinone	biological_process	35	GO:0045727	positive_regulation_of_translation	biological_process		60	GO:0006024	glycosaminoglycan_biosynthetic_process	biological_process		40	GO:0071918	urea_transmembrane_transport	biological_process		47
										GO:0046488	phosphatidylinositol_metabolic_process	biological_process		36	GO:0006066	alcohol_metabolic_process	biological_process		33	GO:0009102	biotin_biosynthetic_process	biological_process		33	GO:0006506	GPI_anchor_biosynthetic_process	biological_process		59	GO:0006858	extracellular_transport	biological_process		40	GO:0006506	GPI_anchor_biosynthetic_process	biological_process		46
										GO:0051302	regulation_of_cell_division	biological_process		36	GO:0009247	glycolipid_biosynthetic_process	biological_process		33	GO:0009247	glycolipid_biosynthetic_process	biological_process		33	GO:0007218	neuropeptide_signaling_pathway	biological_process		59	GO:0010024	phytochromobilin_biosynthetic_process	biological_process		40	GO:0009395	phospholipid_catabolic_process	biological_process		44
										GO:0006547	histidine_metabolic_process	biological_process		34	GO:0009271	phage_shock	biological_process		33	GO:0002128	tRNA_nucleoside_ribose_methylation	biological_process		31	GO:0019067	viral_assembly,_maturation,_egress_and_release	biological_process		59	GO:0007186	G-protein_coupled_receptor_signaling_pathway	biological_process		39	GO:0019067	viral_assembly,_maturation,_egress_and_release	biological_process		44
										GO:0009432	SOS_response	biological_process		34	GO:0019646	aerobic_electron_transport_chain	biological_process		31	GO:0006952	defense_response	biological_process		31	GO:0006437	tyrosyl-tRNA_aminoacylation	biological_process		58	GO:0006044	N-acetylglucosamine_metabolic_process	biological_process		38	GO:0007018	microtubule-based_movement	biological_process		40
										GO:0051782	negative_regulation_of_cell_division	biological_process		34	GO:0009102	biotin_biosynthetic_process	biological_process		30	GO:0007018	microtubule-based_movement	biological_process		31	GO:0006858	extracellular_transport	biological_process		58	GO:0007018	microtubule-based_movement	biological_process		38	GO:0010024	phytochromobilin_biosynthetic_process	biological_process		40
										GO:0009250	glucan_biosynthetic_process	biological_process		33	GO:0009404	toxin_metabolic_process	biological_process		30	GO:0006024	glycosaminoglycan_biosynthetic_process	biological_process		30	GO:0030908	protein_splicing	biological_process		55	GO:0019646	aerobic_electron_transport_chain	biological_process		37	GO:0045727	positive_regulation_of_translation	biological_process		40
										GO:0060567	negative_regulation_of_transcription_termination	_DNA-dependent	biological_process	33	GO:0045046	protein_import_into_peroxisome_membrane	biological_process		30	GO:0006547	histidine_metabolic_process	biological_process		29	GO:0009395	phospholipid_catabolic_process	biological_process		53	GO:0045718	negative_regulation_of_flagellum_assembly	biological_process		37	GO:0006437	tyrosyl-tRNA_aminoacylation	biological_process		39
										GO:0045087	innate_immune_response	biological_process		31	GO:0002128	tRNA_nucleoside_ribose_methylation	biological_process		29	GO:0006269	DNA_replication	_synthesis_of_RNA_primer	biological_process	28	GO:0007018	microtubule-based_movement	biological_process		52	GO:0009877	nodulation	biological_process		36	GO:0007218	neuropeptide_signaling_pathway	biological_process		38
										GO:0002128	tRNA_nucleoside_ribose_methylation	biological_process		29	GO:0043093	cytokinesis_by_binary_fission	biological_process		28	GO:0006397	mRNA_processing	biological_process		27	GO:0007623	circadian_rhythm	biological_process		52	GO:0007623	circadian_rhythm	biological_process		34	GO:0016567	protein_ubiquitination	biological_process		38
										GO:0009404	toxin_metabolic_process	biological_process		29	GO:0006024	glycosaminoglycan_biosynthetic_process	biological_process		27	GO:0009404	toxin_metabolic_process	biological_process		27	GO:0018189	pyrroloquinoline_quinone_biosynthetic_process	biological_process		51	GO:0045727	positive_regulation_of_translation	biological_process		34	GO:0006858	extracellular_transport	biological_process		37
										GO:0006452	translational_frameshifting	biological_process		28	GO:0006334	nucleosome_assembly	biological_process		27	GO:0046999	regulation_of_conjugation	biological_process		27	GO:0019646	aerobic_electron_transport_chain	biological_process		46	GO:0006547	histidine_metabolic_process	biological_process		33	GO:0006915	apoptotic_process	biological_process		37
										GO:0016973	poly(A)+_mRNA_export_from_nucleus	biological_process		28	GO:0042262	DNA_protection	biological_process		27	GO:0042262	DNA_protection	biological_process		26	GO:0006024	glycosaminoglycan_biosynthetic_process	biological_process		44	GO:0045046	protein_import_into_peroxisome_membrane	biological_process		32	GO:0019646	aerobic_electron_transport_chain	biological_process		33
										GO:0045901	positive_regulation_of_translational_elongation	biological_process		28	GO:0006276	plasmid_maintenance	biological_process		26	GO:0042963	phage_assembly	biological_process		26	GO:0006120	mitochondrial_electron_transport	_NADH_to_ubiquinone	biological_process	42	GO:0030908	protein_splicing	biological_process		30	GO:0046488	phosphatidylinositol_metabolic_process	biological_process		32
										GO:0045905	positive_regulation_of_translational_termination	biological_process		28	GO:0042256	mature_ribosome_assembly	biological_process		26	GO:0006334	nucleosome_assembly	biological_process		25	GO:0000921	septin_ring_assembly	biological_process		41	GO:0046938	phytochelatin_biosynthetic_process	biological_process		30	GO:0009159	deoxyribonucleoside_monophosphate_catabolic_process	biological_process		30
										GO:0006334	nucleosome_assembly	biological_process		27	GO:0071436	sodium_ion_export	biological_process		26	GO:0008406	gonad_development	biological_process		24	GO:0006066	alcohol_metabolic_process	biological_process		39	GO:0008406	gonad_development	biological_process		29	GO:0000746	conjugation	biological_process		29
										GO:0043165	Gram-negative-bacterium-type_cell_outer_membrane_assembly	biological_process		27	GO:0006302	double-strand_break_repair	biological_process		25	GO:0043093	cytokinesis_by_binary_fission	biological_process		24	GO:0006276	plasmid_maintenance	biological_process		38	GO:0046903	secretion	biological_process		29	GO:0006066	alcohol_metabolic_process	biological_process		29
										GO:0006066	alcohol_metabolic_process	biological_process		26	GO:0009250	glucan_biosynthetic_process	biological_process		25	GO:0006066	alcohol_metabolic_process	biological_process		23	GO:0006547	histidine_metabolic_process	biological_process		38	GO:0018189	pyrroloquinoline_quinone_biosynthetic_process	biological_process		28	GO:0007623	circadian_rhythm	biological_process		29
										GO:0006269	DNA_replication	_synthesis_of_RNA_primer	biological_process	26	GO:0006597	spermine_biosynthetic_process	biological_process		24	GO:0006597	spermine_biosynthetic_process	biological_process		23	GO:0017148	negative_regulation_of_translation	biological_process		38	GO:0006437	tyrosyl-tRNA_aminoacylation	biological_process		27	GO:0009239	enterobactin_biosynthetic_process	biological_process		29
										GO:0009239	enterobactin_biosynthetic_process	biological_process		26	GO:0009239	enterobactin_biosynthetic_process	biological_process		22	GO:0009159	deoxyribonucleoside_monophosphate_catabolic_process	biological_process		23	GO:0045046	protein_import_into_peroxisome_membrane	biological_process		37	GO:0030416	methylamine_metabolic_process	biological_process		26	GO:0006334	nucleosome_assembly	biological_process		28
										GO:0030168	platelet_activation	biological_process		25	GO:0016973	poly(A)+_mRNA_export_from_nucleus	biological_process		22	GO:0035023	regulation_of_Rho_protein_signal_transduction	biological_process		23	GO:0006198	cAMP_catabolic_process	biological_process		36	GO:0006276	plasmid_maintenance	biological_process		25	GO:0032012	regulation_of_ARF_protein_signal_transduction	biological_process		27
										GO:0042262	DNA_protection	biological_process		25	GO:0046907	intracellular_transport	biological_process		22	GO:0042256	mature_ribosome_assembly	biological_process		23	GO:0009877	nodulation	biological_process		36	GO:0017148	negative_regulation_of_translation	biological_process		25	GO:0045087	innate_immune_response	biological_process		27
										GO:0045046	protein_import_into_peroxisome_membrane	biological_process		24	GO:0006435	threonyl-tRNA_aminoacylation	biological_process		21	GO:0006198	cAMP_catabolic_process	biological_process		22	GO:0006915	apoptotic_process	biological_process		35	GO:0042318	penicillin_biosynthetic_process	biological_process		25	GO:0000921	septin_ring_assembly	biological_process		26
										GO:0006397	mRNA_processing	biological_process		23	GO:0006452	translational_frameshifting	biological_process		21	GO:0006452	translational_frameshifting	biological_process		22	GO:0043158	heterocyst_differentiation	biological_process		34	GO:0046488	phosphatidylinositol_metabolic_process	biological_process		25	GO:0006120	mitochondrial_electron_transport	_NADH_to_ubiquinone	biological_process	26
										GO:0032957	inositol_trisphosphate_metabolic_process	biological_process		23	GO:0009159	deoxyribonucleoside_monophosphate_catabolic_process	biological_process		21	GO:0045046	protein_import_into_peroxisome_membrane	biological_process		22	GO:0050821	protein_stabilization	biological_process		34	GO:0009159	deoxyribonucleoside_monophosphate_catabolic_process	biological_process		24	GO:0017148	negative_regulation_of_translation	biological_process		25
										GO:0042963	phage_assembly	biological_process		23	GO:0045901	positive_regulation_of_translational_elongation	biological_process		21	GO:0045901	positive_regulation_of_translational_elongation	biological_process		22	GO:0006334	nucleosome_assembly	biological_process		33	GO:0030168	platelet_activation	biological_process		24	GO:0006198	cAMP_catabolic_process	biological_process		24
										GO:0006024	glycosaminoglycan_biosynthetic_process	biological_process		22	GO:0045905	positive_regulation_of_translational_termination	biological_process		21	GO:0045905	positive_regulation_of_translational_termination	biological_process		22	GO:0030639	polyketide_biosynthetic_process	biological_process		33	GO:0046999	regulation_of_conjugation	biological_process		24	GO:0006904	vesicle_docking_involved_in_exocytosis	biological_process		24
										GO:0006368	transcription_elongation_from_RNA_polymerase_II_promoter	biological_process		22	GO:0046903	secretion	biological_process		21	GO:0016973	poly(A)+_mRNA_export_from_nucleus	biological_process		21	GO:0009404	toxin_metabolic_process	biological_process		32	GO:0050821	protein_stabilization	biological_process		24	GO:0016973	poly(A)+_mRNA_export_from_nucleus	biological_process		24
										GO:0008406	gonad_development	biological_process		22	GO:0006890	retrograde_vesicle-mediated_transport	_Golgi_to_ER	biological_process	20	GO:0007031	peroxisome_organization	biological_process		20	GO:0006435	threonyl-tRNA_aminoacylation	biological_process		31	GO:0006120	mitochondrial_electron_transport	_NADH_to_ubiquinone	biological_process	23	GO:0042318	penicillin_biosynthetic_process	biological_process		24
										GO:0030416	methylamine_metabolic_process	biological_process		22	GO:0030168	platelet_activation	biological_process		20	GO:0030416	methylamine_metabolic_process	biological_process		20	GO:0009239	enterobactin_biosynthetic_process	biological_process		30	GO:0006334	nucleosome_assembly	biological_process		23	GO:0046903	secretion	biological_process		24
										GO:0050829	defense_response_to_Gram-negative_bacterium	biological_process		22	GO:0042963	phage_assembly	biological_process		20	GO:0009611	response_to_wounding	biological_process		19	GO:0042318	penicillin_biosynthetic_process	biological_process		30	GO:0006597	spermine_biosynthetic_process	biological_process		23	GO:0046907	intracellular_transport	biological_process		24
										GO:0006435	threonyl-tRNA_aminoacylation	biological_process		21	GO:0046488	phosphatidylinositol_metabolic_process	biological_process		20	GO:0019064	viral_envelope_fusion_with_host_membrane	biological_process		19	GO:0045087	innate_immune_response	biological_process		30	GO:0007218	neuropeptide_signaling_pathway	biological_process		23	GO:0006547	histidine_metabolic_process	biological_process		23
										GO:0006952	defense_response	biological_process		21	GO:0006122	mitochondrial_electron_transport	_ubiquinol_to_cytochrome_c	biological_process	19	GO:0019370	leukotriene_biosynthetic_process	biological_process		19	GO:0046903	secretion	biological_process		30	GO:0009312	oligosaccharide_biosynthetic_process	biological_process		23	GO:0006952	defense_response	biological_process		23
										GO:0042256	mature_ribosome_assembly	biological_process		21	GO:0006309	DNA_fragmentation_involved_in_apoptotic_nuclear_change	biological_process		19	GO:0031532	actin_cytoskeleton_reorganization	biological_process		19	GO:0046938	phytochelatin_biosynthetic_process	biological_process		30	GO:0032012	regulation_of_ARF_protein_signal_transduction	biological_process		23	GO:0009877	nodulation	biological_process		23
										GO:0006276	plasmid_maintenance	biological_process		20	GO:0006397	mRNA_processing	biological_process		19	GO:0032313	regulation_of_Rab_GTPase_activity	biological_process		19	GO:0046999	regulation_of_conjugation	biological_process		30	GO:0006890	retrograde_vesicle-mediated_transport	_Golgi_to_ER	biological_process	21	GO:0006276	plasmid_maintenance	biological_process		22
										GO:0006597	spermine_biosynthetic_process	biological_process		20	GO:0006547	histidine_metabolic_process	biological_process		19	GO:0032862	activation_of_Rho_GTPase_activity	biological_process		19	GO:0000746	conjugation	biological_process		29	GO:0006915	apoptotic_process	biological_process		21	GO:0015768	maltose_transport	biological_process		22
										GO:0006890	retrograde_vesicle-mediated_transport	_Golgi_to_ER	biological_process	19	GO:0006952	defense_response	biological_process		19	GO:0007067	mitosis	biological_process		18	GO:0009159	deoxyribonucleoside_monophosphate_catabolic_process	biological_process		29	GO:0009611	response_to_wounding	biological_process		21	GO:0030416	methylamine_metabolic_process	biological_process		22
										GO:0009664	plant-type_cell_wall_organization	biological_process		19	GO:0008406	gonad_development	biological_process		19	GO:0009239	enterobactin_biosynthetic_process	biological_process		18	GO:0046488	phosphatidylinositol_metabolic_process	biological_process		29	GO:0006066	alcohol_metabolic_process	biological_process		20	GO:0045046	protein_import_into_peroxisome_membrane	biological_process		21
										GO:0019067	viral_assembly,_maturation,_egress_and_release	biological_process		19	GO:0016055	Wnt_receptor_signaling_pathway	biological_process		18	GO:0019385	methanogenesis	_from_acetate	biological_process	18	GO:0010447	response_to_acidity	biological_process		27	GO:0006122	mitochondrial_electron_transport	_ubiquinol_to_cytochrome_c	biological_process	20	GO:0050821	protein_stabilization	biological_process		21
										GO:0006302	double-strand_break_repair	biological_process		18	GO:0019067	viral_assembly,_maturation,_egress_and_release	biological_process		18	GO:0043401	steroid_hormone_mediated_signaling_pathway	biological_process		18	GO:0046907	intracellular_transport	biological_process		27	GO:0009239	enterobactin_biosynthetic_process	biological_process		20	GO:0045227	capsule_polysaccharide_biosynthetic_process	biological_process		20
										GO:0007213	G-protein_coupled_acetylcholine_receptor_signaling_pathway	biological_process		18	GO:0031532	actin_cytoskeleton_reorganization	biological_process		18	GO:0045087	innate_immune_response	biological_process		18	GO:0009664	plant-type_cell_wall_organization	biological_process		26	GO:0016973	poly(A)+_mRNA_export_from_nucleus	biological_process		20	GO:0006302	double-strand_break_repair	biological_process		19
										GO:0016055	Wnt_receptor_signaling_pathway	biological_process		18	GO:0032862	activation_of_Rho_GTPase_activity	biological_process		18	GO:0046488	phosphatidylinositol_metabolic_process	biological_process		18	GO:0015768	maltose_transport	biological_process		26	GO:0030639	polyketide_biosynthetic_process	biological_process		20	GO:0006397	mRNA_processing	biological_process		19
										GO:0030655	beta-lactam_antibiotic_catabolic_process	biological_process		18	GO:0006198	cAMP_catabolic_process	biological_process		17	GO:0006276	plasmid_maintenance	biological_process		17	GO:0019836	hemolysis_by_symbiont_of_host_erythrocytes	biological_process		26	GO:0045087	innate_immune_response	biological_process		20	GO:0009611	response_to_wounding	biological_process		19
										GO:0034755	iron_ion_transmembrane_transport	biological_process		18	GO:0006368	transcription_elongation_from_RNA_polymerase_II_promoter	biological_process		17	GO:0006302	double-strand_break_repair	biological_process		17	GO:0030168	platelet_activation	biological_process		26	GO:0006198	cAMP_catabolic_process	biological_process		19	GO:0006890	retrograde_vesicle-mediated_transport	_Golgi_to_ER	biological_process	18
										GO:0043113	receptor_clustering	biological_process		18	GO:0007585	respiratory_gaseous_exchange	biological_process		17	GO:0007213	G-protein_coupled_acetylcholine_receptor_signaling_pathway	biological_process		17	GO:0016055	Wnt_receptor_signaling_pathway	biological_process		25	GO:0006955	immune_response	biological_process		19	GO:0010447	response_to_acidity	biological_process		18
										GO:0007031	peroxisome_organization	biological_process		17	GO:0032012	regulation_of_ARF_protein_signal_transduction	biological_process		17	GO:0043113	receptor_clustering	biological_process		17	GO:0019856	pyrimidine_base_biosynthetic_process	biological_process		25	GO:0032313	regulation_of_Rab_GTPase_activity	biological_process		19	GO:0034755	iron_ion_transmembrane_transport	biological_process		18
										GO:0007275	multicellular_organismal_development	biological_process		17	GO:0032957	inositol_trisphosphate_metabolic_process	biological_process		17	GO:0046836	glycolipid_transport	biological_process		17	GO:0006397	mRNA_processing	biological_process		24	GO:0006397	mRNA_processing	biological_process		18	GO:0046938	phytochelatin_biosynthetic_process	biological_process		18
										GO:0007585	respiratory_gaseous_exchange	biological_process		17	GO:0043065	positive_regulation_of_apoptotic_process	biological_process		17	GO:0046903	secretion	biological_process		17	GO:0031120	snRNA_pseudouridine_synthesis	biological_process		24	GO:0006435	threonyl-tRNA_aminoacylation	biological_process		18	GO:0046999	regulation_of_conjugation	biological_process		18
										GO:0019370	leukotriene_biosynthetic_process	biological_process		17	GO:0006955	immune_response	biological_process		16	GO:0050829	defense_response_to_Gram-negative_bacterium	biological_process		17	GO:0032313	regulation_of_Rab_GTPase_activity	biological_process		24	GO:0006952	defense_response	biological_process		18	GO:0043401	steroid_hormone_mediated_signaling_pathway	biological_process		17
										GO:0031532	actin_cytoskeleton_reorganization	biological_process		17	GO:0007339	binding_of_sperm_to_zona_pellucida	biological_process		16	GO:0006890	retrograde_vesicle-mediated_transport	_Golgi_to_ER	biological_process	16	GO:0007339	binding_of_sperm_to_zona_pellucida	biological_process		23	GO:0015768	maltose_transport	biological_process		18	GO:0006122	mitochondrial_electron_transport	_ubiquinol_to_cytochrome_c	biological_process	16
										GO:0032862	activation_of_Rho_GTPase_activity	biological_process		17	GO:0030416	methylamine_metabolic_process	biological_process		16	GO:0006955	immune_response	biological_process		16	GO:0009312	oligosaccharide_biosynthetic_process	biological_process		23	GO:0031120	snRNA_pseudouridine_synthesis	biological_process		17	GO:0016055	Wnt_receptor_signaling_pathway	biological_process		16
										GO:0000921	septin_ring_assembly	biological_process		16	GO:0035023	regulation_of_Rho_protein_signal_transduction	biological_process		16	GO:0016055	Wnt_receptor_signaling_pathway	biological_process		16	GO:0009611	response_to_wounding	biological_process		23	GO:0045227	capsule_polysaccharide_biosynthetic_process	biological_process		17	GO:0019370	leukotriene_biosynthetic_process	biological_process		16
										GO:0019064	viral_envelope_fusion_with_host_membrane	biological_process		16	GO:0010447	response_to_acidity	biological_process		15	GO:0006122	mitochondrial_electron_transport	_ubiquinol_to_cytochrome_c	biological_process	15	GO:0006368	transcription_elongation_from_RNA_polymerase_II_promoter	biological_process		22	GO:0006302	double-strand_break_repair	biological_process		16	GO:0032957	inositol_trisphosphate_metabolic_process	biological_process		16
										GO:0032012	regulation_of_ARF_protein_signal_transduction	biological_process		16	GO:0042318	penicillin_biosynthetic_process	biological_process		15	GO:0006435	threonyl-tRNA_aminoacylation	biological_process		15	GO:0007067	mitosis	biological_process		22	GO:0006309	DNA_fragmentation_involved_in_apoptotic_nuclear_change	biological_process		15	GO:0050708	regulation_of_protein_secretion	biological_process		16
										GO:0032313	regulation_of_Rab_GTPase_activity	biological_process		16	GO:0000398	nuclear_mRNA_splicing	_via_spliceosome	biological_process	14	GO:0009250	glucan_biosynthetic_process	biological_process		15	GO:0032012	regulation_of_ARF_protein_signal_transduction	biological_process		22	GO:0019370	leukotriene_biosynthetic_process	biological_process		15	GO:0051715	cytolysis_in_other_organism	biological_process		16
										GO:0043401	steroid_hormone_mediated_signaling_pathway	biological_process		16	GO:0007169	transmembrane_receptor_protein_tyrosine_kinase_signaling_pathway	biological_process		14	GO:0032957	inositol_trisphosphate_metabolic_process	biological_process		15	GO:0006597	spermine_biosynthetic_process	biological_process		21	GO:0000746	conjugation	biological_process		14	GO:0006435	threonyl-tRNA_aminoacylation	biological_process		15
										GO:0006379	mRNA_cleavage	biological_process		15	GO:0007213	G-protein_coupled_acetylcholine_receptor_signaling_pathway	biological_process		14	GO:0042318	penicillin_biosynthetic_process	biological_process		15	GO:0006890	retrograde_vesicle-mediated_transport	_Golgi_to_ER	biological_process	21	GO:0007179	transforming_growth_factor_beta_receptor_signaling_pathway	biological_process		14	GO:0009312	oligosaccharide_biosynthetic_process	biological_process		15
										GO:0006904	vesicle_docking_involved_in_exocytosis	biological_process		15	GO:0009611	response_to_wounding	biological_process		14	GO:0006000	fructose_metabolic_process	biological_process		14	GO:0006904	vesicle_docking_involved_in_exocytosis	biological_process		21	GO:0007339	binding_of_sperm_to_zona_pellucida	biological_process		14	GO:0009404	toxin_metabolic_process	biological_process		15
										GO:0006955	immune_response	biological_process		15	GO:0009664	plant-type_cell_wall_organization	biological_process		14	GO:0006904	vesicle_docking_involved_in_exocytosis	biological_process		14	GO:0006952	defense_response	biological_process		21	GO:0030655	beta-lactam_antibiotic_catabolic_process	biological_process		14	GO:0030639	polyketide_biosynthetic_process	biological_process		15
										GO:0046413	organomercury_catabolic_process	biological_process		15	GO:0019064	viral_envelope_fusion_with_host_membrane	biological_process		14	GO:0007339	binding_of_sperm_to_zona_pellucida	biological_process		14	GO:0007585	respiratory_gaseous_exchange	biological_process		21	GO:0034755	iron_ion_transmembrane_transport	biological_process		14	GO:0031120	snRNA_pseudouridine_synthesis	biological_process		15
										GO:0000398	nuclear_mRNA_splicing	_via_spliceosome	biological_process	14	GO:0019370	leukotriene_biosynthetic_process	biological_process		14	GO:0017183	peptidyl-diphthamide_biosynthetic_process_from_peptidyl-histidine	biological_process		14	GO:0008406	gonad_development	biological_process		21	GO:0048280	vesicle_fusion_with_Golgi_apparatus	biological_process		14	GO:0032313	regulation_of_Rab_GTPase_activity	biological_process		15
										GO:0006122	mitochondrial_electron_transport	_ubiquinol_to_cytochrome_c	biological_process	14	GO:0043113	receptor_clustering	biological_process		14	GO:0019067	viral_assembly	viral_assembly,_maturation,_egress_and_release	biological_process	14	GO:0019370	leukotriene_biosynthetic_process	biological_process		21	GO:0007213	G-protein_coupled_acetylcholine_receptor_signaling_pathway	biological_process		13	GO:0050829	defense_response_to_Gram-negative_bacterium	biological_process		15
										GO:0006198	cAMP_catabolic_process	biological_process		14	GO:0007067	mitosis	biological_process		13	GO:0030168	platelet_activation	biological_process		14	GO:0006827	high-affinity_iron_ion_transport	biological_process		20	GO:0007275	multicellular_organismal_development	biological_process		13	GO:0007275	multicellular_organismal_development	biological_process		14
										GO:0006309	DNA_fragmentation_involved_in_apoptotic_nuclear_change	biological_process		14	GO:0009617	response_to_bacterium	biological_process		13	GO:0030655	beta-lactam_antibiotic_catabolic_process	biological_process		14	GO:0030416	methylamine_metabolic_process	biological_process		20	GO:0019836	hemolysis_by_symbiont_of_host_erythrocytes	biological_process		13	GO:0007585	respiratory_gaseous_exchange	biological_process		14
										GO:0009132	nucleoside_diphosphate_metabolic_process	biological_process		13	GO:0034755	iron_ion_transmembrane_transport	biological_process		13	GO:0006368	transcription_elongation_from_RNA_polymerase_II_promoter	biological_process		13	GO:0043065	positive_regulation_of_apoptotic_process	biological_process		20	GO:0035023	regulation_of_Rho_protein_signal_transduction	biological_process		13	GO:0009664	plant-type_cell_wall_organization	biological_process		14
										GO:0009617	response_to_bacterium	biological_process		13	GO:0000290	deadenylation-dependent_decapping_of_nuclear-transcribed_mRNA	biological_process		12	GO:0007585	respiratory_gaseous_exchange	biological_process		13	GO:0043401	steroid_hormone_mediated_signaling_pathway	biological_process		20	GO:0042546	cell_wall_biogenesis	biological_process		13	GO:0019836	hemolysis_by_symbiont_of_host_erythrocytes	biological_process		14
										GO:0042546	cell_wall_biogenesis	biological_process		13	GO:0000921	septin_ring_assembly	biological_process		12	GO:0009132	nucleoside_diphosphate_metabolic_process	biological_process		13	GO:0050708	regulation_of_protein_secretion	biological_process		20	GO:0043065	positive_regulation_of_apoptotic_process	biological_process		13	GO:0006368	transcription_elongation_from_RNA_polymerase_II_promoter	biological_process		13
										GO:0043065	positive_regulation_of_apoptotic_process	biological_process		13	GO:0006338	chromatin_remodeling	biological_process		12	GO:0009664	plant-type_cell_wall_organization	biological_process		13	GO:0051715	cytolysis_in_other_organism	biological_process		20	GO:0043113	receptor_clustering	biological_process		13	GO:0008406	gonad_development	biological_process		13
										GO:0046907	intracellular_transport	biological_process		13	GO:0006379	mRNA_cleavage	biological_process		12	GO:0034755	iron_ion_transmembrane_transport	biological_process		13	GO:0007031	peroxisome_organization	biological_process		19	GO:0046907	intracellular_transport	biological_process		13	GO:0009617	response_to_bacterium	biological_process		13
										GO:0048280	vesicle_fusion_with_Golgi_apparatus	biological_process		13	GO:0007031	peroxisome_organization	biological_process		12	GO:0043065	positive_regulation_of_apoptotic_process	biological_process		13	GO:0030655	beta-lactam_antibiotic_catabolic_process	biological_process		19	GO:0005993	trehalose_catabolic_process	biological_process		12	GO:0046836	glycolipid_transport	biological_process		13
										GO:0051056	regulation_of_small_GTPase_mediated_signal_transduction	biological_process		13	GO:0007179	transforming_growth_factor_beta_receptor_signaling_pathway	biological_process		12	GO:0048280	vesicle_fusion_with_Golgi_apparatus	biological_process		13	GO:0034755	iron_ion_transmembrane_transport	biological_process		19	GO:0006366	transcription_from_RNA_polymerase_II_promoter	biological_process		12	GO:0006366	transcription_from_RNA_polymerase_II_promoter	biological_process		12
										GO:0017183	peptidyl-diphthamide_biosynthetic_process_from_peptidyl-histidine	biological_process		12	GO:0017148	negative_regulation_of_translation	biological_process		12	GO:0000921	septin_ring_assembly	biological_process		12	GO:0006302	double-strand_break_repair	biological_process		18	GO:0009297	pilus_assembly	biological_process		12	GO:0007339	binding_of_sperm_to_zona_pellucida	biological_process		12
										GO:0045727	positive_regulation_of_translation	biological_process		12	GO:0019385	methanogenesis	_from_acetate	biological_process	12	GO:0006338	chromatin_remodeling	biological_process		12	GO:0006366	transcription_from_RNA_polymerase_II_promoter	biological_process		18	GO:0009664	plant-type_cell_wall_organization	biological_process		12	GO:0043158	heterocyst_differentiation	biological_process		12
										GO:0046999	regulation_of_conjugation	biological_process		12	GO:0042546	cell_wall_biogenesis	biological_process		12	GO:0006429	leucyl-tRNA_aminoacylation	biological_process		12	GO:0006955	immune_response	biological_process		18	GO:0010447	response_to_acidity	biological_process		12	GO:0048280	vesicle_fusion_with_Golgi_apparatus	biological_process		12
										GO:0000184	nuclear-transcribed_mRNA_catabolic_process	_nonsense-mediated_decay	biological_process	11	GO:0043401	steroid_hormone_mediated_signaling_pathway	biological_process		12	GO:0009617	response_to_bacterium	biological_process		12	GO:0007213	G-protein_coupled_acetylcholine_receptor_signaling_pathway	biological_process		18	GO:0019856	pyrimidine_base_biosynthetic_process	biological_process		12	GO:0000184	nuclear-transcribed_mRNA_catabolic_process	_nonsense-mediated_decay	biological_process	11
										GO:0006338	chromatin_remodeling	biological_process		11	GO:0046999	regulation_of_conjugation	biological_process		12	GO:0046907	intracellular_transport	biological_process		12	GO:0009617	response_to_bacterium	biological_process		18	GO:0043158	heterocyst_differentiation	biological_process		12	GO:0007031	peroxisome_organization	biological_process		11
										GO:0019385	methanogenesis	_from_acetate	biological_process	11	GO:0006904	vesicle_docking_involved_in_exocytosis	biological_process		11	GO:0000398	nuclear_mRNA_splicing	_via_spliceosome	biological_process	11	GO:0016973	poly(A)+_mRNA_export_from_nucleus	biological_process		18	GO:0000398	nuclear_mRNA_splicing	_via_spliceosome	biological_process	11	GO:0019856	pyrimidine_base_biosynthetic_process	biological_process		11
										GO:0019856	pyrimidine_base_biosynthetic_process	biological_process		11	GO:0042981	regulation_of_apoptotic_process	biological_process		11	GO:0006379	mRNA_cleavage	biological_process		11	GO:0043113	receptor_clustering	biological_process		18	GO:0009132	nucleoside_diphosphate_metabolic_process	biological_process		11	GO:0030655	beta-lactam_antibiotic_catabolic_process	biological_process		11
										GO:0042981	regulation_of_apoptotic_process	biological_process		11	GO:0045727	positive_regulation_of_translation	biological_process		11	GO:0006626	protein_targeting_to_mitochondrion	biological_process		11	GO:0045227	capsule_polysaccharide_biosynthetic_process	biological_process		18	GO:0043401	steroid_hormone_mediated_signaling_pathway	biological_process		11	GO:0035434	copper_ion_transmembrane_transport	biological_process		11
										GO:0015946	methanol_oxidation	biological_process		10	GO:0006683	galactosylceramide_catabolic_process	biological_process		10	GO:0006888	ER_to_Golgi_vesicle-mediated_transport	biological_process		11	GO:0006122	mitochondrial_electron_transport	_ubiquinol_to_cytochrome_c	biological_process	17	GO:0051715	cytolysis_in_other_organism	biological_process		11	GO:0042546	cell_wall_biogenesis	biological_process		11
										GO:0016573	histone_acetylation	biological_process		10	GO:0007275	multicellular_organismal_development	biological_process		10	GO:0009297	pilus_assembly	biological_process		11	GO:0032957	inositol_trisphosphate_metabolic_process	biological_process		17	GO:0000184	nuclear-transcribed_mRNA_catabolic_process	_nonsense-mediated_decay	biological_process	10	GO:0043044	ATP-dependent_chromatin_remodeling	biological_process		11
										GO:0007021	tubulin_complex_assembly	biological_process		9	GO:0015768	maltose_transport	biological_process		10	GO:0042546	cell_wall_biogenesis	biological_process		11	GO:0006309	DNA_fragmentation_involved_in_apoptotic_nuclear_change	biological_process		16	GO:0006904	vesicle_docking_involved_in_exocytosis	biological_process		10	GO:0043065	positive_regulation_of_apoptotic_process	biological_process		11
										GO:0007067	mitosis	biological_process		9	GO:0016573	histone_acetylation	biological_process		10	GO:0045039	protein_import_into_mitochondrial_inner_membrane	biological_process		11	GO:0019064	viral_envelope_fusion_with_host_membrane	biological_process		16	GO:0009404	toxin_metabolic_process	biological_process		10	GO:0009132	nucleoside_diphosphate_metabolic_process	biological_process		10
										GO:0007169	transmembrane_receptor_protein_tyrosine_kinase_signaling_pathway	biological_process		9	GO:0046836	glycolipid_transport	biological_process		10	GO:0046413	organomercury_catabolic_process	biological_process		11	GO:0006000	fructose_metabolic_process	biological_process		15	GO:0046413	organomercury_catabolic_process	biological_process		10	GO:0035023	regulation_of_Rho_protein_signal_transduction	biological_process		10
										GO:0007339	binding_of_sperm_to_zona_pellucida	biological_process		9	GO:0050829	defense_response_to_Gram-negative_bacterium	biological_process		10	GO:0016573	histone_acetylation	biological_process		10	GO:0046413	organomercury_catabolic_process	biological_process		15	GO:0050708	regulation_of_protein_secretion	biological_process		10	GO:0043161	proteasomal_ubiquitin-dependent_protein_catabolic_process	biological_process		10
										GO:0009297	pilus_assembly	biological_process		9	GO:0006000	fructose_metabolic_process	biological_process		9	GO:0032012	regulation_of_ARF_protein_signal_transduction	biological_process		10	GO:0051056	regulation_of_small_GTPase_mediated_signal_transduction	biological_process		15	GO:0050829	defense_response_to_Gram-negative_bacterium	biological_process		10	GO:0045980	negative_regulation_of_nucleotide_metabolic_process	biological_process		10
										GO:0010447	response_to_acidity	biological_process		9	GO:0009132	nucleoside_diphosphate_metabolic_process	biological_process		9	GO:0045727	positive_regulation_of_translation	biological_process		10	GO:0007179	transforming_growth_factor_beta_receptor_signaling_pathway	biological_process		14	GO:0006429	leucyl-tRNA_aminoacylation	biological_process		9	GO:0006000	fructose_metabolic_process	biological_process		9
										GO:0035023	regulation_of_Rho_protein_signal_transduction	biological_process		9	GO:0015946	methanol_oxidation	biological_process		9	GO:0006309	DNA_fragmentation_involved_in_apoptotic_nuclear_change	biological_process		9	GO:0007275	multicellular_organismal_development	biological_process		14	GO:0007031	peroxisome_organization	biological_process		9	GO:0006338	chromatin_remodeling	biological_process		9
										GO:0051715	cytolysis_in_other_organism	biological_process		9	GO:0043044	ATP-dependent_chromatin_remodeling	biological_process		9	GO:0006366	transcription_from_RNA_polymerase_II_promoter	biological_process		9	GO:0009297	pilus_assembly	biological_process		14	GO:0007067	mitosis	biological_process		9	GO:0042981	regulation_of_apoptotic_process	biological_process		9
										GO:0006000	fructose_metabolic_process	biological_process		8	GO:0046413	organomercury_catabolic_process	biological_process		9	GO:0006425	glutaminyl-tRNA_aminoacylation	biological_process		9	GO:0035023	regulation_of_Rho_protein_signal_transduction	biological_process		14	GO:0016458	gene_silencing	biological_process		9	GO:0000398	nuclear_mRNA_splicing	_via_spliceosome	biological_process	8
										GO:0006366	transcription_from_RNA_polymerase_II_promoter	biological_process		8	GO:0006429	leucyl-tRNA_aminoacylation	biological_process		8	GO:0051715	cytolysis_in_other_organism	biological_process		9	GO:0006338	chromatin_remodeling	biological_process		13	GO:0043044	ATP-dependent_chromatin_remodeling	biological_process		9	GO:0006309	DNA_fragmentation_involved_in_apoptotic_nuclear_change	biological_process		8
										GO:0006429	leucyl-tRNA_aminoacylation	biological_process		8	GO:0006672	ceramide_metabolic_process	biological_process		8	GO:0006182	cGMP_biosynthetic_process	biological_process		8	GO:0046836	glycolipid_transport	biological_process		13	GO:0006383	transcription_from_RNA_polymerase_III_promoter	biological_process		8	GO:0006597	spermine_biosynthetic_process	biological_process		8
										GO:0006827	high-affinity_iron_ion_transport	biological_process		8	GO:0006827	high-affinity_iron_ion_transport	biological_process		8	GO:0006383	transcription_from_RNA_polymerase_III_promoter	biological_process		8	GO:0006429	leucyl-tRNA_aminoacylation	biological_process		12	GO:0006827	high-affinity_iron_ion_transport	biological_process		8	GO:0007179	transforming_growth_factor_beta_receptor_signaling_pathway	biological_process		8
										GO:0009611	response_to_wounding	biological_process		8	GO:0017183	peptidyl-diphthamide_biosynthetic_process_from_peptidyl-histidine	biological_process		8	GO:0006827	high-affinity_iron_ion_transport	biological_process		8	GO:0000398	nuclear_mRNA_splicing	_via_spliceosome	biological_process	11	GO:0009617	response_to_bacterium	biological_process		8	GO:0001932	regulation_of_protein_phosphorylation	biological_process		7
										GO:0009690	cytokinin_metabolic_process	biological_process		8	GO:0006366	transcription_from_RNA_polymerase_II_promoter	biological_process		7	GO:0007275	multicellular_organismal_development	biological_process		8	GO:0006425	glutaminyl-tRNA_aminoacylation	biological_process		11	GO:0016055	Wnt_receptor_signaling_pathway	biological_process		8	GO:0006425	glutaminyl-tRNA_aminoacylation	biological_process		7
										GO:0015768	maltose_transport	biological_process		8	GO:0009297	pilus_assembly	biological_process		7	GO:0015768	maltose_transport	biological_process		8	GO:0009132	nucleoside_diphosphate_metabolic_process	biological_process		11	GO:0019064	viral_envelope_fusion_with_host_membrane	biological_process		8	GO:0006955	immune_response	biological_process		7
										GO:0016458	gene_silencing	biological_process		8	GO:0009690	cytokinin_metabolic_process	biological_process		7	GO:0019836	hemolysis_by_symbiont_of_host_erythrocytes	biological_process		8	GO:0043161	proteasomal_ubiquitin-dependent_protein_catabolic_process	biological_process		11	GO:0000290	deadenylation-dependent_decapping_of_nuclear-transcribed_mRNA	biological_process		7	GO:0007021	tubulin_complex_assembly	biological_process		7
										GO:0017148	negative_regulation_of_translation	biological_process		8	GO:0030655	beta-lactam_antibiotic_catabolic_process	biological_process		7	GO:0000184	nuclear-transcribed_mRNA_catabolic_process	_nonsense-mediated_decay	biological_process	7	GO:0050829	defense_response_to_Gram-negative_bacterium	biological_process		11	GO:0006000	fructose_metabolic_process	biological_process		7	GO:0007213	G-protein_coupled_acetylcholine_receptor_signaling_pathway	biological_process		7
										GO:0042157	lipoprotein_metabolic_process	biological_process		8	GO:0032312	regulation_of_ARF_GTPase_activity	biological_process		7	GO:0006672	ceramide_metabolic_process	biological_process		7	GO:0000290	deadenylation-dependent_decapping_of_nuclear-transcribed_mRNA	biological_process		10	GO:0006338	chromatin_remodeling	biological_process		7	GO:0019064	viral_envelope_fusion_with_host_membrane	biological_process		7
										GO:0042318	penicillin_biosynthetic_process	biological_process		8	GO:0043161	proteasomal_ubiquitin-dependent_protein_catabolic_process	biological_process		7	GO:0006683	galactosylceramide_catabolic_process	biological_process		7	GO:0007021	tubulin_complex_assembly	biological_process		10	GO:0006888	ER_to_Golgi_vesicle-mediated_transport	biological_process		7	GO:0042438	melanin_biosynthetic_process	biological_process		7
										GO:0043044	ATP-dependent_chromatin_remodeling	biological_process		8	GO:0045227	capsule_polysaccharide_biosynthetic_process	biological_process		7	GO:0042438	melanin_biosynthetic_process	biological_process		7	GO:0007169	transmembrane_receptor_protein_tyrosine_kinase_signaling_pathway	biological_process		10	GO:0007021	tubulin_complex_assembly	biological_process		7	GO:0043113	receptor_clustering	biological_process		7
										GO:0046903	secretion	biological_process		8	GO:0045980	negative_regulation_of_nucleotide_metabolic_process	biological_process		7	GO:0042981	regulation_of_apoptotic_process	biological_process		7	GO:0042981	regulation_of_apoptotic_process	biological_process		10	GO:0007585	respiratory_gaseous_exchange	biological_process		7	GO:0000290	deadenylation-dependent_decapping_of_nuclear-transcribed_mRNA	biological_process		6
										GO:0035434	copper_ion_transmembrane_transport	biological_process		7	GO:0006182	cGMP_biosynthetic_process	biological_process		6	GO:0043044	ATP-dependent_chromatin_remodeling	biological_process		7	GO:0048280	vesicle_fusion_with_Golgi_apparatus	biological_process		10	GO:0019882	antigen_processing_and_presentation	biological_process		7	GO:0006429	leucyl-tRNA_aminoacylation	biological_process		6
										GO:0042438	melanin_biosynthetic_process	biological_process		7	GO:0040007	growth	biological_process		6	GO:0000290	deadenylation-dependent_decapping_of_nuclear-transcribed_mRNA	biological_process		6	GO:0000184	nuclear-transcribed_mRNA_catabolic_process	_nonsense-mediated_decay	biological_process	9	GO:0032957	inositol_trisphosphate_metabolic_process	biological_process		7	GO:0007067	mitosis	biological_process		6
										GO:0045227	capsule_polysaccharide_biosynthetic_process	biological_process		7	GO:0042438	melanin_biosynthetic_process	biological_process		6	GO:0006073	cellular_glucan_metabolic_process	biological_process		6	GO:0005993	trehalose_catabolic_process	biological_process		9	GO:0040007	growth	biological_process		7	GO:0009297	pilus_assembly	biological_process		6
										GO:0046836	glycolipid_transport	biological_process		7	GO:0048280	vesicle_fusion_with_Golgi_apparatus	biological_process		6	GO:0007021	tubulin_complex_assembly	biological_process		6	GO:0009690	cytokinin_metabolic_process	biological_process		9	GO:0045980	negative_regulation_of_nucleotide_metabolic_process	biological_process		7	GO:0030168	platelet_activation	biological_process		6
										GO:0000079	regulation_of_cyclin-dependent_protein_kinase_activity	biological_process		6	GO:0051715	cytolysis_in_other_organism	biological_process		6	GO:0007169	transmembrane_receptor_protein_tyrosine_kinase_signaling_pathway	biological_process		6	GO:0032312	regulation_of_ARF_GTPase_activity	biological_process		9	GO:0046836	glycolipid_transport	biological_process		7	GO:0031556	transcriptional_attenuation_by_ribosome	biological_process		6
										GO:0000290	deadenylation-dependent_decapping_of_nuclear-transcribed_mRNA	biological_process		6	GO:0000184	nuclear-transcribed_mRNA_catabolic_process	_nonsense-mediated_decay	biological_process	5	GO:0009690	cytokinin_metabolic_process	biological_process		6	GO:0035434	copper_ion_transmembrane_transport	biological_process		9	GO:0006073	cellular_glucan_metabolic_process	biological_process		6	GO:0051056	regulation_of_small_GTPase_mediated_signal_transduction	biological_process		6
										GO:0006383	transcription_from_RNA_polymerase_III_promoter	biological_process		6	GO:0006383	transcription_from_RNA_polymerase_III_promoter	biological_process		5	GO:0016458	gene_silencing	biological_process		6	GO:0045900	negative_regulation_of_translational_elongation	biological_process		9	GO:0006368	transcription_elongation_from_RNA_polymerase_II_promoter	biological_process		6	GO:0006683	galactosylceramide_catabolic_process	biological_process		5
										GO:0006683	galactosylceramide_catabolic_process	biological_process		6	GO:0006626	protein_targeting_to_mitochondrion	biological_process		5	GO:0017148	negative_regulation_of_translation	biological_process		6	GO:0006626	protein_targeting_to_mitochondrion	biological_process		8	GO:0006626	protein_targeting_to_mitochondrion	biological_process		6	GO:0006888	ER_to_Golgi_vesicle-mediated_transport	biological_process		5
										GO:0045900	negative_regulation_of_translational_elongation	biological_process		6	GO:0006888	ER_to_Golgi_vesicle-mediated_transport	biological_process		5	GO:0018101	peptidyl-citrulline_biosynthetic_process_from_peptidyl-arginine	biological_process		6	GO:0006888	ER_to_Golgi_vesicle-mediated_transport	biological_process		8	GO:0006683	galactosylceramide_catabolic_process	biological_process		6	GO:0016573	histone_acetylation	biological_process		5
										GO:0005993	trehalose_catabolic_process	biological_process		5	GO:0016458	gene_silencing	biological_process		5	GO:0018342	protein_prenylation	biological_process		6	GO:0031556	transcriptional_attenuation_by_ribosome	biological_process		8	GO:0009690	cytokinin_metabolic_process	biological_process		6	GO:0030254	protein_secretion_by_the_type_III_secretion_system	biological_process		5
										GO:0006073	cellular_glucan_metabolic_process	biological_process		5	GO:0018101	peptidyl-citrulline_biosynthetic_process_from_peptidyl-arginine	biological_process		5	GO:0019856	pyrimidine_base_biosynthetic_process	biological_process		6	GO:0043044	ATP-dependent_chromatin_remodeling	biological_process		8	GO:0015946	methanol_oxidation	biological_process		6	GO:0030582	fruiting_body_development	biological_process		5
										GO:0006182	cGMP_biosynthetic_process	biological_process		5	GO:0019836	hemolysis_by_symbiont_of_host_erythrocytes	biological_process		5	GO:0031556	transcriptional_attenuation_by_ribosome	biological_process		6	GO:0045039	protein_import_into_mitochondrial_inner_membrane	biological_process		8	GO:0016573	histone_acetylation	biological_process		6	GO:0032312	regulation_of_ARF_GTPase_activity	biological_process		5
										GO:0007160	cell-matrix_adhesion	biological_process		5	GO:0045039	protein_import_into_mitochondrial_inner_membrane	biological_process		5	GO:0032312	regulation_of_ARF_GTPase_activity	biological_process		6	GO:0045132	meiotic_chromosome_segregation	biological_process		8	GO:0035434	copper_ion_transmembrane_transport	biological_process		6	GO:0040007	growth	biological_process		5
										GO:0019068	virion_assembly	biological_process		5	GO:0045900	negative_regulation_of_translational_elongation	biological_process		5	GO:0042157	lipoprotein_metabolic_process	biological_process		6	GO:0001510	RNA_methylation	biological_process		7	GO:0042218	1-aminocyclopropane-1-carboxylate_biosynthetic_process	biological_process		6	GO:0046413	organomercury_catabolic_process	biological_process		5
										GO:0019836	hemolysis_by_symbiont_of_host_erythrocytes	biological_process		5	GO:0051056	regulation_of_small_GTPase_mediated_signal_transduction	biological_process		5	GO:0045227	capsule_polysaccharide_biosynthetic_process	biological_process		6	GO:0006683	galactosylceramide_catabolic_process	biological_process		7	GO:0045039	protein_import_into_mitochondrial_inner_membrane	biological_process		6	GO:0005993	trehalose_catabolic_process	biological_process		4
										GO:0030153	bacteriocin_immunity	biological_process		5	GO:0006073	cellular_glucan_metabolic_process	biological_process		4	GO:0005993	trehalose_catabolic_process	biological_process		5	GO:0009452	RNA_capping	biological_process		7	GO:0000079	regulation_of_cyclin-dependent_protein_kinase_activity	biological_process		5	GO:0007160	cell-matrix_adhesion	biological_process		4
										GO:0045132	meiotic_chromosome_segregation	biological_process		5	GO:0006425	glutaminyl-tRNA_aminoacylation	biological_process		4	GO:0006465	signal_peptide_processing	biological_process		5	GO:0030582	fruiting_body_development	biological_process		7	GO:0006672	ceramide_metabolic_process	biological_process		5	GO:0007169	transmembrane_receptor_protein_tyrosine_kinase_signaling_pathway	biological_process		4
										GO:0006425	glutaminyl-tRNA_aminoacylation	biological_process		4	GO:0006487	protein_N-linked_glycosylation	biological_process		4	GO:0006820	anion_transport	biological_process		5	GO:0040007	growth	biological_process		7	GO:0007169	transmembrane_receptor_protein_tyrosine_kinase_signaling_pathway	biological_process		5	GO:0007229	integrin-mediated_signaling_pathway	biological_process		4
										GO:0006888	ER_to_Golgi_vesicle-mediated_transport	biological_process		4	GO:0006635	fatty_acid_beta-oxidation	biological_process		4	GO:0007596	blood_coagulation	biological_process		5	GO:0042546	cell_wall_biogenesis	biological_process		7	GO:0042710	biofilm_formation	biological_process		5	GO:0009088	threonine_biosynthetic_process	biological_process		4
										GO:0006940	regulation_of_smooth_muscle_contraction	biological_process		4	GO:0007021	tubulin_complex_assembly	biological_process		4	GO:0009415	response_to_water	biological_process		5	GO:0042710	biofilm_formation	biological_process		7	GO:0042981	regulation_of_apoptotic_process	biological_process		5	GO:0015946	methanol_oxidation	biological_process		4
										GO:0007179	transforming_growth_factor_beta_receptor_signaling_pathway	biological_process		4	GO:0007160	cell-matrix_adhesion	biological_process		4	GO:0015946	methanol_oxidation	biological_process		5	GO:0006465	signal_peptide_processing	biological_process		6	GO:0043161	proteasomal_ubiquitin-dependent_protein_catabolic_process	biological_process		5	GO:0031032	actomyosin_structure_organization	biological_process		4
										GO:0007229	integrin-mediated_signaling_pathway	biological_process		4	GO:0007267	cell-cell_signaling	biological_process		4	GO:0044070	regulation_of_anion_transport	biological_process		5	GO:0006672	ceramide_metabolic_process	biological_process		6	GO:0051056	regulation_of_small_GTPase_mediated_signal_transduction	biological_process		5	GO:0001510	RNA_methylation	biological_process		3
										GO:0009415	response_to_water	biological_process		4	GO:0009088	threonine_biosynthetic_process	biological_process		4	GO:0050708	regulation_of_protein_secretion	biological_process		5	GO:0006820	anion_transport	biological_process		6	GO:0006144	purine_base_metabolic_process	biological_process		4	GO:0006030	chitin_metabolic_process	biological_process		3
										GO:0018101	peptidyl-citrulline_biosynthetic_process_from_peptidyl-arginine	biological_process		4	GO:0018342	protein_prenylation	biological_process		4	GO:0051056	regulation_of_small_GTPase_mediated_signal_transduction	biological_process		5	GO:0015946	methanol_oxidation	biological_process		6	GO:0006465	signal_peptide_processing	biological_process		4	GO:0006182	cGMP_biosynthetic_process	biological_process		3
										GO:0019882	antigen_processing_and_presentation	biological_process		4	GO:0031556	transcriptional_attenuation_by_ribosome	biological_process		4	GO:0006635	fatty_acid_beta-oxidation	biological_process		4	GO:0044070	regulation_of_anion_transport	biological_process		6	GO:0030153	bacteriocin_immunity	biological_process		4	GO:0006383	transcription_from_RNA_polymerase_III_promoter	biological_process		3
										GO:0040007	growth	biological_process		4	GO:0035434	copper_ion_transmembrane_transport	biological_process		4	GO:0007160	cell-matrix_adhesion	biological_process		4	GO:0006383	transcription_from_RNA_polymerase_III_promoter	biological_process		5	GO:0030582	fruiting_body_development	biological_process		4	GO:0006487	protein_N-linked_glycosylation	biological_process		3
										GO:0045980	negative_regulation_of_nucleotide_metabolic_process	biological_process		4	GO:0042157	lipoprotein_metabolic_process	biological_process		4	GO:0007179	transforming_growth_factor_beta_receptor_signaling_pathway	biological_process		4	GO:0006487	protein_N-linked_glycosylation	biological_process		5	GO:0032312	regulation_of_ARF_GTPase_activity	biological_process		4	GO:0006626	protein_targeting_to_mitochondrion	biological_process		3
										GO:0050708	regulation_of_protein_secretion	biological_process		4	GO:0006465	signal_peptide_processing	biological_process		3	GO:0007229	integrin-mediated_signaling_pathway	biological_process		4	GO:0006869	lipid_transport	biological_process		5	GO:0045132	meiotic_chromosome_segregation	biological_process		4	GO:0006696	ergosterol_biosynthetic_process	biological_process		3
										GO:0006672	ceramide_metabolic_process	biological_process		3	GO:0006471	protein_ADP-ribosylation	biological_process		3	GO:0035434	copper_ion_transmembrane_transport	biological_process		4	GO:0016458	gene_silencing	biological_process		5	GO:0045149	acetoin_metabolic_process	biological_process		4	GO:0006820	anion_transport	biological_process		3
										GO:0006869	lipid_transport	biological_process		3	GO:0007229	integrin-mediated_signaling_pathway	biological_process		3	GO:0045132	meiotic_chromosome_segregation	biological_process		4	GO:0019068	virion_assembly	biological_process		5	GO:0045900	negative_regulation_of_translational_elongation	biological_process		4	GO:0009452	RNA_capping	biological_process		3
										GO:0007050	cell_cycle_arrest	biological_process		3	GO:0009755	hormone-mediated_signaling_pathway	biological_process		3	GO:0045900	negative_regulation_of_translational_elongation	biological_process		4	GO:0042438	melanin_biosynthetic_process	biological_process		5	GO:0060003	copper_ion_export	biological_process		4	GO:0016458	gene_silencing	biological_process		3
										GO:0007267	cell-cell_signaling	biological_process		3	GO:0019068	virion_assembly	biological_process		3	GO:0001510	RNA_methylation	biological_process		3	GO:0045980	negative_regulation_of_nucleotide_metabolic_process	biological_process		5	GO:0006014	D-ribose_metabolic_process	biological_process		3	GO:0018342	protein_prenylation	biological_process		3
										GO:0007596	blood_coagulation	biological_process		3	GO:0019076	release_of_virus_from_host	biological_process		3	GO:0001932	regulation_of_protein_phosphorylation	biological_process		3	GO:0060003	copper_ion_export	biological_process		5	GO:0006182	cGMP_biosynthetic_process	biological_process		3	GO:0019068	virion_assembly	biological_process		3
										GO:0016568	chromatin_modification	biological_process		3	GO:0019856	pyrimidine_base_biosynthetic_process	biological_process		3	GO:0006144	purine_base_metabolic_process	biological_process		3	GO:0000079	regulation_of_cyclin-dependent_protein_kinase_activity	biological_process		4	GO:0006425	glutaminyl-tRNA_aminoacylation	biological_process		3	GO:0042710	biofilm_formation	biological_process		3
										GO:0031556	transcriptional_attenuation_by_ribosome	biological_process		3	GO:0031120	snRNA_pseudouridine_synthesis	biological_process		3	GO:0006348	chromatin_silencing_at_telomere	biological_process		3	GO:0006030	chitin_metabolic_process	biological_process		4	GO:0006820	anion_transport	biological_process		3	GO:0044070	regulation_of_anion_transport	biological_process		3
										GO:0032312	regulation_of_ARF_GTPase_activity	biological_process		3	GO:0032313	regulation_of_Rab_GTPase_activity	biological_process		3	GO:0009088	threonine_biosynthetic_process	biological_process		3	GO:0006073	cellular_glucan_metabolic_process	biological_process		4	GO:0007050	cell_cycle_arrest	biological_process		3	GO:0044406	adhesion_to_host	biological_process		3
										GO:0043161	proteasomal_ubiquitin-dependent_protein_catabolic_process	biological_process		3	GO:0043066	negative_regulation_of_apoptotic_process	biological_process		3	GO:0009452	RNA_capping	biological_process		3	GO:0006635	fatty_acid_beta-oxidation	biological_process		4	GO:0044070	regulation_of_anion_transport	biological_process		3	GO:0045039	protein_import_into_mitochondrial_inner_membrane	biological_process		3
										GO:0048544	recognition_of_pollen	biological_process		3	GO:0050708	regulation_of_protein_secretion	biological_process		3	GO:0010447	response_to_acidity	biological_process		3	GO:0006644	phospholipid_metabolic_process	biological_process		4	GO:0001932	regulation_of_protein_phosphorylation	biological_process		2	GO:0045132	meiotic_chromosome_segregation	biological_process		3
										GO:0000186	activation_of_MAPKK_activity	biological_process		2	GO:0050830	defense_response_to_Gram-positive_bacterium	biological_process		3	GO:0019882	antigen_processing_and_presentation	biological_process		3	GO:0007050	cell_cycle_arrest	biological_process		4	GO:0006487	protein_N-linked_glycosylation	biological_process		2	GO:0045149	acetoin_metabolic_process	biological_process		3
										GO:0001510	RNA_methylation	biological_process		2	GO:0005993	trehalose_catabolic_process	biological_process		2	GO:0031342	negative_regulation_of_cell_killing	biological_process		3	GO:0009755	hormone-mediated_signaling_pathway	biological_process		4	GO:0006644	phospholipid_metabolic_process	biological_process		2	GO:0045900	negative_regulation_of_translational_elongation	biological_process		3
										GO:0001678	cellular_glucose_homeostasis	biological_process		2	GO:0006030	chitin_metabolic_process	biological_process		2	GO:0040007	growth	biological_process		3	GO:0015947	methane_metabolic_process	biological_process		4	GO:0006816	calcium_ion_transport	biological_process		2	GO:0000079	regulation_of_cyclin-dependent_protein_kinase_activity	biological_process		2
										GO:0001932	regulation_of_protein_phosphorylation	biological_process		2	GO:0006348	chromatin_silencing_at_telomere	biological_process		2	GO:0043161	proteasomal_ubiquitin-dependent_protein_catabolic_process	biological_process		3	GO:0016573	histone_acetylation	biological_process		4	GO:0007005	mitochondrion_organization	biological_process		2	GO:0006073	cellular_glucan_metabolic_process	biological_process		2
										GO:0006144	purine_base_metabolic_process	biological_process		2	GO:0006820	anion_transport	biological_process		2	GO:0045980	negative_regulation_of_nucleotide_metabolic_process	biological_process		3	GO:0019350	teichoic_acid_biosynthetic_process	biological_process		4	GO:0007160	cell-matrix_adhesion	biological_process		2	GO:0006635	fatty_acid_beta-oxidation	biological_process		2
										GO:0006471	protein_ADP-ribosylation	biological_process		2	GO:0006940	regulation_of_smooth_muscle_contraction	biological_process		2	GO:0000128	flocculation	biological_process		2	GO:0019882	antigen_processing_and_presentation	biological_process		4	GO:0007267	cell-cell_signaling	biological_process		2	GO:0006672	ceramide_metabolic_process	biological_process		2
										GO:0006487	protein_N-linked_glycosylation	biological_process		2	GO:0007268	synaptic_transmission	biological_process		2	GO:0000186	activation_of_MAPKK_activity	biological_process		2	GO:0030154	cell_differentiation	biological_process		4	GO:0009415	response_to_water	biological_process		2	GO:0006816	calcium_ion_transport	biological_process		2
										GO:0006696	ergosterol_biosynthetic_process	biological_process		2	GO:0007596	blood_coagulation	biological_process		2	GO:0001678	cellular_glucose_homeostasis	biological_process		2	GO:0042218	1-aminocyclopropane-1-carboxylate_biosynthetic_process	biological_process		4	GO:0019079	viral_genome_replication	biological_process		2	GO:0006827	high-affinity_iron_ion_transport	biological_process		2
										GO:0006820	anion_transport	biological_process		2	GO:0030153	bacteriocin_immunity	biological_process		2	GO:0007005	mitochondrion_organization	biological_process		2	GO:0045947	negative_regulation_of_translational_initiation	biological_process		4	GO:0031342	negative_regulation_of_cell_killing	biological_process		2	GO:0006869	lipid_transport	biological_process		2
										GO:0007131	reciprocal_meiotic_recombination	biological_process		2	GO:0044070	regulation_of_anion_transport	biological_process		2	GO:0007050	cell_cycle_arrest	biological_process		2	GO:0006014	D-ribose_metabolic_process	biological_process		3	GO:0031556	transcriptional_attenuation_by_ribosome	biological_process		2	GO:0009415	response_to_water	biological_process		2
										GO:0007548	sex_differentiation	biological_process		2	GO:0045132	meiotic_chromosome_segregation	biological_process		2	GO:0008343	adult_feeding_behavior	biological_process		2	GO:0006913	nucleocytoplasmic_transport	biological_process		3	GO:0046835	carbohydrate_phosphorylation	biological_process		2	GO:0009690	cytokinin_metabolic_process	biological_process		2
										GO:0008343	adult_feeding_behavior	biological_process		2	GO:0045149	acetoin_metabolic_process	biological_process		2	GO:0019082	viral_protein_processing	biological_process		2	GO:0007267	cell-cell_signaling	biological_process		3	GO:0000186	activation_of_MAPKK_activity	biological_process		1	GO:0015947	methane_metabolic_process	biological_process		2
										GO:0009088	threonine_biosynthetic_process	biological_process		2	GO:0000186	activation_of_MAPKK_activity	biological_process		1	GO:0019350	teichoic_acid_biosynthetic_process	biological_process		2	GO:0018342	protein_prenylation	biological_process		3	GO:0000910	cytokinesis	biological_process		1	GO:0018101	peptidyl-citrulline_biosynthetic_process_from_peptidyl-arginine	biological_process		2
										GO:0009452	RNA_capping	biological_process		2	GO:0001510	RNA_methylation	biological_process		1	GO:0019953	sexual_reproduction	biological_process		2	GO:0030153	bacteriocin_immunity	biological_process		3	GO:0001510	RNA_methylation	biological_process		1	GO:0019079	viral_genome_replication	biological_process		2
										GO:0009755	hormone-mediated_signaling_pathway	biological_process		2	GO:0001558	regulation_of_cell_growth	biological_process		1	GO:0030582	fruiting_body_development	biological_process		2	GO:0030254	protein_secretion_by_the_type_III_secretion_system	biological_process		3	GO:0001678	cellular_glucose_homeostasis	biological_process		1	GO:0019350	teichoic_acid_biosynthetic_process	biological_process		2
										GO:0015947	methane_metabolic_process	biological_process		2	GO:0001678	cellular_glucose_homeostasis	biological_process		1	GO:0030866	cortical_actin_cytoskeleton_organization	biological_process		2	GO:0042157	lipoprotein_metabolic_process	biological_process		3	GO:0005986	sucrose_biosynthetic_process	biological_process		1	GO:0030153	bacteriocin_immunity	biological_process		2
										GO:0018342	protein_prenylation	biological_process		2	GO:0006144	purine_base_metabolic_process	biological_process		1	GO:0031120	snRNA_pseudouridine_synthesis	biological_process		2	GO:0045149	acetoin_metabolic_process	biological_process		3	GO:0006030	chitin_metabolic_process	biological_process		1	GO:0031342	negative_regulation_of_cell_killing	biological_process		2
										GO:0019350	teichoic_acid_biosynthetic_process	biological_process		2	GO:0006696	ergosterol_biosynthetic_process	biological_process		1	GO:0032099	negative_regulation_of_appetite	biological_process		2	GO:0000723	telomere_maintenance	biological_process		2	GO:0006303	double-strand_break_repair_via_nonhomologous_end_joining	biological_process		1	GO:0042218	1-aminocyclopropane-1-carboxylate_biosynthetic_process	biological_process		2
										GO:0030254	protein_secretion_by_the_type_III_secretion_system	biological_process		2	GO:0006816	calcium_ion_transport	biological_process		1	GO:0034227	tRNA_thio-modification	biological_process		2	GO:0006182	cGMP_biosynthetic_process	biological_process		2	GO:0006314	intron_homing	biological_process		1	GO:0045947	negative_regulation_of_translational_initiation	biological_process		2
										GO:0031032	actomyosin_structure_organization	biological_process		2	GO:0006869	lipid_transport	biological_process		1	GO:0042218	1-aminocyclopropane-1-carboxylate_biosynthetic_process	biological_process		2	GO:0006816	calcium_ion_transport	biological_process		2	GO:0006348	chromatin_silencing_at_telomere	biological_process		1	GO:0000186	activation_of_MAPKK_activity	biological_process		1
										GO:0032099	negative_regulation_of_appetite	biological_process		2	GO:0006914	autophagy	biological_process		1	GO:0048544	recognition_of_pollen	biological_process		2	GO:0006953	acute-phase_response	biological_process		2	GO:0006370	mRNA_capping	biological_process		1	GO:0000723	telomere_maintenance	biological_process		1
										GO:0034227	tRNA_thio-modification	biological_process		2	GO:0007005	mitochondrion_organization	biological_process		1	GO:0060003	copper_ion_export	biological_process		2	GO:0007548	sex_differentiation	biological_process		2	GO:0006471	protein_ADP-ribosylation	biological_process		1	GO:0001678	cellular_glucose_homeostasis	biological_process		1
										GO:0042218	1-aminocyclopropane-1-carboxylate_biosynthetic_process	biological_process		2	GO:0007050	cell_cycle_arrest	biological_process		1	GO:0000045	autophagic_vacuole_assembly	biological_process		1	GO:0007596	blood_coagulation	biological_process		2	GO:0006606	protein_import_into_nucleus	biological_process		1	GO:0006014	D-ribose_metabolic_process	biological_process		1
										GO:0042710	biofilm_formation	biological_process		2	GO:0007131	reciprocal_meiotic_recombination	biological_process		1	GO:0000079	regulation_of_cyclin-dependent_protein_kinase_activity	biological_process		1	GO:0019953	sexual_reproduction	biological_process		2	GO:0006635	fatty_acid_beta-oxidation	biological_process		1	GO:0006144	purine_base_metabolic_process	biological_process		1
										GO:0044070	regulation_of_anion_transport	biological_process		2	GO:0007548	sex_differentiation	biological_process		1	GO:0000723	telomere_maintenance	biological_process		1	GO:0034227	tRNA_thio-modification	biological_process		2	GO:0006696	ergosterol_biosynthetic_process	biological_process		1	GO:0006303	double-strand_break_repair_via_nonhomologous_end_joining	biological_process		1
										GO:0000910	cytokinesis	biological_process		1	GO:0008343	adult_feeding_behavior	biological_process		1	GO:0006471	protein_ADP-ribosylation	biological_process		1	GO:0042176	regulation_of_protein_catabolic_process	biological_process		2	GO:0006913	nucleocytoplasmic_transport	biological_process		1	GO:0006348	chromatin_silencing_at_telomere	biological_process		1
										GO:0006014	D-ribose_metabolic_process	biological_process		1	GO:0009415	response_to_water	biological_process		1	GO:0006487	protein_N-linked_glycosylation	biological_process		1	GO:0043066	negative_regulation_of_apoptotic_process	biological_process		2	GO:0006953	acute-phase_response	biological_process		1	GO:0006465	signal_peptide_processing	biological_process		1
										GO:0006030	chitin_metabolic_process	biological_process		1	GO:0009416	response_to_light_stimulus	biological_process		1	GO:0006606	protein_import_into_nucleus	biological_process		1	GO:0048544	recognition_of_pollen	biological_process		2	GO:0007131	reciprocal_meiotic_recombination	biological_process		1	GO:0006471	protein_ADP-ribosylation	biological_process		1
										GO:0006031	chitin_biosynthetic_process	biological_process		1	GO:0009452	RNA_capping	biological_process		1	GO:0006696	ergosterol_biosynthetic_process	biological_process		1	GO:0000186	activation_of_MAPKK_activity	biological_process		1	GO:0007229	integrin-mediated_signaling_pathway	biological_process		1	GO:0006644	phospholipid_metabolic_process	biological_process		1
										GO:0006465	signal_peptide_processing	biological_process		1	GO:0019073	viral_DNA_genome_packaging	biological_process		1	GO:0006816	calcium_ion_transport	biological_process		1	GO:0001678	cellular_glucose_homeostasis	biological_process		1	GO:0007596	blood_coagulation	biological_process		1	GO:0006913	nucleocytoplasmic_transport	biological_process		1
										GO:0006606	protein_import_into_nucleus	biological_process		1	GO:0019079	viral_genome_replication	biological_process		1	GO:0006869	lipid_transport	biological_process		1	GO:0006303	double-strand_break_repair_via_nonhomologous_end_joining	biological_process		1	GO:0008343	adult_feeding_behavior	biological_process		1	GO:0007050	cell_cycle_arrest	biological_process		1
										GO:0006626	protein_targeting_to_mitochondrion	biological_process		1	GO:0019229	regulation_of_vasoconstriction	biological_process		1	GO:0006913	nucleocytoplasmic_transport	biological_process		1	GO:0006471	protein_ADP-ribosylation	biological_process		1	GO:0009452	RNA_capping	biological_process		1	GO:0007219	Notch_signaling_pathway	biological_process		1
										GO:0006635	fatty_acid_beta-oxidation	biological_process		1	GO:0019350	teichoic_acid_biosynthetic_process	biological_process		1	GO:0007131	reciprocal_meiotic_recombination	biological_process		1	GO:0006582	melanin_metabolic_process	biological_process		1	GO:0010044	response_to_aluminum_ion	biological_process		1	GO:0007267	cell-cell_signaling	biological_process		1
										GO:0006644	phospholipid_metabolic_process	biological_process		1	GO:0019882	antigen_processing_and_presentation	biological_process		1	GO:0007267	cell-cell_signaling	biological_process		1	GO:0006621	protein_retention_in_ER_lumen	biological_process		1	GO:0015947	methane_metabolic_process	biological_process		1	GO:0007268	synaptic_transmission	biological_process		1
										GO:0006816	calcium_ion_transport	biological_process		1	GO:0030154	cell_differentiation	biological_process		1	GO:0007268	synaptic_transmission	biological_process		1	GO:0006696	ergosterol_biosynthetic_process	biological_process		1	GO:0016568	chromatin_modification	biological_process		1	GO:0007304	chorion-containing_eggshell_formation	biological_process		1
										GO:0006953	acute-phase_response	biological_process		1	GO:0030582	fruiting_body_development	biological_process		1	GO:0007586	digestion	biological_process		1	GO:0006940	regulation_of_smooth_muscle_contraction	biological_process		1	GO:0018342	protein_prenylation	biological_process		1	GO:0007548	sex_differentiation	biological_process		1
										GO:0007005	mitochondrion_organization	biological_process		1	GO:0030683	evasion_by_virus_of_host_immune_response	biological_process		1	GO:0009755	hormone-mediated_signaling_pathway	biological_process		1	GO:0007005	mitochondrion_organization	biological_process		1	GO:0019049	evasion_of_host_defenses_by_virus	biological_process		1	GO:0007586	digestion	biological_process		1
										GO:0007219	Notch_signaling_pathway	biological_process		1	GO:0030866	cortical_actin_cytoskeleton_organization	biological_process		1	GO:0015947	methane_metabolic_process	biological_process		1	GO:0007160	cell-matrix_adhesion	biological_process		1	GO:0019068	virion_assembly	biological_process		1	GO:0008343	adult_feeding_behavior	biological_process		1
										GO:0007268	synaptic_transmission	biological_process		1	GO:0031032	actomyosin_structure_organization	biological_process		1	GO:0019049	evasion_of_host_defenses_by_virus	biological_process		1	GO:0007166	cell_surface_receptor_signaling_pathway	biological_process		1	GO:0019073	viral_DNA_genome_packaging	biological_process		1	GO:0009755	hormone-mediated_signaling_pathway	biological_process		1
										GO:0007338	single_fertilization	biological_process		1	GO:0031342	negative_regulation_of_cell_killing	biological_process		1	GO:0019068	virion_assembly	biological_process		1	GO:0008343	adult_feeding_behavior	biological_process		1	GO:0019076	release_of_virus_from_host	biological_process		1	GO:0018142	protein-DNA_covalent_cross-linking	biological_process		1
										GO:0008156	negative_regulation_of_DNA_replication	biological_process		1	GO:0032099	negative_regulation_of_appetite	biological_process		1	GO:0019076	release_of_virus_from_host	biological_process		1	GO:0009074	aromatic_amino_acid_family_catabolic_process	biological_process		1	GO:0030036	actin_cytoskeleton_organization	biological_process		1	GO:0019083	viral_transcription	biological_process		1
										GO:0009074	aromatic_amino_acid_family_catabolic_process	biological_process		1	GO:0034227	tRNA_thio-modification	biological_process		1	GO:0030154	cell_differentiation	biological_process		1	GO:0009088	threonine_biosynthetic_process	biological_process		1	GO:0030154	cell_differentiation	biological_process		1	GO:0019882	antigen_processing_and_presentation	biological_process		1
										GO:0009416	response_to_light_stimulus	biological_process		1	GO:0043953	protein_transport_by_the_Tat_complex	biological_process		1	GO:0030178	negative_regulation_of_Wnt_receptor_signaling_pathway	biological_process		1	GO:0009415	response_to_water	biological_process		1	GO:0030833	regulation_of_actin_filament_polymerization	biological_process		1	GO:0019953	sexual_reproduction	biological_process		1
										GO:0016337	cell-cell_adhesion	biological_process		1	GO:0044406	adhesion_to_host	biological_process		1	GO:0030254	protein_secretion_by_the_type_III_secretion_system	biological_process		1	GO:0009966	regulation_of_signal_transduction	biological_process		1	GO:0030866	cortical_actin_cytoskeleton_organization	biological_process		1	GO:0030154	cell_differentiation	biological_process		1
										GO:0019076	release_of_virus_from_host	biological_process		1	GO:0045040	protein_import_into_mitochondrial_outer_membrane	biological_process		1	GO:0031032	actomyosin_structure_organization	biological_process		1	GO:0016568	chromatin_modification	biological_process		1	GO:0032099	negative_regulation_of_appetite	biological_process		1	GO:0032099	negative_regulation_of_appetite	biological_process		1
										GO:0019079	viral_genome_replication	biological_process		1	GO:0045947	negative_regulation_of_translational_initiation	biological_process		1	GO:0042398	cellular_modified_amino_acid_biosynthetic_process	biological_process		1	GO:0018101	peptidyl-citrulline_biosynthetic_process_from_peptidyl-arginine	biological_process		1	GO:0033615	mitochondrial_proton-transporting_ATP_synthase_complex_assembly	biological_process		1	GO:0034227	tRNA_thio-modification	biological_process		1
										GO:0019082	viral_protein_processing	biological_process		1	GO:0046835	carbohydrate_phosphorylation	biological_process		1	GO:0042710	biofilm_formation	biological_process		1	GO:0019049	evasion_of_host_defenses_by_virus	biological_process		1	GO:0034227	tRNA_thio-modification	biological_process		1	GO:0042157	lipoprotein_metabolic_process	biological_process		1
										GO:0019229	regulation_of_vasoconstriction	biological_process		1	GO:0048544	recognition_of_pollen	biological_process		1	GO:0042891	antibiotic_transport	biological_process		1	GO:0019079	viral_genome_replication	biological_process		1	GO:0043066	negative_regulation_of_apoptotic_process	biological_process		1	GO:0042891	antibiotic_transport	biological_process		1
										GO:0030154	cell_differentiation	biological_process		1	GO:0051085	chaperone_mediated_protein_folding_requiring_cofactor	biological_process		1	GO:0043066	negative_regulation_of_apoptotic_process	biological_process		1	GO:0019082	viral_protein_processing	biological_process		1	GO:0045040	protein_import_into_mitochondrial_outer_membrane	biological_process		1	GO:0043547	positive_regulation_of_GTPase_activity	biological_process		1
										GO:0030216	keratinocyte_differentiation	biological_process		1	GO:0051260	protein_homooligomerization	biological_process		1	GO:0045149	acetoin_metabolic_process	biological_process		1	GO:0019083	viral_transcription	biological_process		1	GO:0050790	regulation_of_catalytic_activity	biological_process		1	GO:0045116	protein_neddylation	biological_process		1
										GO:0031120	snRNA_pseudouridine_synthesis	biological_process		1	GO:0060003	copper_ion_export	biological_process		1	GO:0045947	negative_regulation_of_translational_initiation	biological_process		1	GO:0032099	negative_regulation_of_appetite	biological_process		1						GO:0045944	positive_regulation_of_transcription_from_RNA_polymerase_II_promoter	biological_process		1
										GO:0031342	negative_regulation_of_cell_killing	biological_process		1						GO:0046797	viral_procapsid_maturation	biological_process		1	GO:0042891	antibiotic_transport	biological_process		1						GO:0048268	clathrin_coat_assembly	biological_process		1
										GO:0042167	heme_catabolic_process	biological_process		1						GO:0046835	carbohydrate_phosphorylation	biological_process		1	GO:0044406	adhesion_to_host	biological_process		1						GO:0048544	recognition_of_pollen	biological_process		1
										GO:0042891	antibiotic_transport	biological_process		1						GO:0046854	phosphatidylinositol_phosphorylation	biological_process		1	GO:0046847	filopodium_assembly	biological_process		1						GO:0050830	defense_response_to_Gram-positive_bacterium	biological_process		1
										GO:0043953	protein_transport_by_the_Tat_complex	biological_process		1						GO:0048015	phosphatidylinositol-mediated_signaling	biological_process		1	GO:0050830	defense_response_to_Gram-positive_bacterium	biological_process		1						GO:0051260	protein_homooligomerization	biological_process		1
										GO:0045039	protein_import_into_mitochondrial_inner_membrane	biological_process		1						GO:0050830	defense_response_to_Gram-positive_bacterium	biological_process		1	GO:0051028	mRNA_transport	biological_process		1
										GO:0045040	protein_import_into_mitochondrial_outer_membrane	biological_process		1						GO:0051085	chaperone_mediated_protein_folding_requiring_cofactor	biological_process		1
										GO:0045149	acetoin_metabolic_process	biological_process		1						GO:0051260	protein_homooligomerization	biological_process		1
										GO:0045944	positive_regulation_of_transcription_from_RNA_polymerase_II_promoter	biological_process		1
										GO:0051085	chaperone_mediated_protein_folding_requiring_cofactor	biological_process		1
										GO:0051260	protein_homooligomerization	biological_process		1

## Sheet: REAL
	Set A	Set B	Log FC
Photosynthesis	0.0788	0.0263	0
Nitrogen fixation	0.0875	0.0175	0
Pathogens	0.0263	0.0963	0
