# Supplementary material for: An evaluation of the accuracy and speed of metagenome analysis tools
Source: Sci Rep. 2016 Jan 18;6:19233. doi: 10.1038/srep19233 (PMC4726098; doi:10.1038/srep19233)
Supplement: Supplementary Table S4 [file srep19233-s5.xls]

## Sheet: Sheet1
Genus	setA1_Real	setA2_Real	setA3_Real	setB1_Real	setB2_Real	setB3_Real	setA1_Genometa	setA2_Genometa	setA3_Genometa	setB1_Genometa	setB2_Genometa	setB3_Genometa	setA1_Kraken	setA2_Kraken	setA3_Kraken	setB1_Kraken	setB2_Kraken	setB3_Kraken	setA1_LMAT	setA2_LMAT	setA3_LMAT	setB1_LMAT	setB2_LMAT	setB3_LMAT	setA1_MetaPhlan	setA2_MetaPhlan	setA3_MetaPhlan	setB1_MetaPhlan	setB2_MetaPhlan	setB3_MetaPhlan	setA1_MG-RAST	setA2_MG-RAST	setA3_MG-RAST	setB1_MG-RAST	setB2_MG-RAST	setB3_MG-RAST	setA1_MEGAN	setA2_MEGAN	setA3_MEGAN	setB1_MEGAN	setB2_MEGAN	setB3_MEGAN	setA1_Qiime	setA2_Qiime	setA3_Qiime	setB1_Qiime	setB2_Qiime	setB3_Qiime	setA1_mOTU
Acaryochloris	0.001689	0.00169	0.001689	0.000562	0.000562	0.000565	0.0036	0.003568	0.003581	0.001039	0.001033	0.001052	0.00191	0.001911	0.001909	0.000639	0.000647	0.000643	0.001639	0.001628	0.00163	0.000535	0.000539	0.000536	0.0013055	0.001289	0.0012854	0.0004288	0.0004026	0.0004278	0.002157	0.002152	0.002163	0.000836	0.000819	0.000825	0.000694	0.000684	0.000704	0.000243	0.000232	0.000249	0.000323	0.001668	0.002012	0.000467	0.000586	0.000564	0.001417
Acetobacter	0.001214	0.001209	0.00121	0.001011	0.001012	0.001007	0.002535	0.002544	0.002533	0.001863	0.001851	0.001846	0.001359	0.001355	0.001356	0.00114	0.001154	0.001135	0.001525	0.001531	0.001526	0.001261	0.001271	0.001248	0.0031868	0.0025784	0.0037103	0.0025699	0.002673	0.0031013	0.001271	0.001272	0.001266	0.001144	0.001148	0.001142	0.001567	0.00159	0.00156	0.001331	0.001334	0.001342	0.002341	0.002252	0.003095	0.00109	0.001685	0.001834	0.002375
Acetobacterium	0.000247	0.000247	0.000247	0.000642	0.000643	0.000643	0.000514	0.00052	0.000519	0.001184	0.001185	0.001185	0.000279	0.000279	0.000279	0.00073	0.000738	0.000731	0.000311	0.000312	0.000312	0.000799	0.000801	0.000801	0.0003204	0.0003205	0.0003217	0.0007664	0.0008229	0.0007671	3e-06	2e-06	2e-06	6e-06	6e-06	6e-06	0.000304	0.000318	0.000309	0.00083	0.000818	0.000806	0.000807	0.00025	0.000464	0.001401	0.001466	0.001058	0.000234
Acidianus	0.000193	0.000193	0.000193	0.000579	0.000579	0.000579	0.000401	0.000407	0.000404	0.001079	0.001079	0.001085	0.000218	0.000218	0.000218	0.000658	0.000666	0.000658	0.000241	0.000242	0.000242	0.000719	0.000716	0.000719	0.0004689	0.0004633	0.000433	0.0012523	0.0013318	0.001357	6e-06	6e-06	6e-06	1.8e-05	1.9e-05	2e-05	0	0	0	0	0	0	0	0.000167	0.00031	0.000623	0.000586	0.000494	0.000592
Acidilobus	0.000124	0.000125	0.000125	0.000374	0.000373	0.000374	0.000256	0.00026	0.000258	0.000694	0.000699	0.000688	0.00014	0.000141	0.000141	0.000425	0.000429	0.000425	0.000165	0.000166	0.000166	0.000492	0.000495	0.000494	0.0004117	0.0004248	0.0004235	0.0012492	0.0011371	0.0012288	9.2e-05	9e-05	9.2e-05	0.000288	0.000286	0.000285	0.000215	0.000198	0.000205	0.000621	0.000631	0.000632	0	0	0	0	0	0	0.000456
Acidithiobacillus	0.000516	0.000515	0.000515	0.00043	0.00043	0.000429	0.000513	0.000513	0.000511	0.000375	0.000367	0.000369	0.000584	0.000583	0.000583	0.00049	0.000495	0.000488	0.000696	0.000697	0.000694	0.000575	0.000576	0.000573	0.0009583	0.0009233	0.0008005	0.0007112	0.0006383	0.0007315	0.000505	0.000494	0.000503	0.000522	0.000507	0.000512	0.000448	0.000439	0.000437	0.00039	0.000382	0.000387	0.000807	0.001334	0.001393	0.00083	0.000513	0.000282	0.000911
Acidobacterium	0.013606	0.013608	0.013606	0.020009	0.02001	0.020011	0.028815	0.028802	0.028789	0.037168	0.037232	0.037277	0.015385	0.015387	0.015381	0.02276	0.023014	0.022766	0.017411	0.017436	0.017423	0.025374	0.025411	0.025353	0.0175091	0.0174912	0.0177126	0.0239624	0.0242312	0.0243623	0.029018	0.029056	0.029009	0.044205	0.044628	0.04441	0.003911	0.003935	0.003919	0.005897	0.005915	0.005931	0.000161	0	0	0.000104	7.3e-05	0.000282	0.019064
Acidothermus	0.000414	0.000414	0.000415	0.000224	0.000224	0.000222	0.000879	0.000875	0.000879	0.000413	0.000414	0.000404	0.000468	0.000468	0.00047	0.000255	0.000258	0.000252	0.00049	0.000491	0.000492	0.000264	0.00026	0.000261	0.0008641	0.000896	0.0008729	0.0004358	0.0004311	0.0004499	0.000613	0.000621	0.000621	0.000417	0.000418	0.000409	0	0	0	0	0	0	0	0	0	0	0	0	0.00086
Acidovorax	0.001839	0.001845	0.001843	0.001533	0.001532	0.001538	0.001128	0.001123	0.001128	0.00082	0.000815	0.000821	0.00205	0.002058	0.002053	0.001718	0.001738	0.001725	0.001918	0.001915	0.001916	0.001577	0.001558	0.001589	0.0017547	0.0018838	0.0018057	0.0014131	0.001054	0.0007429	0.003312	0.003295	0.003323	0.003004	0.002985	0.003004	0.002695	0.002696	0.002726	0.002326	0.002302	0.002336	8.1e-05	0.000417	0.00031	0.000156	0.000293	0.000212	0.001638
Aciduliprofundum	5e-05	5e-05	4.9e-05	0.000397	0.000398	0.000398	0.000106	0.000106	0.000103	0.000738	0.000746	0.000736	5.7e-05	5.6e-05	5.5e-05	0.000452	0.000458	0.000453	6.5e-05	6.6e-05	6.4e-05	0.000517	0.00052	0.000514	0.0001564	0.0001525	0.0001654	0.0013208	0.0013525	0.0012976	4.5e-05	4.7e-05	4.6e-05	0.000347	0.000353	0.000348	0	0	0	0	0	0	0	0	0	0	0	0	0.000142
Acinetobacter	0.00286	0.002855	0.002863	0.007606	0.007606	0.007608	0.000671	0.000668	0.000665	0.000517	0.000515	0.000515	0.003222	0.003216	0.003225	0.008606	0.008703	0.008608	0.001731	0.001722	0.001731	0.003294	0.003243	0.003299	0.0036583	0.0041527	0.0040239	0.0099735	0.010702	0.0097001	0.005835	0.00583	0.005828	0.014645	0.014652	0.014602	0.010652	0.010612	0.010655	0.030888	0.030827	0.030801	0.015824	0.014927	0.016636	0.032949	0.03378	0.034359	0.004768
Actinoplanes	0.001851	0.001851	0.001847	0.000992	0.000993	0.001	2e-06	3e-06	3e-06	1e-06	0	2e-06	0.002093	0.002093	0.002088	0.001129	0.001142	0.001138	0.001968	0.001954	0.001952	0.001034	0.001028	0.001048	0.0009607	0.0009257	0.0008527	0.000422	0	0.0001734	2e-05	1.9e-05	1.9e-05	1.1e-05	1.1e-05	1.1e-05	0.001258	0.001266	0.001252	0.000684	0.0007	0.000707	0.000242	0.000167	0.000464	0.000104	0.000147	0	2.4e-05
Advenella	0.000386	0.000387	0.000387	0.000322	0.000322	0.000323	0	0	0	0	0	0	0.000437	0.000438	0.000438	0.000366	0.00037	0.000367	0.00051	0.000515	0.000511	0.000424	0.000423	0.000423	0.0004394	0.0004565	0.0004014	0.0003172	0.0003207	0.0001236	1e-06	1e-06	1e-06	1e-06	1e-06	2e-06	0.000519	0.000523	0.000516	0.000441	0.000446	0.000447	0	0	0	0	0	0	0
Aequorivita	0.000992	0.000993	0.000992	0.001092	0.001092	0.001092	0	0	0	0	0	0	0.001122	0.001122	0.001121	0.001242	0.001255	0.001242	0.001264	0.001271	0.001263	0.001379	0.001383	0.001381	0.0014794	0.0014618	0.0014772	0.0015076	0.0015616	0.0015299	0	0	0	0	0	0	0.001016	0.00101	0.00103	0.00116	0.001126	0.00113	0.001373	0.001584	0.001083	0.000986	0.000879	0.000564	0
Aerococcus	0.000111	0.00011	0.000109	0.000284	0.000284	0.000284	0.000233	0.000229	0.000225	0.000527	0.000522	0.000523	0.000125	0.000124	0.000123	0.000322	0.000325	0.000322	0.000144	0.000141	0.00014	0.000363	0.000364	0.000361	0.0002485	0.0002545	0.0002144	0.0006322	0.0006273	0.0006312	1.2e-05	1.1e-05	1.2e-05	2.7e-05	2.8e-05	2.7e-05	7e-06	7e-06	7e-06	1.6e-05	1.5e-05	1.6e-05	0.000565	0	7.7e-05	0.000415	0.000513	0.000212	0.000357
Aeromonas	0.000824	0.000825	0.000825	0.000687	0.000686	0.000688	2.9e-05	3.5e-05	2.9e-05	2.2e-05	2.3e-05	2.4e-05	0.000931	0.000933	0.000932	0.00078	0.000789	0.000781	0.000849	0.000849	0.000849	0.000696	0.000693	0.000699	0.0007828	0.0008627	0.0008187	0.0006037	0.0005859	0.0006272	0.001168	0.001176	0.001168	0.001111	0.001101	0.0011	0.003175	0.003167	0.003185	0.002763	0.002752	0.00278	0	0	0	0.000104	7.3e-05	0.000141	0.000861
Aeropyrum	0.000143	0.000143	0.000143	0.000429	0.000429	0.000429	0.000297	0.000294	0.000303	0.000794	0.000793	0.000803	0.000161	0.000162	0.000162	0.000488	0.000493	0.000488	0.000186	0.000188	0.000188	0.000557	0.000561	0.000556	0.000421	0.000451	0.0004324	0.0013055	0.0012354	0.0011617	0.000144	0.000146	0.000145	0.000445	0.000439	0.000439	0.000434	0.000424	0.000429	0.001323	0.001325	0.001326	0.000242	0.00025	0.000155	0.000882	0.000659	0.000988	0.000431
Aggregatibacter	0.000356	0.000353	0.000354	0.000297	0.000297	0.000294	0.000401	0.000395	0.000389	0.000292	0.000289	0.000294	0.000402	0.000398	0.000399	0.000337	0.000342	0.000333	0.000425	0.000417	0.000419	0.000351	0.000352	0.000348	0.0007209	0.000693	0.0006369	0.0005093	0.0005612	0.0004892	0.000505	0.000492	0.000492	0.000476	0.00048	0.000465	0.000583	0.00061	0.000603	0.000702	0.00068	0.000693	0.003229	0.003252	0.002399	0.002387	0.002858	0.003528	0.000816
Agrobacterium	0.000708	0.000705	0.000705	0.00059	0.00059	0.000587	1.1e-05	9e-06	1e-05	3e-06	3e-06	3e-06	0.000901	0.000899	0.000901	0.000687	0.000691	0.000688	0.000769	0.000764	0.000763	0.000637	0.000628	0.000627	0.0005228	0.0004477	0.0005226	0.0004197	0.0003769	0.0003468	0.005754	0.005697	0.005763	0.001992	0.001683	0.002148	0.000286	0.000292	0.000275	0.000159	0.000141	0.000157	0.020346	0.022598	0.021046	0.005396	0.004323	0.004021	0.000784
Agromonas	0.000766	0.00077	0.000769	0.000638	0.000637	0.000642	0	0	0	0	0	0	0	0	0	0	0	0	0	0	0	0	0	0	0	0	0	0	0	0	0	0	0	0	0	0	0	0	0	0	0	0	0	0	0	0	0	0	0
Akkermansia	0.007671	0.007672	0.007671	0.007671	0.00767	0.00767	0.01625	0.016265	0.016261	0.014283	0.014315	0.014312	0.008674	0.008676	0.008671	0.008725	0.008823	0.008726	0.010133	0.010149	0.010139	0.010045	0.010081	0.010036	0.0155832	0.0156829	0.0159547	0.0145846	0.0150465	0.0146132	0.009333	0.009394	0.009341	0.009861	0.010143	0.010068	0.03345	0.03357	0.033416	0.034408	0.0344	0.034384	0.033102	0.035941	0.035361	0.028798	0.027918	0.027797	0.016104
Alcanivorax	0.000441	0.000442	0.000442	0.000368	0.000367	0.000369	1e-06	2e-06	1e-06	1e-06	1e-06	1e-06	0.000499	0.0005	0.0005	0.000418	0.000423	0.00042	0.000561	0.000562	0.000562	0.000465	0.000468	0.000467	0.0004216	0.0004731	0.0004261	0.0003161	0.0003538	0.0003541	0.000313	0.000309	0.000309	0.000295	0.000288	0.0003	0.001462	0.001451	0.00146	0.00126	0.001238	0.001263	0	0.000667	0.001006	0.000208	0.000147	0.000564	0
Alistipes	0.001002	0.001005	0.001005	0.001105	0.001105	0.001106	0.002152	0.002147	0.002152	0.002068	0.002082	0.002078	0.001123	0.001126	0.001127	0.001245	0.001258	0.001246	0.001184	0.001186	0.001191	0.001295	0.001295	0.001297	0.0014165	0.0014384	0.001429	0.0015028	0.0015361	0.0014528	0.001667	0.001661	0.001666	0.001957	0.001961	0.001959	0.003188	0.003199	0.00322	0.003587	0.003609	0.003634	0	0	0	0	0	0	0.001401
Allochromatium	0.000305	0.000305	0.000305	0.000254	0.000254	0.000254	0.000642	0.000636	0.000635	0.000472	0.000467	0.000469	0.000345	0.000345	0.000344	0.000289	0.000292	0.000289	0.000368	0.000364	0.000365	0.000302	0.000299	0.000301	0.0004124	0.000403	0.0003675	0.0003219	0.0003162	0.0003233	0.000413	0.000412	0.000412	0.000381	0.000377	0.000378	0	0	0	0	0	0	8.1e-05	0.000417	0.00031	0.000156	0.00044	0.000282	0.000517
Alteromonas	0.000445	0.000447	0.000446	0.000371	0.000371	0.000372	6e-06	7e-06	7e-06	6e-06	6e-06	8e-06	0.000502	0.000504	0.000503	0.000422	0.000426	0.000423	0.00057	0.000573	0.000573	0.000471	0.000472	0.00047	0.0004238	0.0004965	0.0004587	0.0003606	0.0003251	0.0003636	0.000385	0.000386	0.000381	0.000367	0.000353	0.000355	0.000561	0.000551	0.000547	0.000479	0.000478	0.000468	0.000484	0.000417	0.000387	0.000519	0.000293	0.000353	0.000485
Amycolatopsis	0.002065	0.002064	0.002059	0.001107	0.001107	0.001116	0.004379	0.004378	0.004361	0.002053	0.002064	0.002069	0.002334	0.002334	0.002328	0.001259	0.001273	0.00127	0.002428	0.002426	0.002418	0.001285	0.001287	0.00129	0.0009862	0.0010335	0.0009984	0.0004626	0.0004692	0.0004863	0.00256	0.002557	0.00255	0.001519	0.001503	0.001513	0.001359	0.001362	0.001352	0.000761	0.000785	0.000776	0.002018	0.001251	0.00178	0.000363	0.000586	0.000494	0.001317
Amycolicicoccus	0.0009	0.0009	0.0009	0.000484	0.000484	0.000485	0.001897	0.001903	0.001903	0.000898	0.000902	0.000904	0.001018	0.001018	0.001017	0.000551	0.000557	0.000551	0.001115	0.001112	0.001115	0.000591	0.000592	0.000596	0.0009225	0.0009496	0.0009393	0.0004473	0.0004885	0.0004337	0	0	0	0	0	0	0	0	0	0	0	0	0	0	0	0	0	0	0.000913
Anabaena	0.003308	0.00331	0.003308	0.001101	0.001101	0.001106	0.003509	0.003528	0.003529	0.001017	0.001021	0.001024	0.003723	0.003725	0.003721	0.001246	0.001261	0.001253	0.004138	0.004137	0.004142	0.001365	0.001365	0.001369	0.0011833	0.0011456	0.0012853	0.0003231	0.00032	0.0002926	0.011856	0.011808	0.011829	0.004545	0.004464	0.004522	0.00036	0.000361	0.000356	0.000128	0.000128	0.00013	0.000565	0.000917	0.000774	0.000363	0.00044	0.000282	0.001561
Anaerolinea	0.003716	0.003716	0.003716	0.00292	0.002919	0.00292	0.007871	0.007869	0.007862	0.005416	0.005441	0.005452	0.004202	0.004202	0.004201	0.003321	0.003358	0.003322	0.004973	0.004995	0.004974	0.003884	0.003897	0.003877	0.0055831	0.0057015	0.0056364	0.0041435	0.0041715	0.0041837	0.003289	0.003305	0.003276	0.002798	0.002835	0.002832	0	0	0	0	0	0	0.007105	0.008589	0.008357	0.004981	0.00381	0.005574	0.006294
Anaeromyxobacter	0.000451	0.000452	0.000452	0.000376	0.000376	0.000377	0.000127	0.00012	0.000131	8.6e-05	8.7e-05	9.1e-05	0.000511	0.000513	0.000512	0.000428	0.000432	0.000429	0.000464	0.000458	0.00046	0.000379	0.000375	0.00038	0.0004273	0.0004934	0.000445	0.0003546	0.0003411	0.0003472	0.001476	0.001471	0.00149	0.001558	0.001528	0.001548	0	0	0	0	0	0	0.000969	0.000667	0.001006	0.000726	0.00044	0.000282	0.00042
Anaplasma	0.000262	0.000255	0.000256	0.000218	0.000219	0.000211	0.000297	0.000289	0.000294	0.000221	0.000221	0.00021	0.000296	0.000288	0.00029	0.000248	0.000252	0.000241	0.000349	0.000341	0.00034	0.000289	0.000291	0.00028	0.0010441	0.0009832	0.0009343	0.0007711	0.0007545	0.0007726	0.000307	0.0003	0.000295	0.000287	0.000284	0.000279	0.000859	0.000832	0.000812	0.000722	0.000734	0.000708	0.000969	0.000417	0.000619	0.000363	0.000147	7.1e-05	0.001212
Anoxybacillus	0.000164	0.000163	0.000163	0.000424	0.000424	0.000424	0.00034	0.000342	0.000344	0.000794	0.000799	0.000808	0.000184	0.000184	0.000183	0.000479	0.000485	0.00048	0.000211	0.000209	0.000209	0.000539	0.000541	0.000541	0.0001153	0.0001278	0.00013	0.0007409	0.000733	0.0006858	0.000342	0.000341	0.000337	0.000886	0.000891	0.000874	0.000553	0.000579	0.000574	0.001501	0.001481	0.001511	0.002745	0.002502	0.00294	0.005604	0.006741	0.006491	0.000155
Arabidopsis	0.010463	0.01046	0.010461	0.01046	0.010463	0.010463	0	0	0	0	0	0	0	0	0	0	0	0	0	0	0	0	0	0	0	0	0	0	0	0	0.002863	0.00284	0.002851	0.00308	0.003048	0.003075	0	0	0	0	0	0	0	0	0	0	0	0	0
Archaeoglobus	7.7e-05	7.7e-05	7.6e-05	0.000615	0.000615	0.000615	0	0	0	1e-06	1e-06	0	8.7e-05	8.7e-05	8.6e-05	0.000699	0.000707	0.0007	0.000104	0.000103	0.000102	0.000817	0.000823	0.00082	0.0001777	0.0001604	0.0001619	0.001421	0.0015135	0.001435	7.4e-05	7.3e-05	7.3e-05	0.000293	0.000284	0.000288	0	0	0	0	0	0	0.000404	0	0.000387	0.002231	0.001905	0.001764	0
Arcobacter	0.000454	0.000452	0.000452	0.000378	0.000378	0.000376	0.000196	0.000201	0.000205	0.00014	0.000145	0.000143	0.000513	0.000511	0.000511	0.00043	0.000435	0.000428	0.000518	0.000518	0.000516	0.000428	0.000427	0.000425	0.0008224	0.000864	0.0007821	0.0006174	0.0006082	0.000573	0.000619	0.000606	0.000621	0.000561	0.000566	0.000565	0.000418	0.000407	0.000416	0.000341	0.000342	0.00036	0.001211	0.001334	0.002553	0.001401	0.001392	0.002046	0.0011
Arthrobacter	0.001613	0.001613	0.001613	0.000869	0.000869	0.000869	4e-06	5e-06	5e-06	2e-06	2e-06	1e-06	0.001822	0.001822	0.001821	0.000986	0.000997	0.000987	0.002066	0.002076	0.002069	0.001104	0.001106	0.001102	0.0019936	0.0020024	0.0019463	0.0009584	0.0009451	0.0009296	0.002361	0.002341	0.002365	0.001459	0.001442	0.001431	0.004315	0.004258	0.004263	0.00244	0.002413	0.002384	0.002745	0.003836	0.002244	0.001505	0.000586	0.000917	0.002073
Arthrospira	0.001741	0.001742	0.001738	0.000579	0.000579	0.000581	0	0	0	0	0	0	0.001969	0.00197	0.001965	0.000659	0.000666	0.000661	0.001873	0.001862	0.001869	0.000618	0.000614	0.000613	0.0014977	0.0015258	0.0015128	0.0004688	0.000462	0.0004744	0.003232	0.003221	0.00327	0.001215	0.001215	0.001216	0	0	0	0	0	0	0.001695	0.002085	0.002321	0.000156	0.000733	0.000141	0.001662
Asticcacaulis	0.000303	0.0003	0.000301	0.000253	0.000253	0.000249	0.000448	0.000446	0.000445	0.00033	0.000334	0.000326	0.000344	0.00034	0.00034	0.000288	0.000291	0.000284	0.000396	0.000393	0.00039	0.000325	0.00033	0.00032	0.0003978	0.0003992	0.0004121	0.0002615	0.0003002	0.0003025	0.000401	0.000406	0.000402	0.000379	0.000374	0.000371	0.000367	0.000375	0.000375	0.000356	0.000347	0.000334	0.000404	0.000334	0.00031	0.000208	7.3e-05	0.000141	0.000438
Atopobium	0.000223	0.000223	0.000226	0.000123	0.000122	0.000118	0.000465	0.000475	0.000472	0.000229	0.000224	0.000217	0.000252	0.000253	0.000255	0.000139	0.000141	0.000135	0.000301	0.000301	0.000304	0.000164	0.000165	0.000158	0.0007516	0.000725	0.0007686	0.0004007	0.0003588	0.0003719	0.000341	0.000345	0.000338	0.000221	0.000219	0.000212	6.1e-05	5.8e-05	6e-05	3.3e-05	3.3e-05	3.3e-05	0.000484	0.000167	0.000696	0	0.00044	0.000635	0.000666
Azoarcus	0.00038	0.00038	0.00038	0.000316	0.000316	0.000317	0	0	0	0	0	0	2e-06	1e-06	1e-06	0	0	0	0	0	0	0	0	0	0	0	0	0	0	0	0.000232	0.000233	0.000232	0.000234	0.000226	0.000235	3.8e-05	3.7e-05	3.9e-05	3e-05	3.1e-05	3.4e-05	8.1e-05	8.3e-05	0	5.2e-05	7.3e-05	0.000141	1.2e-05
Azorhizobium	0.000484	0.000486	0.000485	0.000403	0.000403	0.000405	0.001019	0.001024	0.001025	0.000744	0.000747	0.000745	0.000552	0.000553	0.000553	0.000459	0.000464	0.000461	0.000555	0.000553	0.000555	0.000458	0.00046	0.000454	0.0003822	0.0004474	0.0004429	0.000331	0.0003358	0.0003331	0.000984	0.000985	0.000987	0.00082	0.000814	0.000805	0.000491	0.000475	0.000482	0.000386	0.000385	0.000378	0.000242	8.3e-05	0.000155	0.000104	7.3e-05	7.1e-05	0.000516
Azospirillum	0.000792	0.000789	0.00079	0.00066	0.00066	0.000658	0.000606	0.000611	0.000612	0.000446	0.000448	0.000442	0.000901	0.0009	0.000899	0.000752	0.000761	0.00075	0.000816	0.000802	0.000812	0.000672	0.000664	0.000678	0.0009349	0.0008583	0.0009146	0.0009689	0.0008356	0.0007575	0.000856	0.00086	0.000867	0.000777	0.000767	0.00076	0.000399	0.000402	0.000394	0.000345	0.000346	0.000352	0.000888	0.001167	0.002167	0.000519	0.001246	0.000917	0.001245
Bacillus	0.007697	0.007714	0.007719	0.015532	0.015537	0.015543	0.003225	0.003217	0.003208	0.003026	0.002996	0.003041	0.007374	0.007391	0.007397	0.016639	0.016819	0.016649	0.005743	0.005727	0.005762	0.013125	0.013064	0.013154	0.0059568	0.0059929	0.0057629	0.01406	0.0137901	0.0133461	0.011568	0.011566	0.011586	0.024954	0.024828	0.024865	0.020864	0.020971	0.020997	0.048509	0.048584	0.048605	0.04497	0.042945	0.040313	0.076017	0.074888	0.076972	0.009165
Bacteriovorax	0.000296	0.000296	0.000296	0.000247	0.000247	0.000246	0.000621	0.000616	0.000621	0.000456	0.000456	0.000456	0.000335	0.000335	0.000334	0.000281	0.000284	0.00028	0.000385	0.000385	0.000382	0.000318	0.000315	0.000314	0.0004212	0.0004177	0.0004462	0.0003314	0.00033	0.0003265	0.00039	0.00039	0.000395	0.000364	0.000356	0.000359	0.000181	0.000181	0.000181	0.00019	0.000188	0.000183	0.000323	0.000667	0.000774	0.000519	0.000147	0.000423	0.000388
Bacteroides	0.007093	0.007089	0.007092	0.007798	0.0078	0.007799	0.008416	0.008372	0.008373	0.008108	0.008094	0.008119	0.008002	0.008001	0.007999	0.00885	0.008952	0.008851	0.007822	0.007847	0.007832	0.008526	0.008528	0.008514	0.0072302	0.0076567	0.0075203	0.0077964	0.0076092	0.0077271	0.011135	0.011109	0.011096	0.012949	0.012999	0.013006	0.022338	0.022273	0.022258	0.025232	0.025075	0.025115	0.024867	0.025434	0.024683	0.022935	0.024841	0.02307	0.00798
Bartonella	0.000848	0.000834	0.000837	0.000706	0.000709	0.000693	0.000415	0.000396	0.000404	0.000298	0.000307	0.000296	0.000959	0.000943	0.000946	0.000803	0.000815	0.000788	0.0011	0.001074	0.001084	0.000908	0.000911	0.000886	0.0022497	0.0022609	0.0021154	0.0016235	0.0018207	0.0017132	0.001311	0.001276	0.001297	0.001154	0.001132	0.001114	0.000731	0.000716	0.000705	0.000622	0.00062	0.000599	0.000807	0.000584	0.000387	0.000467	0.00022	0.000212	0.00217
Bdellovibrio	0.00055	0.000549	0.000549	0.000458	0.000459	0.000457	0.000692	0.000691	0.000693	0.000509	0.000506	0.000506	0.000622	0.000621	0.000621	0.000521	0.000528	0.00052	0.000738	0.000739	0.000738	0.000608	0.000614	0.000608	0.0008331	0.0008396	0.0007999	0.000632	0.0006739	0.0006513	0.000591	0.000586	0.000593	0.000565	0.000564	0.000567	0	0	0	0	0	0	0.000565	0.0005	0.000851	0.000726	0.000586	0.000423	0.000454
Beijerinckia	0.000367	0.000368	0.000368	0.000306	0.000306	0.000307	0.000773	0.00077	0.000773	0.000571	0.000566	0.000564	0.000416	0.000417	0.000416	0.000348	0.000352	0.000349	0.000483	0.000483	0.000483	0.0004	0.000399	0.000399	0.0003729	0.0003965	0.0003989	0.00035	0.0003373	0.000335	0.000463	0.000465	0.000463	0.000393	0.000384	0.000389	0	0	0	0	0	0	0.000323	0.000667	0.000232	0.000467	0.00022	0.000212	0.000433
Betaproteobacteria	0.000161	0.000159	0.00016	0.000134	0.000134	0.000132	0	0	0	0	0	0	0	0	0	0	0	0	0	0	0	0	0	0	0	0	0	0	0	0	0	0	0	0	0	0	0	0	0	0	0	0	0	0	0	0	0	0	0
Beutenbergia	0.000885	0.000885	0.000885	0.000476	0.000476	0.000477	0.001867	0.001868	0.001872	0.000882	0.000885	0.00089	0.001001	0.001001	0.001001	0.000542	0.000549	0.000543	0.000893	0.000875	0.000881	0.00047	0.000462	0.000468	0.0009671	0.0008961	0.000905	0.0004621	0.0004451	0.0004412	0.001188	0.001185	0.00118	0.000712	0.000701	0.000702	0	0	0	0	0	0	0.000323	0.00025	0.000929	0	0.000147	7.1e-05	0.001098
Bibersteinia	0.000196	0.000195	0.000195	0.000163	0.000164	0.000162	0	0	0	0	0	0	0.000218	0.000217	0.000218	0.000183	0.000186	0.000181	0.000259	0.000261	0.00026	0.000215	0.000216	0.000211	0.0003626	0.0004409	0.000407	0.0003158	0.0002613	0.0002945	2e-06	2e-06	1e-06	1e-06	2e-06	2e-06	0	0	0	0	0	0	0.000161	0.000417	0.000387	0.000104	0.000147	0.000282	0
Bifidobacterium	0.006708	0.006712	0.006741	0.003644	0.003641	0.003587	0.002282	0.002288	0.002299	0.001072	0.001072	0.001065	0.007583	0.007584	0.007616	0.004143	0.004186	0.00408	0.006881	0.006884	0.00691	0.003692	0.003694	0.003642	0.0138664	0.0144124	0.0134078	0.0069899	0.0068503	0.0068094	0.010594	0.010555	0.010625	0.006345	0.006314	0.006252	0.023744	0.023673	0.023894	0.013232	0.013249	0.013002	0.036654	0.036524	0.038069	0.013491	0.014435	0.015874	0.014761
Bordetella	0.002508	0.002514	0.002513	0.002091	0.00209	0.002095	0.003484	0.003523	0.003489	0.002573	0.002554	0.002544	0.00282	0.002826	0.002823	0.002362	0.002386	0.002368	0.002351	0.002334	0.002349	0.001933	0.001929	0.001941	0.003045	0.0028247	0.0028775	0.0025562	0.0025534	0.002872	0.003991	0.003994	0.004014	0.003638	0.003617	0.003636	0.004167	0.004167	0.004148	0.003597	0.003547	0.003538	0	0	0	0	0	0	0.002913
Bradyrhizobium	0.050746	0.050887	0.050542	0.011014	0.012386	0.00995	0.026258	0.026316	0.026117	0.005102	0.005864	0.004503	0.058237	0.058401	0.057988	0.013251	0.014972	0.012047	0.031002	0.030939	0.030891	0.007073	0.007684	0.006568	0.0316948	0.0317086	0.0316999	0.0066536	0.0074492	0.0058414	0.057566	0.057825	0.057395	0.015762	0.01743	0.014483	0.148225	0.148694	0.147501	0.03514	0.039512	0.031929	0.01211	0.01059	0.011374	0.002594	0.003151	0.002399	0.028857
Brevibacillus	0.000402	0.000404	0.000405	0.001053	0.001054	0.001054	0.000847	0.000849	0.000855	0.001956	0.00196	0.001956	0.000456	0.000457	0.000459	0.001198	0.001212	0.001199	0.00052	0.000524	0.00053	0.001353	0.001357	0.00136	0.0002723	0.0002682	0.0002279	0.0008951	0.000919	0.0008794	0.000534	0.000524	0.00053	0.001376	0.001362	0.001357	0.000463	0.000469	0.000466	0.001152	0.001153	0.00114	0.004602	0.003002	0.002786	0.006279	0.008793	0.006844	0.000331
Brucella	0.000932	0.000943	0.000928	0.003432	0.003432	0.003428	0.001371	0.001365	0.001366	0.004465	0.004457	0.004455	0.001057	0.00107	0.001052	0.003898	0.003942	0.003895	0.000709	0.000716	0.000702	0.00258	0.002553	0.002568	0.00142	0.0014333	0.0013791	0.0046747	0.0048493	0.0047104	0.001811	0.00182	0.001804	0.004132	0.004139	0.004138	0.001596	0.001593	0.001557	0.005796	0.005844	0.00579	0	0	0	0	0	0	0.002131
Burkholderia	0.003902	0.0039	0.003902	0.011873	0.011874	0.011873	0.001444	0.001441	0.001444	0.004464	0.004483	0.004476	0.004417	0.004415	0.004415	0.013488	0.013638	0.01349	0.002576	0.002572	0.002579	0.007206	0.007132	0.007236	0.0032319	0.0033112	0.0036789	0.0091564	0.0097795	0.0095212	0.007506	0.007463	0.007496	0.017866	0.017992	0.018008	0.015063	0.01513	0.01512	0.047312	0.047456	0.047504	0.006459	0.005837	0.005184	0.015203	0.014509	0.012911	0.003448
Butyrivibrio	0.000212	0.000213	0.000213	0.000553	0.000553	0.000553	0.000446	0.000446	0.000446	0.001022	0.001023	0.001022	0.00024	0.000241	0.00024	0.000629	0.000636	0.000629	0.000262	0.00026	0.000263	0.000671	0.000673	0.000672	0.0002789	0.0002668	0.0002928	0.0007202	0.0007711	0.0006793	0.000229	0.000232	0.000232	0.000615	0.000611	0.000605	0.000774	0.000783	0.000759	0.002014	0.002013	0.002001	0.000727	0.0005	0.001083	0.001297	0.002198	0.001129	0.000406
Caldicellulosiruptor	0.000945	0.000943	0.00094	0.002446	0.002446	0.002446	0.000379	0.000379	0.000382	0.000878	0.000871	0.000873	0.001069	0.001066	0.001063	0.002781	0.002812	0.002781	0.001202	0.001206	0.001195	0.003094	0.003104	0.003099	0.0017261	0.0015832	0.0017412	0.0042449	0.0042907	0.0043835	0.001431	0.001425	0.001413	0.003733	0.003731	0.003723	0.002261	0.002274	0.002219	0.005969	0.005988	0.00595	0.004198	0.003002	0.004797	0.00768	0.006155	0.006702	0.002058
Caldilinea	0.005647	0.005648	0.005647	0.004437	0.004437	0.004438	0.011954	0.011965	0.011963	0.008257	0.008265	0.008291	0.006386	0.006388	0.006383	0.005048	0.005103	0.005049	0.007413	0.007432	0.007427	0.005782	0.005799	0.005774	0.0057374	0.0058478	0.0059032	0.0042704	0.0043864	0.0043456	0	0	0	0	0	0	0	0	0	0	0	0	0.004844	0.004503	0.00441	0.003373	0.002638	0.003245	0
Caldisphaera	0.000129	0.00013	0.00013	0.00039	0.00039	0.00039	0	0	0	0	0	0	0.000146	0.000147	0.000147	0.000443	0.000448	0.000443	0.000156	0.000153	0.000153	0.000455	0.000458	0.000458	0.0004331	0.0004235	0.0004428	0.0012258	0.0012364	0.0011759	0	0	0	0	0	0	0	0	0	0	0	0	8.1e-05	0.000417	0.000232	0.001297	0.00044	0.000847	0
Caldivirga	0.000187	0.000187	0.000187	0.00056	0.00056	0.00056	0.000385	0.00039	0.000387	0.001035	0.001038	0.001036	0.000211	0.000211	0.000211	0.000637	0.000644	0.000637	0.000254	0.000257	0.000254	0.000758	0.000762	0.000755	0.0004594	0.000447	0.000455	0.0013457	0.0013384	0.0013735	0.000158	0.000154	0.000157	0.000494	0.000487	0.000487	0	0	0	0	0	0	0	0.000167	0.000155	0.000311	0.000293	7.1e-05	0.000333
Calothrix	0.003601	0.003605	0.003602	0.001198	0.001199	0.001205	2e-06	1e-06	2e-06	0	0	0	0.004071	0.004074	0.004071	0.001363	0.001379	0.001371	0.00456	0.004568	0.004561	0.001503	0.001502	0.001507	0.0027274	0.0027331	0.0026735	0.0007538	0.0003866	0.0004016	1e-05	9e-06	9e-06	4e-06	4e-06	4e-06	0.000172	0.000171	0.000173	5.7e-05	5.9e-05	5.6e-05	0.001534	0.000751	0.000619	0.000104	0.000147	0.000494	0
Campylobacter	0.000786	0.00078	0.000779	0.001369	0.00137	0.001364	0.000159	0.000164	0.000159	0.000509	0.000504	0.000514	0.000839	0.000833	0.00083	0.001373	0.001386	0.001363	0.000749	0.00074	0.000744	0.00094	0.000937	0.000937	0.0020093	0.0019964	0.0019571	0.00292	0.0029502	0.002937	0.00119	0.00118	0.00118	0.002214	0.002206	0.002187	0.00249	0.002462	0.002485	0.004869	0.004886	0.004849	0.003472	0.003336	0.003405	0.003684	0.004323	0.004727	0.002982
Candidatus Accumulibacter	0.000454	0.000455	0.000455	0.000378	0.000378	0.000379	0.000955	0.000962	0.000966	0.0007	0.000695	0.000703	0.000513	0.000515	0.000514	0.00043	0.000435	0.000431	0.000497	0.0005	0.000497	0.000411	0.000405	0.000409	0.0004403	0.0004393	0.0004514	0.0003675	0.0003176	0.0003684	0.000467	0.000465	0.000465	0.000432	0.000424	0.000425	0	0	0	0	0	0	0.000161	0	0.000155	0	0	0.000141	0.000425
Candidatus Chloracidobacterium	0.008	0.008003	0.008001	0.011765	0.011768	0.011768	0.016977	0.016985	0.016945	0.021899	0.021965	0.021959	0.009046	0.009051	0.009044	0.013384	0.013535	0.013389	0.00913	0.009098	0.009129	0.013245	0.01321	0.013277	0.0120727	0.0119302	0.0120153	0.0165761	0.0164447	0.0166717	0.000468	0.000474	0.000469	0.00071	0.000715	0.000712	0	0	0	0	0	0	0.005732	0.007171	0.005571	0.007057	0.00894	0.005785	0.016421
Candidatus Desulforudis	0.000129	0.000129	0.000128	0.000333	0.000333	0.000333	0.00027	0.000268	0.000267	0.000618	0.000612	0.000612	0.000146	0.000145	0.000145	0.000379	0.000383	0.000379	0.000165	0.000163	0.000164	0.000417	0.000416	0.000417	0.0002538	0.0002828	0.0003059	0.000733	0.0006728	0.0006477	0.000175	0.000171	0.000171	0.000423	0.000415	0.000415	0	0	0	0	0	0	0	0	0	0	0	0	0.000416
Candidatus Koribacter	0.019519	0.019518	0.019519	0.028704	0.028704	0.028704	0.041226	0.041256	0.041243	0.053341	0.053394	0.053368	0.022073	0.022073	0.022062	0.032652	0.033012	0.032657	0.02291	0.022858	0.0229	0.033282	0.033164	0.033283	0.0186267	0.0187207	0.018559	0.0253817	0.0255746	0.0260875	0.023886	0.023903	0.023912	0.036364	0.03669	0.036492	0	0	0	0	0	0	0.009123	0.008923	0.012844	0.011416	0.011138	0.012982	0.018808
Candidatus Liberibacter	0.000165	0.00016	0.000162	0.000138	0.000139	0.000133	0.000168	0.000161	0.000165	0.000124	0.000125	0.000119	0.000186	0.000181	0.000183	0.000156	0.000158	0.000151	0.000209	0.000205	0.000205	0.000174	0.000174	0.000169	0.000562	0.0005929	0.0006129	0.0004797	0.0004974	0.0004469	0.000163	0.000161	0.000159	0.000148	0.000144	0.000141	1.1e-05	9e-06	1.1e-05	8e-06	1e-05	8e-06	0.001373	0.001418	0.00178	0.000882	0.001026	0.000776	0.000523
Candidatus Methanoregula	9.8e-05	9.8e-05	9.8e-05	0.000786	0.000786	0.000786	0.000205	0.000206	0.000201	0.001462	0.001459	0.001451	0.000111	0.000112	0.000112	0.000895	0.000905	0.000895	0.000131	0.000133	0.000132	0.001045	0.001047	0.001047	0.0001739	0.0001711	0.0001935	0.0014799	0.0015699	0.001541	0.000106	0.00011	0.000108	0.000688	0.000684	0.000689	0	0	0	0	0	0	0	0.000334	0	0.000726	0.000953	0.000494	0.000309
Candidatus Nitrospira	0.001786	0.001786	0.001788	0.010721	0.010722	0.01072	0.003774	0.003792	0.003783	0.019974	0.019983	0.01998	0.002019	0.00202	0.002022	0.012194	0.01233	0.012195	0.002301	0.002304	0.002302	0.013666	0.013701	0.013657	0.0021015	0.00212	0.0021377	0.0118642	0.0120619	0.0119945	0.00152	0.001523	0.001527	0.008228	0.008393	0.008364	0	0	0	0	0	0	0.000888	0.000834	0.001006	0.00384	0.005349	0.004092	0.002464
Candidatus Pelagibacter	8.9e-05	8.7e-05	8.7e-05	7.4e-05	7.5e-05	7.2e-05	0.000186	0.00018	0.000179	0.000137	0.000134	0.00013	0.000101	9.8e-05	9.9e-05	8.4e-05	8.6e-05	8.2e-05	9.6e-05	9.3e-05	9.3e-05	7.8e-05	7.8e-05	7.8e-05	0.0001711	0.0002283	0.0002763	0.0001296	0.0001849	6.72e-05	0.000209	0.000207	0.000205	0.000194	0.000189	0.000184	0.000424	0.000421	0.00042	0.000373	0.000378	0.000358	0	0	0	0	0	0	0.000334
Candidatus Puniceispirillum	0.00023	0.000229	0.000229	0.000191	0.000192	0.00019	0.000481	0.000483	0.000479	0.000352	0.000348	0.000349	0.00026	0.000259	0.000259	0.000218	0.00022	0.000217	0.000296	0.000295	0.000292	0.000245	0.000244	0.000242	0.0004117	0.0004265	0.0004387	0.0003464	0.000335	0.0003486	0.000228	0.000228	0.000232	0.000204	0.000201	0.000204	0	0	0	0	0	0	0	0	0	0	0	0	0.000648
Candidatus Solibacter	0.036272	0.036267	0.036271	0.053341	0.053337	0.053336	0.076698	0.076703	0.076682	0.099101	0.099258	0.099177	0.041017	0.041015	0.041002	0.060679	0.061344	0.060681	0.04655	0.046622	0.046548	0.06783	0.067898	0.06779	0.0199842	0.0194672	0.0200125	0.0272164	0.0276299	0.0272048	0.039262	0.039332	0.039251	0.05941	0.060181	0.059782	0	0	0	0	0	0	0.024382	0.022432	0.019421	0.025944	0.023741	0.024411	0.020358
Catenulispora	0.002114	0.002113	0.002108	0.001133	0.001133	0.001143	0.004477	0.004476	0.004467	0.002103	0.002111	0.002125	0.00239	0.002389	0.002383	0.001288	0.001303	0.0013	0.002215	0.002204	0.002217	0.001166	0.001165	0.001186	0.0010206	0.0010147	0.001065	0.0004516	0.0005107	0.0004421	0.003038	0.003036	0.003029	0.001822	0.001784	0.0018	0	0	0	0	0	0	0	0	0	0	0	0	0.001504
Caulobacter	0.001122	0.001124	0.001123	0.000935	0.000935	0.000936	0.001488	0.001486	0.001494	0.001087	0.001089	0.001091	0.001272	0.001274	0.001273	0.001065	0.001076	0.001066	0.001285	0.001276	0.00129	0.001064	0.001062	0.001062	0.0012197	0.001274	0.0012632	0.0010144	0.0009979	0.0010051	0.001978	0.001965	0.001969	0.001808	0.001796	0.001781	0.001428	0.001401	0.001406	0.001231	0.001232	0.001239	0.000242	0.000334	0.000464	0.000259	7.3e-05	0.000494	0.00135
Cellulomonas	0.001413	0.001413	0.001414	0.000761	0.000761	0.00076	0.001615	0.001622	0.001618	0.000772	0.00077	0.000768	0.001598	0.001597	0.001597	0.000866	0.000876	0.000865	0.001363	0.001355	0.001367	0.000724	0.000708	0.000725	0.0018368	0.0017835	0.001801	0.0008733	0.0008097	0.0008532	0.001314	0.001314	0.001317	0.000785	0.00078	0.000777	0.000703	0.000679	0.000713	0.000383	0.000404	0.0004	0.001211	0.000584	0.001006	0.000519	0.000513	0.000494	0.001989
Cellulophaga	0.002514	0.002514	0.002514	0.002765	0.002765	0.002765	0.003057	0.003049	0.003048	0.00296	0.002942	0.00296	0.002843	0.002842	0.002841	0.003146	0.00318	0.003145	0.003212	0.003217	0.003209	0.003504	0.00351	0.0035	0.0031114	0.0029927	0.0031479	0.0031386	0.0032141	0.0031884	0.001582	0.001589	0.001584	0.001867	0.001854	0.00186	0.003029	0.003017	0.003046	0.003422	0.003421	0.00341	0.003552	0.002585	0.00325	0.003217	0.003591	0.002681	0.0029
Cellvibrio	0.000407	0.000408	0.000408	0.000339	0.000339	0.00034	0.000857	0.000857	0.000857	0.000626	0.000632	0.000625	0.00046	0.000461	0.000461	0.000386	0.00039	0.000387	0.000533	0.000535	0.000532	0.000439	0.000441	0.000441	0.0004312	0.0004604	0.0004987	0.0003084	0.0003332	0.0003442	0.000694	0.0007	0.000696	0.000643	0.000644	0.000646	0	0	0	0	0	0	0.000969	0.0005	0.000851	0.000726	0.000733	0.000141	0.000546
Chamaesiphon	0.001626	0.001627	0.001627	0.000541	0.000541	0.000544	0	0	0	0	0	0	0.00184	0.001842	0.00184	0.000617	0.000624	0.00062	0.002113	0.002124	0.002113	0.000697	0.000698	0.000698	0.001379	0.0012697	0.0013333	0.0004284	0.0003614	0.0003986	0	1e-06	1e-06	0	0	0	0	0	0	0	0	0	0	0	0	0	0	0	0
Chelativorans	0.000391	0.000392	0.000391	0.000326	0.000326	0.000326	0.000827	0.000827	0.000819	0.000604	0.000599	0.000602	0.000447	0.000449	0.000448	0.000372	0.000375	0.000373	0.000469	0.000472	0.000469	0.000388	0.000386	0.00039	0.0004372	0.0003994	0.0004266	0.0003236	0	0.0003423	0.00089	0.000878	0.000889	0.000652	0.000631	0.000651	0.00037	0.000378	0.000378	0.000317	0.000308	0.000304	0	0	0	0	0	0	0.000307
Chitinophaga	0.002834	0.002829	0.002832	0.00311	0.003114	0.003114	0.005996	0.005993	0.00601	0.005788	0.005781	0.005795	0.003205	0.003198	0.003201	0.003537	0.003581	0.003543	0.003729	0.003732	0.00373	0.004058	0.004073	0.004064	0.0016857	0.0015805	0.0016169	0.0017179	0.0016899	0.0017338	0.00393	0.00391	0.003933	0.00464	0.004619	0.004609	0	0	0	0	0	0	0.004279	0.00467	0.004875	0.003892	0.004616	0.004656	0.002032
Chlorobaculum	0.001194	0.001193	0.001193	0.000238	0.000239	0.000238	0.002537	0.002522	0.00253	0.000445	0.000443	0.000441	0.002603	0.002601	0.0026	0.000523	0.00053	0.000523	0.002992	0.002997	0.002987	0.000592	0.000592	0.000592	0.005119	0.0051374	0.0049707	0.000811	0.0008787	0.0009195	0.004939	0.004914	0.00493	0.001202	0.001139	0.001166	0.000157	0.000158	0.000164	0.00018	0.000176	0.000184	0.02196	0.022765	0.020969	0.002387	0.003737	0.003528	0.005337
Chlorobium	0.037745	0.037744	0.037744	0.007549	0.007549	0.007549	0.002358	0.002357	0.002355	0.00041	0.000409	0.000408	0.039991	0.039994	0.039974	0.008049	0.008137	0.00805	0.047945	0.04817	0.047982	0.009526	0.00958	0.009517	0.0737045	0.0748613	0.0753207	0.0136019	0.0140415	0.0134664	0.036898	0.037025	0.036944	0.007827	0.006731	0.007058	0	0	0	0	0	0	0.009365	0.007255	0.009517	0.001245	0.001905	0.000988	0.070442
Chloroflexus	0.016674	0.016679	0.016674	0.013102	0.013101	0.013105	0.024648	0.024634	0.024678	0.017023	0.016996	0.017013	0.018849	0.018856	0.018842	0.0149	0.015064	0.014906	0.02196	0.022041	0.021972	0.017123	0.017192	0.017088	0.0181479	0.0168285	0.0165007	0.0097745	0.0101568	0.0107168	0.013623	0.01364	0.013623	0.011702	0.011855	0.011811	0	0	0	0	0	0	0.016632	0.017512	0.017177	0.011364	0.009306	0.011853	0.018428
Chloroherpeton	0.001825	0.001826	0.001826	0.000366	0.000365	0.000365	0.003875	0.003885	0.003887	0.000684	0.00067	0.000682	0.002064	0.002066	0.002064	0.000416	0.000419	0.000416	0.002438	0.002448	0.002433	0.000484	0.000483	0.000485	0.0029207	0.0029748	0.0030328	0.0005108	0.000574	0.0005461	0.002184	0.002201	0.002184	0.000591	0.000584	0.000586	0.032849	0.032807	0.032801	0.026577	0.026505	0.026482	0.001373	0.001918	0.001548	0.000208	0.00044	0.000212	0.002567
Chroococcidiopsis	0.001635	0.001636	0.001636	0.000544	0.000544	0.000547	0	0	0	0	0	0	0.001849	0.00185	0.001849	0.000619	0.000626	0.000622	0.002094	0.002095	0.002092	0.00069	0.00069	0.000693	0.0013039	0.0013406	0.001273	0.0003762	0.0003845	0.0003763	2e-06	3e-06	2e-06	1e-06	1e-06	1e-06	0	0	0	0	0	0	0.000161	0.00025	0.000464	5.2e-05	7.3e-05	0	0
Clavibacter	0.001181	0.001181	0.001183	0.000638	0.000638	0.000635	0.001338	0.001343	0.001349	0.000643	0.00063	0.000635	0.001335	0.001336	0.001337	0.000725	0.000733	0.000723	0.001136	0.001133	0.001138	0.000609	0.000597	0.000608	0.0018163	0.001737	0.0019025	0.0009205	0.0005979	0.0008441	0.002107	0.002111	0.002118	0.001259	0.001258	0.001244	0	0	0	0	0	0	0.000161	8.3e-05	0.000155	0	0.000147	0.000141	0.001897
Clostridiales	0.000281	0.00028	0.000278	0.000724	0.00072	0.000721	1e-06	0	2e-06	1e-06	0	1e-06	0	0	0	0	0	0	0	0	0	0	0	0	0	0	0	0	0	0	0	0	0	0	0	0	0	0	0	0	0	0	0	0	0	0	0	0	0
Clostridium	0.000938	0.000942	0.000943	0.002451	0.002452	0.002453	0	0	0	0	1e-06	0	0.000433	0.000435	0.000436	0.001139	0.001152	0.00114	0.001019	0.001011	0.001023	0.002623	0.002622	0.002617	0.000696	0.0005771	0.0006456	0.0022314	0.0021792	0.0022153	0.002106	0.002079	0.002091	0.004563	0.004504	0.004545	0	0	0	0	0	0	0.002584	0.001918	0.002089	0.004566	0.005349	0.003669	0.001044
Collimonas	0.000466	0.000468	0.000467	0.000389	0.000388	0.00039	0.000991	0.000991	0.000985	0.000724	0.000719	0.000728	0.000528	0.00053	0.000529	0.000442	0.000446	0.000444	0.000572	0.000573	0.000575	0.000475	0.000474	0.000477	0.000465	0.0004366	0.0004307	0.0003276	0.0003224	0.0003269	1.5e-05	1.6e-05	1.5e-05	1.2e-05	1.4e-05	1.2e-05	0.002001	0.001994	0.001971	0.004881	0.004866	0.00488	0	0	0	0	7.3e-05	0	0.000604
Colwellia	0.000484	0.000486	0.000486	0.000404	0.000403	0.000405	0.001021	0.001025	0.001024	0.000754	0.000755	0.000745	0.000548	0.000549	0.000549	0.000459	0.000464	0.000461	0.000628	0.000632	0.000631	0.000517	0.000521	0.000524	0.0004439	0.0004665	0.0004329	0.0003387	0.0003801	0.000331	0.000641	0.000633	0.000639	0.000594	0.000588	0.000599	0	0	0	0	0	0	0	0.000167	7.7e-05	5.2e-05	0	0	0.000363
Comamonas	0.000485	0.000486	0.000486	0.000404	0.000404	0.000405	0.001023	0.001023	0.001023	0.000752	0.000746	0.000749	0.000548	0.000549	0.000548	0.000459	0.000463	0.00046	0.000596	0.000601	0.000602	0.000495	0.0005	0.000498	0.0004273	0.0004544	0.0004132	0.0003427	0.0003599	0.0003489	0.000636	0.000644	0.000641	0.00057	0.000565	0.000574	7.5e-05	7.3e-05	7.6e-05	6.7e-05	6.8e-05	6.8e-05	0.000404	0.000417	0.000696	0.000311	0.000366	0.000282	0.000498
Conexibacter	0.001243	0.001243	0.001241	0.000668	0.000668	0.000671	0.002626	0.002627	0.002625	0.001247	0.001231	0.001234	0.001406	0.001406	0.001404	0.000759	0.000768	0.000764	0.001231	0.001209	0.001222	0.00065	0.000634	0.000651	0.0009533	0.0009615	0.0009915	0.0003993	0.0004858	0.0004553	0.001759	0.001767	0.00176	0.001086	0.001075	0.001068	0.000391	0.000401	0.000402	0.000354	0.000334	0.000339	0.000161	8.3e-05	0	0	7.3e-05	0	0.00123
Coprococcus	0.000155	0.000153	0.000153	0.000401	0.0004	0.000397	0.000196	0.000186	0.000181	0.00014	0.000139	0.000135	0.000172	0.000168	0.000169	0.000447	0.000449	0.000443	0.000194	0.000191	0.000191	0.000499	0.0005	0.000495	0	0.0003174	0.0001967	0.0006963	0.0006696	0.0007145	0.000179	0.000176	0.000177	0.000471	0.000465	0.000462	3.1e-05	3.1e-05	2.7e-05	1.9e-05	1.8e-05	1.9e-05	0.002422	0.000917	0.000851	0.002076	0.002784	0.002046	7.7e-05
Coprothermobacter	6.5e-05	6.4e-05	6.3e-05	0.000164	0.000164	0.000164	0.000133	0.000131	0.00013	0.0003	0.000306	0.0003	7.4e-05	7.2e-05	7.1e-05	0.000186	0.000188	0.000186	8.8e-05	8.7e-05	8.5e-05	0.00022	0.000222	0.00022	0.00021	0.0002149	0	0.00054	0.0005365	0.0005212	9.1e-05	9e-05	9e-05	0.000228	0.000227	0.000227	0.000462	0.000441	0.00046	0.001221	0.001207	0.001208	0.000323	0.00025	7.7e-05	0.000311	0.001392	0.000635	0.000345
Coraliomargarita	0.011218	0.011218	0.011218	0.011218	0.011218	0.011218	0.023775	0.023787	0.023755	0.020891	0.020938	0.020894	0.012686	0.012687	0.012681	0.012761	0.012903	0.012762	0.01516	0.015229	0.015157	0.015052	0.015127	0.015036	0.0163198	0.0164927	0.0162545	0.015236	0.0151874	0.015338	0.01131	0.011358	0.011298	0.011964	0.012244	0.012176	7e-06	7e-06	7e-06	1.9e-05	2.2e-05	1.8e-05	0.011949	0.012842	0.012071	0.010897	0.01341	0.009877	0.017928
Corallococcus	0.000942	0.000948	0.000947	0.000786	0.000784	0.000791	0.002	0.002002	0.001996	0.001462	0.001447	0.001458	0.001065	0.001072	0.00107	0.000893	0.000901	0.000899	0.001121	0.001131	0.001126	0.000922	0.000916	0.000931	0.000471	0.000486	0.0004501	0.000372	0.0003572	0.0003848	0	0	1e-06	1e-06	0	0	0.000288	0.00028	0.000281	0.000288	0.000283	0.000288	0.000404	0.000417	0.000232	5.2e-05	0.000147	0.000353	0
Corynebacterium	0.009075	0.009079	0.009105	0.004915	0.004913	0.004865	0.002477	0.002458	0.002471	0.001159	0.001151	0.001152	0.010252	0.010257	0.010283	0.005586	0.005644	0.005529	0.011143	0.011181	0.011174	0.005983	0.005976	0.00591	0.0168409	0.0167856	0.0169423	0.0083812	0.0082376	0.0083653	0.012237	0.012228	0.012235	0.007337	0.007293	0.007232	2e-06	2e-06	1e-06	1e-06	1e-06	1e-06	0.048442	0.047782	0.051609	0.023142	0.022276	0.021166	0.018013
Coxiella	0.000158	0.000156	0.000157	0.000132	0.000132	0.00013	0.000305	0.000307	0.000305	0.000229	0.000226	0.000227	0.000179	0.000177	0.000177	0.00015	0.000152	0.000148	0.000193	0.000192	0.000192	0.000159	0.00016	0.000159	0.0004253	0.0003819	0.0004018	0.0003239	0.0003374	0.0002952	0.000267	0.000266	0.000261	0.000269	0.000267	0.000268	0.017715	0.017662	0.017744	0.00985	0.009901	0.009785	0	0.000334	0.000232	5.2e-05	0	0.000141	0.000486
Crinalium	0.00135	0.00135	0.00135	0.000449	0.00045	0.000451	0	0	0	0	0	0	0.001527	0.001527	0.001526	0.000511	0.000518	0.000513	0.001679	0.001674	0.001679	0.000553	0.000551	0.000554	0.0012653	0.001323	0.0012842	0.000382	0.0003733	0.0003963	0	0	0	0	0	0	5.7e-05	5.4e-05	5.3e-05	5e-05	5.4e-05	4.7e-05	0	0	0	0	0	0	0
Cronobacter	0.001148	0.00115	0.001149	0.000957	0.000957	0.000958	0.00183	0.001809	0.001819	0.001387	0.001382	0.001379	0.001289	0.001288	0.001288	0.001095	0.001103	0.001093	0.001119	0.001098	0.001111	0.000908	0.000905	0.000906	0.0014719	0.0011451	0.0015584	0.001224	0.0008795	0.001184	0.001748	0.00175	0.001763	0.001726	0.001724	0.001718	0	0	0	0	0	0	0.001211	0.000417	0.000619	0.000467	0.000806	0.000917	0.000823
Cupriavidus	0.000499	0.000498	0.000498	0.000416	0.000416	0.000415	2.7e-05	2.6e-05	2.9e-05	3.8e-05	4e-05	3.8e-05	0.000565	0.000563	0.000563	0.000472	0.000478	0.000471	0.000481	0.000479	0.00048	0.000393	0.000395	0.000397	0.000386	0.0004216	0.0003876	0.0003388	0.0002957	0.0002547	0.001733	0.00174	0.00175	0.001641	0.001629	0.001634	0.002342	0.002291	0.002324	0.002383	0.002446	0.002394	0.000888	0.000917	0.000774	0.000882	0.000586	0.000917	0.000491
Cyanobacterium	0.001988	0.001985	0.001987	0.000665	0.000664	0.000659	0.000522	0.000515	0.000514	0.000154	0.000151	0.000147	0.001971	0.00197	0.00197	0.000662	0.000669	0.000659	0.00203	0.00203	0.002036	0.000669	0.000671	0.000669	0.0031802	0.0055196	0.0026692	0.0009315	0.0014853	0.0019322	2e-06	2e-06	3e-06	1e-06	1e-06	1e-06	0.000842	0.000862	0.000855	0.000741	0.000753	0.000737	0.003149	0.003085	0.003327	0.000934	0.000733	0.000847	0
Cyanobium	0.000787	0.000786	0.000787	0.000263	0.000263	0.000261	4e-06	4e-06	3e-06	1e-06	1e-06	1e-06	0.000889	0.000889	0.000889	0.000299	0.000302	0.000297	0.000584	0.000593	0.000591	0.00019	0.000186	0.000189	0.0012252	0.0012122	0.0012367	0.0003497	0.0003295	0.0003405	0.000178	0.000175	0.00018	7.5e-05	7.3e-05	7.1e-05	0	0	0	0	0	0	0	0	0	0	0	0	2.4e-05
Cyanothece	0.008042	0.008045	0.008043	0.002678	0.002679	0.002686	0.002623	0.002623	0.002614	0.00077	0.00077	0.000773	0.009094	0.009097	0.00909	0.003046	0.003081	0.003055	0.00987	0.00986	0.00988	0.003253	0.003252	0.003261	0.0068857	0.0068045	0.0067288	0.0020769	0.0020385	0.0016278	0.012873	0.012852	0.012861	0.00495	0.004915	0.004922	0	0	0	0	0	0	0.002987	0.004169	0.00294	0.000675	0.000953	0.000635	0.008249
Cyclobacterium	0.001879	0.001877	0.001878	0.002064	0.002066	0.002066	0.003992	0.003983	0.003975	0.003851	0.003848	0.003853	0.002125	0.002122	0.002123	0.002348	0.002374	0.00235	0.002426	0.002431	0.002427	0.002646	0.002643	0.002636	0.0015743	0.0015847	0.0016207	0.0016135	0.0015793	0.001621	0	0	0	1e-06	0	1e-06	0.000297	0.000292	0.000315	0.000108	9.9e-05	0.000102	0	0	0	0	0	0	0.001776
Cylindrospermum	0.001832	0.001833	0.001832	0.000609	0.00061	0.000613	0	0	0	0	0	0	0.00207	0.002072	0.00207	0.000692	0.000701	0.000697	0.002386	0.00239	0.002383	0.000788	0.000786	0.00079	0.001382	0.0013967	0.0013814	0.000435	0.000407	0.0003797	2e-06	2e-06	2e-06	1e-06	1e-06	1e-06	0	0	0	0	0	0	0	0	0	0	0	0	0
Cytophaga	0.001292	0.001292	0.001292	0.001421	0.001421	0.001421	0.002732	0.002724	0.002733	0.002657	0.002642	0.002646	0.001461	0.00146	0.00146	0.001616	0.001634	0.001616	0.001666	0.001667	0.001663	0.00181	0.001816	0.001809	0.0015481	0.0015534	0.0015099	0.0015478	0.001598	0.0016175	0.002112	0.002105	0.002123	0.002486	0.002471	0.00247	0	0	0	0	0	0	0.001373	0.001418	0.000696	0.000986	0.001539	0.00127	0.001716
Dactylococcopsis	0.000912	0.000912	0.000912	0.000304	0.000304	0.000304	0	0	0	0	0	0	0.00103	0.001031	0.001031	0.000346	0.00035	0.000345	0.001131	0.001126	0.001128	0.000373	0.000375	0.00037	0.0012689	0.0013069	0.001225	0.0003823	0.0004451	0.0004025	1e-06	1e-06	1e-06	0	1e-06	0	0.000107	0.000108	0.000102	0.000118	0.000123	0.000114	0	0	0	0	0	0	0
Dehalococcoides	0.008212	0.008202	0.008213	0.00645	0.006452	0.006444	0.003137	0.003117	0.003155	0.002171	0.002168	0.002144	0.009286	0.009276	0.009284	0.007337	0.00742	0.007332	0.011072	0.011111	0.011078	0.008642	0.008689	0.008612	0.0159442	0.015832	0.016195	0.0117899	0.0116934	0.0116843	0.007576	0.007631	0.007586	0.006492	0.006681	0.006684	0	0	0	0	0	0	0.018166	0.019096	0.014005	0.010482	0.010259	0.009666	0.031987
Dehalogenimonas	0.001505	0.001504	0.001505	0.001182	0.001183	0.001182	0.003206	0.003199	0.003198	0.0022	0.002203	0.002204	0.001696	0.001693	0.001695	0.00134	0.001354	0.001338	0.00174	0.001736	0.001742	0.001352	0.001353	0.001348	0.0046905	0.0046711	0.0045945	0.003396	0.0033847	0.0034297	0.001346	0.001344	0.001336	0.001153	0.001168	0.00115	0.024092	0.024182	0.024119	0.019456	0.019431	0.019493	0.001292	0.003336	0.004178	0.002127	0.002198	0.002187	0.004937
Desulfarculus	0.000317	0.000317	0.000317	0.000264	0.000264	0.000264	0.000676	0.000665	0.00067	0.000487	0.000492	0.000489	0.000358	0.000358	0.000358	0.000301	0.000304	0.0003	0.000379	0.000381	0.000379	0.000314	0.000312	0.000312	0.0003561	0.0004227	0.0003995	0.0003259	0.0003789	0.0003486	0.000408	0.00041	0.000413	0.000389	0.000384	0.000386	0	0	0	0	0	0	0.000161	0.00025	0.000387	0	0.00022	0.000141	0.000487
Desulfatibacillum	0.000596	0.000598	0.000598	0.000497	0.000496	0.000499	0.001252	0.001261	0.001255	0.000918	0.00092	0.000923	0.000674	0.000677	0.000676	0.000565	0.000571	0.000568	0.00078	0.000785	0.000778	0.000644	0.000647	0.000646	0.0004409	0.0004795	0.0004989	0.0003518	0.0003763	0.0003871	0.000735	0.000742	0.000742	0.000714	0.000711	0.000708	0	0	0	0	0	0	0.000161	0.000167	7.7e-05	0	0	7.1e-05	0.000665
Desulfitobacterium	0.000332	0.000333	0.000334	0.000868	0.000868	0.000868	0.000448	0.000451	0.000452	0.001041	0.001021	0.001043	0.000375	0.000377	0.000378	0.000987	0.000998	0.000987	0.000444	0.000448	0.000449	0.001154	0.00116	0.001155	0.0002816	0.0003354	0.0002975	0.0008109	0.0007589	0.0007816	0.000843	0.000836	0.000844	0.002099	0.002094	0.00208	0.001868	0.001849	0.001856	0.001603	0.001569	0.001605	0	0	0	0	0	0	0.000334
Desulfobacterium	0.000505	0.000507	0.000507	0.000421	0.000421	0.000423	0.001068	0.001068	0.001068	0.000779	0.000784	0.000782	0.000572	0.000574	0.000573	0.000479	0.000484	0.000481	0.000671	0.000678	0.000674	0.000555	0.000558	0.00056	0.0004628	0.0004375	0.0004771	0.0003692	0.000377	0.0003607	0.00052	0.000523	0.000527	0.000495	0.000484	0.000483	0.000223	0.000224	0.000234	0.000593	0.000595	0.000577	0	0	0	0	0	0	0.000435
Desulfobulbus	0.000336	0.000337	0.000337	0.00028	0.00028	0.00028	0.000707	0.00071	0.000706	0.000518	0.000517	0.000516	0.000381	0.000381	0.00038	0.000319	0.000323	0.000319	0.000432	0.000433	0.000432	0.000356	0.000356	0.000357	0.0004352	0.000421	0.0004137	0.0003424	0.0003294	0.0003279	0.000329	0.000331	0.000328	0.000307	0.000303	0.000307	0	0	0	0	0	0	8.1e-05	0.000417	0.000232	0.000259	0.000586	0.000353	0.000488
Desulfococcus	0.000345	0.000346	0.000346	0.000288	0.000288	0.000288	0.000724	0.000727	0.000729	0.000531	0.00053	0.000529	0.000391	0.000391	0.000391	0.000328	0.000331	0.000328	0.000453	0.000454	0.000452	0.000375	0.000376	0.000376	0.0004364	0.0004187	0.0004095	0.0003014	0.0003752	0.0003691	0.00048	0.000484	0.000487	0.00047	0.000462	0.000463	0.000518	0.000543	0.000534	0.000425	0.000405	0.00042	0.000646	0.000167	0.000542	0	0.00022	0	0.000633
Desulfomicrobium	0.000345	0.000345	0.000345	0.000288	0.000288	0.000288	0.000728	0.000727	0.00073	0.000532	0.000529	0.00053	0.000391	0.000391	0.00039	0.000328	0.000331	0.000327	0.000443	0.000442	0.000444	0.000365	0.000366	0.000363	0.0004097	0.0004403	0.0004185	0.0003145	0.0003394	0.0003251	0.000484	0.000485	0.000493	0.000467	0.000459	0.000464	0	0	0	0	0	0	0.000484	0.000751	0.00031	0.000363	0.000659	0.000494	0.00039
Desulfosporosinus	0.000676	0.000679	0.00068	0.001768	0.001769	0.001769	0.000785	0.000798	0.000793	0.001819	0.001813	0.001815	0.000764	0.000767	0.000769	0.002009	0.002032	0.002011	0.000882	0.000886	0.000886	0.002279	0.002287	0.002275	0.0006094	0.0005883	0.0005978	0.0015535	0.0015791	0.0016001	0	0	0	1e-06	0	1e-06	0.000443	0.000429	0.000454	0.000375	0.000369	0.00037	0.004037	0.004336	0.00325	0.007835	0.008353	0.008325	0.00031
Desulfotomaculum	0.000902	0.000902	0.000903	0.002346	0.002347	0.002347	0.000453	0.000457	0.000455	0.001045	0.001041	0.001044	0.001019	0.001021	0.00102	0.002669	0.002698	0.00267	0.001187	0.00119	0.001185	0.003064	0.003076	0.003065	0.0011496	0.0012359	0.0011828	0.0031487	0.003002	0.0029439	0.000652	0.000645	0.000655	0.001575	0.001577	0.001574	0	0	0	0	0	0	0.003229	0.004003	0.003869	0.008614	0.007181	0.006985	0.000901
Desulfovibrio	0.000322	0.000322	0.000322	0.000268	0.000268	0.000268	0	1e-06	0	0	0	0	0.000365	0.000365	0.000365	0.000306	0.000309	0.000306	0.000427	0.000427	0.000427	0.000354	0.000357	0.000354	0.0004505	0.0004417	0.0004127	0.0003594	0.000357	0.0003708	0.000834	0.00082	0.00082	0.000934	0.000907	0.000928	0.000531	0.000518	0.000526	0.001353	0.001337	0.001326	0.00105	0.001835	0.001934	0.001297	0.001905	0.000988	2.3e-05
Desulfurococcus	0.000326	0.000328	0.000329	0.000984	0.000983	0.000984	0.00031	0.000299	0.000303	0.000804	0.000807	0.000812	0.000368	0.000371	0.000372	0.001119	0.001131	0.001119	0.000447	0.000453	0.000453	0.001344	0.001353	0.001342	0.0011211	0.0012409	0.0012191	0.0034679	0.0034831	0.0035239	0.000281	0.000285	0.000282	0.000893	0.000881	0.000894	0.000995	0.001002	0.001008	0.000866	0.000883	0.000881	0	0.000334	0.000155	0.000208	0.000366	0.000635	0.00128
Dichelobacter	9.7e-05	9.5e-05	9.5e-05	8.1e-05	8.1e-05	7.9e-05	0.000203	0.000196	0.000198	0.000149	0.000146	0.000141	0.00011	0.000107	0.000108	9.2e-05	9.3e-05	9e-05	0.000128	0.000127	0.000128	0.000106	0.000107	0.000104	0.0003823	0.0003283	0.0003427	0.0002463	0.0002466	0.0002677	0.000128	0.000131	0.000131	0.000129	0.00013	0.000124	0	0	0	0	0	0	0.000161	8.3e-05	0.000464	0.000259	0.000147	0.000141	0.000393
Dickeya	0.001288	0.001291	0.00129	0.001074	0.001073	0.001076	0.000887	0.000895	0.000888	0.000654	0.000651	0.000648	0.001458	0.001459	0.00146	0.001229	0.001242	0.001233	0.000577	0.000578	0.000573	0.000477	0.000479	0.000477	0.0009153	0.0009038	0.0009267	0.0006506	0.0005446	0.0003823	0.001733	0.001736	0.001737	0.001629	0.001613	0.00162	0	0	0	0	0	0	0.000565	0.000834	0.000929	0.000675	0.000366	0.000282	0.00156
Echinicola	0.001678	0.001676	0.001677	0.001843	0.001844	0.001845	0	0	0	0	0	0	0.001895	0.001894	0.001894	0.002094	0.002119	0.002097	0.002234	0.00224	0.002232	0.002439	0.002455	0.002438	0.0015581	0.001554	0.0014917	0.0015403	0.001552	0.0016107	0	0	0	0	0	0	0.002829	0.002817	0.002801	0.00259	0.002563	0.002608	0.004118	0.003502	0.004256	0.003061	0.002711	0.00254	0
Edwardsiella	0.000997	0.000997	0.000997	0.000831	0.000831	0.000831	0.000816	0.000816	0.000804	0.000598	0.000591	0.000595	0.001124	0.001125	0.001125	0.000948	0.000957	0.000948	0.000574	0.000575	0.00058	0.000473	0.000472	0.000471	0.0011548	0.0011703	0.0010294	0.0008482	0.0009823	0.000824	0.00109	0.001093	0.001098	0.00103	0.001026	0.001024	0.0002	0.000207	0.000205	0.000231	0.00024	0.000239	0.000727	0.001167	0.000619	0.000519	0.001026	0.000706	0.001345
Eggerthella	0.000558	0.000558	0.000559	0.000301	0.000301	0.0003	1.9e-05	1.6e-05	1.9e-05	9e-06	1.1e-05	1e-05	0.000617	0.000618	0.00062	0.000337	0.000338	0.000335	0.000714	0.000717	0.000717	0.000385	0.000382	0.000381	0.0009968	0.000889	0.0009121	0.0004849	0.0004548	0.000458	0.000535	0.000532	0.000526	0.000335	0.000338	0.000329	0.001114	0.001141	0.001137	0.001039	0.001028	0.00102	0	0	0	0	0	0.000141	0.001103
Ehrlichia	0.000222	0.000226	0.000221	0.000818	0.000818	0.000817	0.000473	0.000477	0.000467	0.001542	0.00154	0.001541	0.000252	0.000255	0.00025	0.000931	0.000941	0.00093	0.000285	0.000292	0.000284	0.001046	0.001045	0.001043	0.0007602	0.0007375	0.0007745	0.0025942	0.0025826	0.0026608	0.000233	0.00024	0.00024	0.000855	0.000848	0.000856	9.6e-05	9.6e-05	0.000105	5.8e-05	6.4e-05	5.3e-05	0.001292	0.000334	0.000774	0.001453	0.002272	0.001411	0.000782
Elusimicrobia	0.001729	0.001729	0.001729	0.001729	0.001728	0.001729	0	0	0	0	0	0	0	0	0	0	0	0	0	0	0	0	0	0	0	0	0	0	0	0	0	0	0	0	0	0	0.000136	0.000138	0.00015	0.000514	0.000517	0.000519	0	0	0	0	0	0	0.008909
Elusimicrobium	0.002646	0.002646	0.002646	0.002646	0.002647	0.002646	0.00559	0.005599	0.0056	0.004914	0.004935	0.004919	0.002992	0.002992	0.002991	0.00301	0.003044	0.003011	0.003437	0.00345	0.003434	0.003405	0.003412	0.003408	0.0087323	0.0085991	0.0084809	0.0079951	0.008051	0.0079068	0.002488	0.00251	0.002493	0.002645	0.002698	0.002682	0	0	0	0	0	0	0.001615	0.002252	0.002553	0.002024	0.001612	0.001199	0
Enterobacter	0.002596	0.002602	0.002601	0.002163	0.002162	0.002169	0.000867	0.000861	0.000868	0.00064	0.000636	0.000638	0.002946	0.002947	0.002944	0.002534	0.00256	0.00254	0.001046	0.001043	0.001045	0.000855	0.000866	0.000857	0.00173	0.0017938	0.0018584	0.0013942	0.0009879	0.0013751	0.003413	0.003387	0.003421	0.003507	0.003502	0.003516	0	0	0	0	0	0	0.00113	0.000751	0.001238	0.001297	0.001392	0.001058	0.002668
Enterobacteriaceae	0.000425	0.000426	0.000426	0.000354	0.000354	0.000355	4e-06	2e-06	4e-06	4e-06	3e-06	3e-06	0	0	0	0	0	0	0	0	0	0	0	0	0	0	0	0	0	0	0	0	0	0	0	0	0.005909	0.005846	0.005884	0.006402	0.006311	0.006412	0	0	0	0	0	0	0
Erwinia	0.002151	0.002154	0.002153	0.001795	0.001793	0.001794	0.000754	0.000748	0.000755	0.000549	0.000547	0.000556	0.001917	0.001917	0.001917	0.001619	0.001636	0.001616	0.000904	0.000911	0.000916	0.000747	0.000745	0.000743	0.0019684	0.0019292	0.0018163	0.0014954	0.0015927	0.0015632	0.002691	0.002705	0.002696	0.002477	0.002472	0.002438	0	0	0	0	0	0	0.008235	0.007755	0.007196	0.008302	0.00872	0.008748	0.002905
Erysipelothrix	9e-05	8.9e-05	8.8e-05	0.000231	0.00023	0.00023	0.000189	0.000188	0.000184	0.000426	0.000424	0.00042	0.000102	0.000101	0.0001	0.000262	0.000265	0.000262	0.00012	0.000119	0.000116	0.000302	0.000303	0.000302	0.0002518	0.0002539	0.0002183	0.0006667	0.0007013	0.0006528	0.000106	0.000105	0.000104	0.000285	0.000283	0.000284	0.00217	0.002172	0.002209	0.001925	0.001968	0.001894	0.000807	0.001418	0.000774	0.003113	0.002418	0.004515	0.000368
Escherichia	0.007114	0.007087	0.00713	0.022665	0.022664	0.022678	0.006748	0.006676	0.006769	0.018517	0.018402	0.018568	0.004138	0.00412	0.004133	0.013108	0.013211	0.013128	0.001018	0.001009	0.001028	0.003245	0.003202	0.003235	0.0075586	0.0066782	0.0068477	0.0200366	0.0205911	0.0214431	0.009455	0.009423	0.009471	0.024264	0.024274	0.024165	1.3e-05	1.3e-05	1.5e-05	3.9e-05	3.6e-05	3.5e-05	0.000888	0.000584	0.000232	0.000156	0.000147	0.000282	0.008665
Ethanoligenens	0.000175	0.000175	0.000174	0.000453	0.000453	0.000453	0.000367	0.000364	0.00036	0.000838	0.000846	0.000846	0.000198	0.000198	0.000197	0.000516	0.000521	0.000516	0.000225	0.000225	0.000224	0.000579	0.000581	0.000576	0.0002804	0.0002724	0.0002536	0.0006998	0.0007323	0.0006838	0.00021	0.000215	0.000214	0.000563	0.000558	0.000561	0.023212	0.023203	0.023289	0.067917	0.067962	0.06818	0.000484	8.3e-05	0.000464	0.000467	0.001392	0.000353	0.000313
Eubacterium	0.000761	0.000757	0.000758	0.001971	0.001969	0.001968	3e-06	3e-06	4e-06	4e-06	6e-06	8e-06	0.000663	0.000659	0.000661	0.001727	0.001744	0.001725	0.000947	0.000943	0.000944	0.002434	0.002439	0.002426	0.0011125	0.0010964	0.0011511	0.0028824	0.0028761	0.0030219	0.001103	0.001093	0.001094	0.002896	0.002856	0.002868	0	0	0	0	0	0	0	0	0	0	0	0	0.001205
Exiguobacterium	0.000177	0.000176	0.000176	0.000458	0.000458	0.000458	0.000368	0.000368	0.000365	0.000845	0.000855	0.000853	0.0002	0.000199	0.000199	0.00052	0.000526	0.000521	0.000222	0.000221	0.00022	0.000566	0.000564	0.000567	0.0002625	0.0002717	0.0002575	0.0006946	0.0006915	0.0007122	0.000261	0.000259	0.000263	0.000654	0.000651	0.000646	0.001605	0.00163	0.001592	0.004221	0.004193	0.004169	0.00113	0.002168	0.00178	0.003321	0.003078	0.002469	0.000181
Ferrimonas	0.000378	0.000379	0.000378	0.000315	0.000315	0.000315	0.000793	0.000801	0.000802	0.000586	0.000585	0.000584	0.000427	0.000427	0.000427	0.000358	0.000362	0.000359	0.000485	0.000491	0.000489	0.000398	0.000404	0.000402	0.0004921	0.0004685	0.0004381	0.0003157	0.0003566	0.0003501	0.000448	0.000449	0.00044	0.000405	0.000404	0.000403	0.00071	0.000712	0.000715	0.001895	0.00191	0.001891	0.001373	0.001584	0.001006	0.000363	0.001099	0.000917	0.000407
Ferroglobus	8.3e-05	8.2e-05	8.2e-05	0.000659	0.000659	0.000659	0.00017	0.00017	0.00017	0.001211	0.001218	0.001215	9.3e-05	9.3e-05	9.3e-05	0.000747	0.000756	0.000748	0.000111	0.000111	0.00011	0.000874	0.000881	0.000875	0.0001753	0.000172	0.0001873	0.0014011	0.0014585	0.0013953	6.5e-05	6.4e-05	6.6e-05	0.000505	0.000504	0.000508	0.000156	0.000151	0.000161	0.000151	0.000152	0.000143	0	0	0	0	0	0	0.000148
Fervidicoccus	0.000105	0.000106	0.000106	0.000317	0.000316	0.000317	0	0	0	0	0	0	0.000118	0.000119	0.00012	0.00036	0.000364	0.00036	0.000135	0.000136	0.000137	0.000404	0.000402	0.000402	0.0003677	0.000382	0.0004187	0.0012159	0.0011355	0.001186	0	0	0	0	1e-06	0	0	0	0	0	0	0	0	0	0	0	0	0	0
Finegoldia	9.1e-05	9e-05	8.9e-05	0.000232	0.000232	0.000232	0.000189	0.000185	0.000185	0.000431	0.000428	0.00043	0.000103	0.000101	0.000101	0.000263	0.000266	0.000263	0.000111	0.000109	0.000108	0.000278	0.00028	0.000274	0.0001889	0.0002258	0.0001841	0.0005186	0.0004924	0.0005311	0.000156	0.000147	0.00015	0.000393	0.000389	0.000393	0	0	0	0	0	0	0.000404	0.000751	0.00031	0.002335	0.001978	0.000847	0.000325
Flavobacteriaceae	0.000745	0.000746	0.000745	0.000821	0.00082	0.00082	0.001565	0.001582	0.00156	0.001517	0.001528	0.00151	0	0	0	0	0	0	0	0	0	0	0	0	0	0	0	0	0	0	0	0	0	0	0	0	0	0	0	0	0	0	0	0	0	0	0	0	0
Flavobacterium	0.001824	0.001826	0.001824	0.002009	0.002007	0.002007	2e-06	1e-06	1e-06	2e-06	2e-06	1e-06	0.002063	0.002066	0.002063	0.002286	0.00231	0.002285	0.002197	0.002198	0.002191	0.002397	0.002394	0.002392	0.0015174	0.0015217	0.0014662	0.0015087	0.001545	0.0014855	0.001661	0.001663	0.001663	0.001947	0.001914	0.001951	0	0	0	0	0	0	0.004844	0.004169	0.00472	0.004099	0.004543	0.004586	0.002254
Fluviicola	0.001358	0.001357	0.001357	0.001493	0.001493	0.001493	0.002873	0.002863	0.002867	0.002783	0.002774	0.002773	0.001535	0.001535	0.001534	0.001698	0.001717	0.001699	0.001751	0.001756	0.001753	0.001904	0.00191	0.001908	0.0015771	0.0016357	0.0015015	0.0015817	0.0015752	0.0016067	0	0	0	0	0	0	0.001522	0.001519	0.001535	0.001691	0.00173	0.001697	0.001857	0.002001	0.001083	0.001712	0.001466	0.001764	0.001793
Francisella	0.001263	0.001272	0.001259	0.004639	0.004639	0.004635	0.001428	0.001415	0.001423	0.00464	0.004615	0.004638	0.001429	0.001439	0.001423	0.005277	0.005335	0.005273	0.001366	0.001383	0.001369	0.004951	0.004938	0.004967	0.0033333	0.0034972	0.003253	0.0118312	0.0116367	0.0120308	0.001563	0.00158	0.001556	0.005677	0.005663	0.005658	0	0	0	0	0	0	0.004602	0.004336	0.005339	0.01318	0.013849	0.015804	0.003697
Frankia	0.005047	0.005046	0.005036	0.002707	0.002708	0.002727	6e-06	6e-06	5e-06	3e-06	4e-06	2e-06	0.005707	0.005706	0.005692	0.003079	0.003114	0.003102	0.005203	0.005149	0.005184	0.002736	0.002714	0.002769	0.0029738	0.0029796	0.0028663	0.0014296	0.0013849	0.001401	0.008111	0.008125	0.008075	0.004885	0.004822	0.00486	0.000862	0.000865	0.000844	0.003201	0.003197	0.003186	0.002745	0.003002	0.003482	0.000986	0.001099	0.001199	0.003008
Gallionella	0.000269	0.000269	0.000269	0.000224	0.000225	0.000224	0.000561	0.000565	0.000563	0.000413	0.00041	0.000408	0.000305	0.000304	0.000304	0.000255	0.000258	0.000255	0.00036	0.000356	0.000358	0.000297	0.000298	0.000297	0.0004171	0.0004409	0.0003947	0.0003216	0.0003389	0.0003034	0.000328	0.00033	0.00033	0.000308	0.000306	0.000308	0.002255	0.002229	0.002226	0.001257	0.001234	0.001271	0.000404	0.000417	0.000232	0.000415	0.000659	7.1e-05	0.000277
Gallus	0.007421	0.007423	0.007435	0.007426	0.00743	0.007426	0	0	0	0	0	0	0	0	0	0	0	0	0	0	0	0	0	0	0	0	0	0	0	0	0.000678	0.000666	0.000681	0.000725	0.000731	0.000721	7e-06	6e-06	6e-06	7e-06	8e-06	5e-06	0	0	0	0	0	0	0
Gammaproteobacteria	0.000408	0.000409	0.000409	0.00034	0.00034	0.000341	0	1e-06	0	2e-06	2e-06	2e-06	0	0	0	0	0	0	0	0	0	0	0	0	0	0	0	0	0	0	0	0	0	0	0	0	0	0	0	0	0	0	0	0	0	0	0	0	0
Gardnerella	0.00075	0.000751	0.000757	0.000411	0.00041	0.000399	0.000522	0.000528	0.000529	0.000252	0.000247	0.000244	0.000847	0.000848	0.000855	0.000466	0.000471	0.000453	0.000654	0.000648	0.000662	0.000351	0.000343	0.000342	0.0013993	0.0015382	0.0013591	0.0006735	0.0007523	0.0006892	0.000815	0.000809	0.000812	0.00048	0.000487	0.000466	0.000267	0.000255	0.000251	0.000145	0.00015	0.00013	0.001211	0.001418	0.000851	0.000571	0.000806	0.000847	0.00205
Geitlerinema	0.001169	0.001169	0.001169	0.000389	0.00039	0.00039	0	0	0	0	0	0	0.001322	0.001322	0.001321	0.000443	0.000448	0.000444	0.001338	0.001338	0.00134	0.000441	0.000443	0.000441	0.0013639	0.0012917	0.0012995	0.0003928	0.000404	0.0004017	2e-06	2e-06	2e-06	1e-06	1e-06	1e-06	9.3e-05	9.1e-05	9.6e-05	3.2e-05	3.2e-05	3.5e-05	0	0	0	0	0	0	0
Gemmatimonas	0.00875	0.00875	0.00875	0.00875	0.00875	0.00875	0.018522	0.018547	0.018533	0.016248	0.016313	0.016302	0.009896	0.009896	0.009891	0.009953	0.010064	0.009955	0.011118	0.011135	0.01112	0.011009	0.01101	0.011013	0.0102181	0.0101779	0.0103353	0.0095718	0.0095217	0.0095462	0.009693	0.009733	0.009672	0.010314	0.010534	0.01047	0.006053	0.006031	0.006078	0.006199	0.006224	0.006234	0.006378	0.005754	0.00441	0.004462	0.005496	0.003386	0.010093
Geobacillus	0.001322	0.001323	0.001323	0.00344	0.003441	0.003441	0.000414	0.000418	0.000427	0.00096	0.00095	0.000982	0.001494	0.001494	0.001494	0.003909	0.003953	0.00391	0.001713	0.001713	0.001712	0.004425	0.00444	0.004418	0.0007288	0.0009735	0.0007678	0.0029185	0.0028794	0.0031469	0.002229	0.002237	0.002227	0.005755	0.005708	0.005722	0.001975	0.001985	0.002003	0.005285	0.005274	0.00534	0.008881	0.009506	0.009672	0.017227	0.015974	0.021236	0.002172
Geobacter	0.001943	0.001946	0.001945	0.001619	0.001619	0.001622	0.001277	0.00128	0.001279	0.000938	0.00093	0.00093	0.002198	0.002201	0.002199	0.001842	0.001862	0.001846	0.002502	0.002508	0.002499	0.002064	0.002065	0.002062	0.0023662	0.002155	0.0021985	0.0016777	0.0018416	0.0017801	0.003411	0.003432	0.003426	0.003495	0.003459	0.003454	0.001027	0.001018	0.001031	0.000898	0.000895	0.000903	0.005732	0.00517	0.004488	0.00275	0.00447	0.004304	0.002213
Glaciecola	0.001306	0.001309	0.001308	0.001088	0.001088	0.001091	0.000968	0.00097	0.000977	0.000711	0.000704	0.000713	0.001474	0.001478	0.001476	0.001236	0.001249	0.001239	0.001744	0.001754	0.001751	0.001443	0.001447	0.001441	0.0013865	0.0013338	0.0013035	0.001062	0.0009182	0.0006625	2.9e-05	2.7e-05	2.6e-05	2.7e-05	2.5e-05	2.5e-05	9.4e-05	0.000106	0.0001	8.6e-05	8.5e-05	9.1e-05	0.001857	0.002001	0.001857	0.002024	0.001539	0.001623	0.001081
Gloeobacter	0.001163	0.001163	0.001163	0.000387	0.000387	0.000388	0.002458	0.002463	0.002465	0.00072	0.000711	0.000715	0.001315	0.001315	0.001314	0.000441	0.000446	0.000441	0.001242	0.001224	0.001234	0.000405	0.0004	0.000413	0.0012262	0.0012856	0.0012396	0.0003801	0.000371	0.0004069	0.001959	0.001973	0.001975	0.000904	0.000883	0.000887	0.000784	0.000804	0.000804	0.000346	0.000328	0.000339	0.004198	0.004336	0.003405	0.001245	0.001612	0.000494	0.001312
Gloeocapsa	0.001383	0.001384	0.001383	0.00046	0.000461	0.000462	0	0	0	0	0	0	0.001564	0.001564	0.001563	0.000524	0.00053	0.000526	0.001772	0.001781	0.001773	0.000585	0.000586	0.000588	0.0013085	0.0012716	0.001386	0.0004094	0	0.0004278	0	0	0	0	0	0	0	0	0	0	0	0	0	0	0	0	0	0	0
Gluconacetobacter	0.000607	0.000606	0.000606	0.000506	0.000506	0.000505	0.000583	0.00058	0.00059	0.000428	0.000421	0.000429	0.000385	0.000385	0.000384	0.000322	0.000326	0.000322	0.000393	0.000394	0.000396	0.000328	0.00032	0.000326	0.0008464	0.0009305	0.0008506	0.0007036	0.0006387	0.0005974	0.000929	0.000923	0.000932	0.000861	0.000855	0.000851	0	0	0	0	0	0	0.000565	0.001084	0.001393	0.00083	0.000513	0.000564	0.001081
Gluconobacter	0.000537	0.000536	0.000536	0.000447	0.000448	0.000446	0.000474	0.000471	0.000473	0.000343	0.000343	0.000339	0.000606	0.000604	0.000604	0.000507	0.000514	0.000506	0.000698	0.000693	0.000689	0.000579	0.000574	0.000575	0.0005275	0.0004317	0.0004164	0.0003428	0.0003043	0.000348	0.000667	0.000657	0.000664	0.000631	0.000615	0.000618	0.001283	0.001289	0.001311	0.001108	0.001102	0.001094	0.00105	0.000417	0.001083	0.000415	0.000293	0.000212	0.000525
Gordonia	0.003146	0.003145	0.003142	0.001691	0.001691	0.001696	0.00212	0.002115	0.002124	0.001001	0.001005	0.001002	0.003555	0.003554	0.003551	0.001922	0.001944	0.001929	0.003624	0.003605	0.003611	0.001924	0.00192	0.001931	0.0030184	0.0032596	0.0034057	0.001665	0.0015715	0.0014777	0.002279	0.002268	0.002263	0.001327	0.001323	0.001322	0.002577	0.002573	0.002535	0.001407	0.001417	0.001438	0.004602	0.004169	0.003172	0.001764	0.001978	0.001905	0.002648
Gordonibacter	0.00054	0.000537	0.000536	0.000289	0.000288	0.000288	0.001145	0.001144	0.001131	0.000539	0.00053	0.000535	0.000603	0.000599	0.000598	0.000324	0.000327	0.000323	0.00062	0.000612	0.000617	0.000327	0.000326	0.000326	0.000844	0.0008743	0.0008411	0.0004199	0.0003871	0.0003814	0.000555	0.000546	0.000538	0.000328	0.000322	0.000322	0	0	0	0	0	0	0	0	0	0	0	0	0
Gramella	0.001083	0.001084	0.001083	0.001192	0.001192	0.001192	0.002282	0.002294	0.002298	0.002215	0.002217	0.002214	0.001223	0.001224	0.001223	0.001354	0.001369	0.001354	0.001385	0.001385	0.001391	0.001516	0.001519	0.001509	0.0014486	0.0013283	0.0014605	0.0014145	0.0015061	0.0015627	0.002115	0.002105	0.002121	0.002463	0.002449	0.002469	0.001267	0.001236	0.00126	0.001412	0.001391	0.001443	0.000969	0.002085	0.002012	0.001505	0.001026	0.001199	0.002178
Granulibacter	0.000225	0.000224	0.000224	0.000188	0.000188	0.000187	0.00047	0.000465	0.000467	0.000349	0.000343	0.000337	0.000255	0.000254	0.000254	0.000213	0.000216	0.000212	0.000294	0.000295	0.000291	0.000242	0.000245	0.000242	0.0004186	0.000369	0.0004514	0.000327	0.0003094	0.0003426	0.000505	0.000509	0.000509	0.000476	0.000469	0.000469	0	0	0	0	0	0	8.1e-05	0.000334	0.000387	0.000104	0.000147	0.000141	0.000424
Granulicella	0.03611	0.036111	0.036111	0.053104	0.053104	0.053104	0.030301	0.030322	0.03028	0.039124	0.039145	0.039148	0.040831	0.040831	0.040817	0.060403	0.06107	0.060411	0.046753	0.046829	0.046756	0.068146	0.068257	0.068125	0.0368903	0.0366284	0.0368527	0.050155	0.0508881	0.0507904	0.015702	0.015791	0.015705	0.024096	0.024156	0.024026	0	0	0	0	0	0	0	0	0	0	0	0	0.038977
Haemophilus	0.000931	0.00093	0.000926	0.002074	0.002075	0.002068	0.000428	0.000436	0.000425	0.001405	0.001377	0.001426	0.001049	0.001048	0.001043	0.002348	0.002375	0.002343	0.00068	0.000675	0.000677	0.000977	0.000978	0.000966	0.0023215	0.001921	0.0019164	0.0043735	0.0043858	0.0043174	0.002047	0.002052	0.002057	0.00374	0.003704	0.003697	0.002366	0.002391	0.002385	0.005711	0.005675	0.005718	0.010415	0.007672	0.007815	0.013958	0.013629	0.013687	0.002783
Hahella	0.000664	0.000667	0.000666	0.000553	0.000553	0.000556	0.001393	0.001397	0.001396	0.001027	0.001022	0.001033	0.00075	0.000754	0.000753	0.000629	0.000635	0.000633	0.000877	0.000885	0.000884	0.000725	0.000729	0.000731	0.0004193	0.0004276	0.0004881	0.000383	0.0003666	0.0003759	0.001082	0.001072	0.001092	0.001001	0.000977	0.000989	1.9e-05	2.1e-05	1.7e-05	1.6e-05	1.8e-05	2e-05	0.000484	0.000834	0.000387	0.000104	0.000366	0.000423	0.000446
Haliaeetus	0.010467	0.010465	0.010466	0.010464	0.010466	0.010468	0	0	0	0	0	0	0	0	0	0	0	0	0	0	0	0	0	0	0	0	0	0	0	0	0	0	0	0	0	0	0	0	0	0	0	0	0	0	0	0	0	0	0
Haliangium	0.000881	0.000886	0.000885	0.000734	0.000733	0.000739	0.001857	0.001867	0.001868	0.001364	0.001359	0.00136	0.000996	0.001002	0.001	0.000835	0.000843	0.000841	0.001001	0.000998	0.001007	0.000827	0.000816	0.000827	0.0005099	0.0005927	0.0005081	0.0004311	0.0004051	0.0004348	0.001434	0.001433	0.001438	0.001324	0.001294	0.001311	0	0	0	0	0	0	0.000323	8.3e-05	0.00031	0.000467	0	0.000141	0.000681
Haliscomenobacter	0.002586	0.002581	0.002584	0.002838	0.002841	0.002841	0.005488	0.005479	0.00547	0.005274	0.0053	0.005296	0.002924	0.002919	0.002921	0.003228	0.003268	0.003233	0.003471	0.003473	0.003463	0.003782	0.00381	0.00378	0.0015409	0.0016948	0.0016568	0.0017049	0.0016795	0.0016702	0	0	0	0	0	0	0	0	0	0	0	0	0.001292	0.001418	0.00147	0.00109	0.001466	0.001693	0.001417
Haloarcula	0.000125	0.000125	0.000126	0.001003	0.001003	0.001003	0.000263	0.000263	0.000266	0.001859	0.001863	0.001861	0.000142	0.000142	0.000142	0.001141	0.001153	0.001141	0.00016	0.000162	0.000161	0.001269	0.001276	0.001272	0.000154	0.0001673	0.0001237	0.0012092	0.0012252	0.0012929	0.000236	0.000234	0.000232	0.0018	0.001778	0.001796	5.5e-05	5.4e-05	4.9e-05	0.000433	0.000443	0.000436	0.000161	8.3e-05	0	0.001712	0.001759	0.00134	0.000181
Halobacterium	7.4e-05	7.4e-05	7.4e-05	0.000592	0.000592	0.000592	0.000154	0.000155	0.00015	0.001106	0.001097	0.001106	8.4e-05	8.4e-05	8.3e-05	0.000672	0.000679	0.000672	8.6e-05	8.5e-05	8.6e-05	0.000685	0.000678	0.000681	0.0001804	0.0001418	0.000156	0.0015309	0.0013409	0.0014375	0.000151	0.00015	0.000151	0.001157	0.001154	0.001165	0	0	0	0	0	0	0	0	0	0.000726	0.000879	0.001058	0.000232
Halomonas	0.000357	0.000357	0.000357	0.000297	0.000297	0.000298	0.00075	0.000748	0.000746	0.00055	0.000548	0.000548	0.000403	0.000404	0.000404	0.000339	0.000342	0.000338	0.000439	0.000439	0.000439	0.000363	0.000358	0.000363	0.0004473	0.0004209	0.0004636	0.0003227	0.0003206	0.0003089	0.00043	0.000428	0.000434	0.000389	0.000388	0.000388	0.000458	0.00046	0.000464	0.000405	0.000412	0.000403	0.001292	0.002168	0.001625	0.001349	0.001099	0.001129	0.000632
Halopiger	0.000149	0.00015	0.000151	0.001201	0.0012	0.0012	0.000313	0.000312	0.000316	0.002229	0.002242	0.002227	0.000169	0.000169	0.00017	0.001364	0.001378	0.001364	0.000141	0.00014	0.000145	0.00112	0.001112	0.001126	0.0001787	0.0002	0.0001969	0.0015254	0.0015513	0.0014602	0	0	0	1e-06	0	0	0	0	0	0	0	0	0.000484	0.000167	0.000542	0.001972	0.001539	0.002046	0.000137
Haloquadratum	0.000251	0.000251	0.000253	0.002012	0.002012	0.002012	0.000422	0.000418	0.000428	0.002958	0.002964	0.002973	0.000283	0.000284	0.000286	0.002289	0.002314	0.002289	0.00034	0.000338	0.000338	0.002684	0.002696	0.002675	0.0001846	0.0002328	0.0001824	0.00329	0.0031501	0.0031935	0.000251	0.000246	0.00025	0.001958	0.001963	0.001963	0.000652	0.000642	0.000649	0.005315	0.005331	0.005349	0.000323	8.3e-05	0.000232	0.002387	0.000879	0.001975	0.000516
Halorhodospira	0.000222	0.000221	0.000222	0.000185	0.000185	0.000184	0.000464	0.000463	0.000464	0.000339	0.000341	0.00034	0.000251	0.000251	0.000251	0.000211	0.000213	0.00021	0.000264	0.000261	0.000264	0.000216	0.000216	0.000215	0.0004149	0.000375	0.0003805	0.0003361	0.0003251	0.000307	0.000347	0.000347	0.000348	0.000329	0.00032	0.000318	2e-06	2e-06	4e-06	3e-06	3e-06	3e-06	0.00105	0.000667	0.001083	0.000363	0.000147	0.000423	0.000383
Halorubrum	0.000107	0.000107	0.000107	0.000857	0.000857	0.000857	2e-06	2e-06	2e-06	1.2e-05	1.2e-05	1.2e-05	0.00012	0.000121	0.000121	0.000971	0.000982	0.000971	0.000104	0.000102	0.000107	0.000828	0.000827	0.000837	9.7e-05	5.05e-05	5.48e-05	0.0006505	0.0006721	0.000714	0.000114	0.000113	0.000116	0.000919	0.000913	0.000912	1.4e-05	1.3e-05	1.4e-05	0.000102	0.000101	0.000105	0.000323	0.000167	0.000155	0.001297	0.001612	0.00127	0.000227
Haloterrigena	0.000159	0.00016	0.000161	0.001282	0.001281	0.001281	0.000333	0.000333	0.00034	0.002396	0.002382	0.002377	0.00018	0.000181	0.000182	0.001457	0.001472	0.001456	0.000159	0.00016	0.000162	0.001253	0.001246	0.001251	0.0001608	0.000181	0.0001964	0.0014953	0.0013678	0.001507	0.000288	0.000288	0.000292	0.002353	0.002341	0.002349	0	0	0	0	0	0	0.000323	0.000751	0.000851	0.00633	0.00491	0.004163	0.000417
Halothece	0.001026	0.001025	0.001026	0.000342	0.000342	0.000342	0	0	0	0	0	0	0.001159	0.001159	0.001159	0.000389	0.000393	0.000389	0.001261	0.001257	0.00126	0.000416	0.000414	0.000413	0.0011695	0.0012862	0.0013574	0.0003654	0	0.0003648	0	0	0	0	0	0	0	0	0	0	0	0	0	0	0	0	0	0	0
Halothermothrix	0.000145	0.000145	0.000144	0.000375	0.000375	0.000375	0.0003	0.000301	0.000301	0.000696	0.000696	0.000693	0.000164	0.000163	0.000163	0.000426	0.000431	0.000426	0.000187	0.000187	0.000185	0.000475	0.000479	0.000477	0.0002958	0.0003083	0.0002763	0.0007021	0.0006869	0.0007093	0.00018	0.000182	0.000177	0.000447	0.000442	0.000438	0	0	0	0	0	0	0.000565	0.00025	0.000929	0.002127	0.001685	0.001482	0.000385
Helicobacter	0.001514	0.001521	0.001502	0.004361	0.004362	0.00435	0.000392	0.000405	0.000404	0.001301	0.00128	0.001308	0.001713	0.001723	0.001699	0.004962	0.005019	0.00495	0.000545	0.00054	0.000538	0.00049	0.000486	0.000483	0.003476	0.0037126	0.0035638	0.0100284	0.0096802	0.0098175	0.002282	0.002303	0.002259	0.00708	0.007014	0.006979	0.006102	0.006145	0.006035	0.020924	0.02094	0.020862	0.005409	0.004086	0.004101	0.010533	0.011578	0.012417	0.004193
Herbaspirillum	0.000498	0.0005	0.000499	0.000415	0.000415	0.000417	0.001055	0.001056	0.001053	0.000772	0.000773	0.000775	0.000563	0.000565	0.000564	0.000472	0.000477	0.000474	0.000583	0.000589	0.000582	0.000479	0.000473	0.000487	0.0004219	0.0003991	0.0004212	0.0003596	0.0003573	0.0003041	0.000756	0.000757	0.000755	0.000685	0.000675	0.000685	0.000203	0.000194	0.0002	0.000186	0.000179	0.000175	8.1e-05	8.3e-05	7.7e-05	0.000104	7.3e-05	0.000141	0.000346
Herminiimonas	0.000295	0.000295	0.000295	0.000246	0.000246	0.000245	0.000622	0.000616	0.000618	0.000453	0.000454	0.000454	0.000324	0.000325	0.000324	0.000271	0.000276	0.000273	0.000347	0.000345	0.000348	0.000284	0.000285	0.000288	0.0003719	0.0004023	0.0004721	0.0003203	0.0003336	0.0003213	0.000538	0.000542	0.000535	0.000493	0.000503	0.000494	0.000128	0.000127	0.000127	0.000109	0.000106	0.000111	0	0	0	0	0	0	0.000645
Herpetosiphon	0.007086	0.007089	0.007086	0.005568	0.005568	0.00557	0.014992	0.01503	0.015	0.010378	0.010356	0.010378	0.008013	0.008016	0.008009	0.006334	0.006404	0.006336	0.009469	0.009511	0.009471	0.007381	0.007403	0.007371	0.0060847	0.0059952	0.0061357	0.0044863	0.0045497	0.004467	0.009122	0.009122	0.009098	0.007804	0.007861	0.007856	0	0	0	0	0	0	0	0	0	0	0	0	0.006177
Homo	0.010467	0.010465	0.010466	0.010465	0.010467	0.010469	0	0	0	0	0	0	0	0	0	0	0	0	0	0	0	0	0	0	0	0	0	0	0	0	0.001744	0.001733	0.00175	0.00185	0.001854	0.001847	0	0	0	0	0	0	0	0	0	0	0	0	0
Hyperthermus	0.000142	0.000143	0.000143	0.000428	0.000428	0.000428	0.000295	0.0003	0.000296	0.000795	0.000797	0.0008	0.000161	0.000161	0.000161	0.000487	0.000492	0.000487	0.000193	0.000196	0.000195	0.00058	0.000581	0.000579	0.0003868	0.0004631	0.0004481	0.0012568	0.0012286	0.0013205	0.00014	0.00014	0.00014	0.00044	0.000437	0.000443	0	0	0	0	0	0	0	0	0	0.000104	0.000147	0.000212	0.000403
Hyphomicrobium	0.001073	0.001073	0.001073	0.000894	0.000894	0.000895	0.000665	0.000668	0.000661	0.000483	0.000487	0.000483	0.001216	0.001219	0.001217	0.001017	0.001028	0.001018	0.001387	0.001392	0.001387	0.001144	0.001148	0.001144	0.0012395	0.0009054	0.0008724	0.001006	0.0004981	0.000472	0.000692	0.000695	0.000692	0.000611	0.000601	0.000609	0.000926	0.000954	0.000933	0.00079	0.000797	0.000793	0.000565	0.001251	0.001393	0.000519	0.000879	0.000635	0.000771
Hyphomonas	0.000322	0.000322	0.000322	0.000268	0.000269	0.000268	0.000675	0.000675	0.000675	0.000498	0.000496	0.000494	0.000365	0.000365	0.000365	0.000306	0.000309	0.000306	0.000394	0.00039	0.000393	0.000324	0.000322	0.00032	0.0004012	0.0004349	0.0004204	0.000326	0.0003363	0.0003231	0.000584	0.000587	0.000594	0.000527	0.000525	0.000524	0	0	0	0	0	0	0.000161	8.3e-05	0.000464	0.000259	0	0.000141	0.00049
Ignicoccus	0.000102	0.000103	0.000104	0.00031	0.000309	0.00031	0.000213	0.000217	0.000217	0.000574	0.000573	0.000569	0.000116	0.000117	0.000117	0.000352	0.000356	0.000352	0.000137	0.000138	0.000138	0.000412	0.00041	0.00041	0.0004052	0.000408	0.0003923	0.0011685	0.0011483	0.0011837	9.8e-05	9.3e-05	9.7e-05	0.000298	0.000295	0.000297	0	0	0	0	0	0	0.000161	0.000334	0.000155	0.000259	0.000293	0.000635	0.000384
Ignisphaera	0.000165	0.000165	0.000165	0.000495	0.000495	0.000495	0.000344	0.000349	0.000345	0.000914	0.000919	0.00092	0.000187	0.000187	0.000187	0.000563	0.00057	0.000564	0.000215	0.000216	0.000216	0.000643	0.000645	0.000643	0.0004297	0.0004685	0.0004033	0.0012405	0.0013027	0.0012856	0.000123	0.000125	0.000124	0.000388	0.000382	0.000384	0	0	0	0	0	0	0	0	0	0	0	0	0.000458
Ilumatobacter	0.000919	0.000919	0.000919	0.000495	0.000495	0.000495	0	0	0	0	0	0	0.00104	0.00104	0.001039	0.000562	0.000569	0.000564	0.001117	0.00112	0.001118	0.000596	0.000594	0.000598	0.001018	0.0010496	0.0009202	0.0004759	0.0004414	0.0004704	0	0	0	0	0	0	0	0	0	0	0	0	0	0	0	0	0	0	0
Isosphaera	0.008598	0.008599	0.008598	0.007523	0.007523	0.007524	0.018234	0.018237	0.018227	0.014039	0.014048	0.014012	0.009723	0.009724	0.00972	0.008558	0.008653	0.00856	0.011198	0.011231	0.011213	0.009718	0.009757	0.009716	0.0085235	0.0085622	0.0086508	0.0069687	0.0071385	0.007127	0.006266	0.006284	0.006264	0.0059	0.005968	0.006074	0	0	0	0	0	0	0.01429	0.012342	0.014779	0.011467	0.009966	0.010653	0.008399
Janthinobacterium	0.000362	0.000362	0.000362	0.000301	0.000301	0.000302	0.000754	0.000757	0.000762	0.000558	0.000556	0.000554	0.000406	0.000406	0.000407	0.000341	0.000344	0.000341	0.000441	0.000441	0.000441	0.000361	0.000365	0.000365	0.0004628	0.0004373	0.0004578	0.0003442	0.0003017	0.0003444	0.000855	0.000849	0.000843	0.000842	0.000843	0.000826	2.5e-05	2.3e-05	2.6e-05	2.2e-05	2e-05	2.5e-05	0.000161	8.3e-05	0.000155	0.000156	0	7.1e-05	0.000367
Ketogulonicigenium	0.000232	0.000231	0.000231	0.000193	0.000193	0.000192	0.000952	0.000945	0.000943	0.000697	0.000691	0.000683	0.000525	0.000523	0.000523	0.00044	0.000444	0.000437	0.000583	0.00058	0.000581	0.000479	0.000482	0.000476	0.000822	0.0008213	0.0007979	0.0006099	0.000608	0.0005978	0.000494	0.00049	0.000491	0.000435	0.000434	0.00043	0	0	0	0	0	0	0	0	0	0	0	0	0.000781
Ketogulonigenium	0.000231	0.00023	0.00023	0.000192	0.000193	0.000191	0	0	0	0	0	0	0	0	0	0	0	0	0	0	0	0	0	0	0	0	0	0	0	0	0	0	0	0	0	0	0	0	0	0	0	0	0	0	0	0	0	0	0
Kitasatospora	0.001757	0.001756	0.001753	0.000942	0.000942	0.000949	0.003731	0.00373	0.003726	0.001749	0.001746	0.001755	0.001984	0.001983	0.001979	0.00107	0.001083	0.001078	0.001526	0.001505	0.00152	0.000802	0.000793	0.000803	0.0009998	0.0010315	0.0009994	0.0005013	0.000514	0.0004536	0.001705	0.001709	0.0017	0.000995	0.000986	0.000994	0	0	0	0	0	0	0.000404	0.000417	0.000232	0.000156	0.000293	0.000141	0.001075
Klebsiella	0.002051	0.002058	0.002056	0.001709	0.001708	0.001716	0.001693	0.001681	0.001681	0.001259	0.001252	0.001255	0.002289	0.002296	0.002297	0.001944	0.001965	0.001949	0.000876	0.000876	0.000876	0.000746	0.000737	0.000753	0.0018027	0.0015834	0.0018596	0.0011513	0.0009991	0.0014911	0.003654	0.003659	0.003653	0.003707	0.003712	0.003737	0.007688	0.007751	0.007697	0.007038	0.007096	0.007116	0.001453	0.001334	0.001934	0.002854	0.002125	0.002399	0.002186
Krokinobacter	0.000949	0.00095	0.000949	0.001045	0.001045	0.001044	0.002013	0.002009	0.002015	0.001943	0.001951	0.001944	0	0	0	0	0	0	0.001207	0.00121	0.001208	0.00132	0.001319	0.001314	0.0014727	0.0014575	0.0014671	0.0014954	0.0015048	0.0014474	0	0	0	0	0	0	0	0	0	0	0	0	0	0	0	0.000156	7.3e-05	0	0.001433
Kyrpidia	0.000201	0.000201	0.000201	0.000522	0.000522	0.000522	0.000423	0.000417	0.000418	0.000965	0.000967	0.000974	0.000227	0.000227	0.000227	0.000594	0.0006	0.000594	0.000266	0.000265	0.000266	0.000687	0.000687	0.000683	0.0002821	0.0003072	0.000311	0.0007459	0.0007516	0.0007532	0.0002	0.000201	0.000201	0.000504	0.000502	0.000499	0	0	0	0	0	0	0.001534	0.000667	0.000464	0.002179	0.002491	0.002187	0.000307
Kytococcus	0.000486	0.000486	0.000487	0.000263	0.000263	0.000261	0.001028	0.00103	0.001024	0.000491	0.000485	0.000481	0.000549	0.000548	0.00055	0.000299	0.000302	0.000296	0.000505	0.000509	0.000506	0.000271	0.000267	0.000272	0.0008598	0.0008129	0.0008802	0.0003661	0.0003935	0.000462	0.000673	0.000671	0.000685	0.000407	0.000407	0.000406	0	0	0	0	0	0	0.000161	0.000751	0.000232	0.000259	0.000293	0.000141	0.000838
Lactobacillus	0.00018	0.000179	0.000179	0.000465	0.000465	0.000466	0	0	0	0	1e-06	1e-06	0.000203	0.000203	0.000202	0.000529	0.000534	0.000528	0.000144	0.000145	0.00014	0.000362	0.000355	0.000358	0.000276	0.0002676	0.0002768	0.0007078	0.0007394	0.0006972	0.000519	0.000526	0.000523	0.00111	0.001104	0.001095	0.000581	0.000592	0.000586	0.001487	0.001484	0.00149	0.001453	0.001334	0.001238	0.003425	0.003884	0.003175	0.000436
Lactococcus	0.000788	0.000784	0.00078	0.002031	0.00203	0.00203	0.000877	0.000863	0.000871	0.002007	0.001974	0.001989	0.000877	0.00087	0.000867	0.00227	0.002293	0.002271	0.000328	0.000328	0.000325	0.000839	0.000835	0.000844	0.001183	0.001236	0.0011816	0.002911	0.0028199	0.0029098	0.000909	0.000902	0.000909	0.002409	0.002384	0.00239	0.002814	0.002826	0.002806	0.007515	0.007489	0.007462	0.005248	0.005003	0.006886	0.012194	0.01275	0.012699	0.00199
Laribacter	0.00027	0.000269	0.00027	0.000225	0.000225	0.000224	0.000568	0.000568	0.000565	0.000416	0.000415	0.000409	0.000306	0.000305	0.000305	0.000256	0.000259	0.000256	0.000337	0.000337	0.000339	0.000281	0.00028	0.00028	0.0003855	0.0004034	0.0003658	0.0002953	0.000256	0.0002886	0.000351	0.000353	0.000351	0.000325	0.000323	0.000325	0.000524	0.000531	0.000535	0.000464	0.000464	0.000453	0	0	0	0	0	0	0.000331
Lawsonia	0.000207	0.000203	0.000204	0.000172	0.000173	0.000168	0.000431	0.000425	0.000423	0.000313	0.000312	0.000303	0.000236	0.000231	0.000233	0.000198	0.000201	0.000193	0.000268	0.000261	0.000261	0.000219	0.000222	0.000214	0.0007432	0.0007606	0.0007318	0.0005639	0.0005498	0.0005503	0.000258	0.000253	0.000252	0.000251	0.000248	0.000245	0	0	0	0	0	0	0	8.3e-05	0	5.2e-05	0	0	0.000569
Leadbetterella	0.001169	0.001169	0.001169	0.001286	0.001286	0.001286	0.002477	0.002488	0.002475	0.0024	0.002391	0.002395	0.001322	0.001322	0.001321	0.001463	0.001479	0.001463	0.001544	0.001552	0.001546	0.001688	0.001689	0.001682	0.0016106	0.0015992	0.0015369	0.0015968	0.001609	0.0015705	0.001382	0.001387	0.00138	0.001624	0.001618	0.001624	0	0	0	0	0	0	0.003472	0.003919	0.002786	0.003321	0.001685	0.001693	0.001482
Legionella	0.000653	0.000651	0.000653	0.002392	0.002392	0.002393	0.000906	0.000909	0.00092	0.002976	0.002911	0.002951	0.000739	0.000737	0.000739	0.002722	0.002751	0.002723	0.000623	0.00062	0.000622	0.002269	0.002259	0.002253	0.0008968	0.0009381	0.0009079	0.0030682	0.003311	0.003128	0.000861	0.000851	0.000862	0.002899	0.002873	0.002871	0.003086	0.003077	0.003087	0.011371	0.011376	0.011421	0.001453	0.000917	0.000542	0.003113	0.003517	0.002822	0.001166
Leifsonia	0.000438	0.000438	0.000444	0.000239	0.000238	0.000232	0.000929	0.000921	0.000941	0.000443	0.000436	0.000425	0.000496	0.000495	0.000502	0.000272	0.000274	0.000264	0.000513	0.000508	0.000518	0.000277	0.000275	0.000268	0.0007505	0.0007933	0.0008151	0.000415	0.0003332	0.0003786	0.000666	0.000653	0.000678	0.000407	0.000402	0.000397	0.001037	0.001024	0.001044	0.000573	0.000574	0.000571	0	0	0	0	0	0	0.000843
Leptolyngbya	0.001296	0.001296	0.001296	0.000432	0.000432	0.000433	0	0	0	0	0	0	0.001465	0.001466	0.001465	0.000491	0.000496	0.000492	0.00167	0.001672	0.001675	0.000551	0.000555	0.000554	0.0013808	0.0013208	0.0013533	0.0004264	0.0004174	0.0003871	2.3e-05	2.4e-05	2.2e-05	1.2e-05	1.2e-05	1.2e-05	0.000601	0.000606	0.00062	0.000239	0.000232	0.000248	0.001615	0.001835	0.002476	0.000571	0.000806	0.000564	0
Leptospira	0.0625	0.0625	0.0625	0.0625	0.0625	0.0625	0.039666	0.03963	0.039864	0.034945	0.034663	0.034996	0.031878	0.031802	0.031866	0.032009	0.032298	0.032024	0.014609	0.014501	0.014581	0.014381	0.014244	0.014417	0.0241145	0.0241916	0.024304	0.0219844	0.0227719	0.0226265	0.017992	0.018112	0.018061	0.019196	0.019483	0.019387	0.05994	0.060135	0.060176	0.061632	0.061489	0.061633	0.041579	0.039693	0.040854	0.030199	0.030043	0.031325	0.029989
Leptospirillum	0.001874	0.001874	0.001873	0.011241	0.01124	0.011241	0.002062	0.002049	0.002058	0.010884	0.010909	0.010869	0.002119	0.002119	0.002117	0.012786	0.012928	0.012789	0.00256	0.002576	0.002562	0.015269	0.015354	0.015238	0.0038895	0.0037967	0.0039373	0.0223066	0.0224457	0.022414	0.000789	0.000788	0.00079	0.004335	0.004406	0.0044	0	0	0	0	0	0	0.00654	0.006921	0.004565	0.031652	0.032095	0.029984	0
Leptothrix	0.000439	0.00044	0.00044	0.000366	0.000366	0.000367	0.000925	0.000926	0.000933	0.000682	0.000671	0.000678	0.000497	0.000498	0.000498	0.000417	0.000421	0.000418	0.000337	0.000334	0.000337	0.000278	0.000268	0.000275	0.0004301	0.0004259	0.0004539	0.0003708	0.0003214	0.000365	0.000765	0.000766	0.00077	0.000697	0.000685	0.000687	0	0	0	0	0	0	0.000161	0	0	0.000208	0	0	0.000373
Leuconostoc	0.000373	0.000368	0.000365	0.000951	0.000951	0.00095	0.000172	0.000174	0.000171	0.000393	0.000391	0.000382	0.000422	0.000417	0.000413	0.001082	0.001093	0.001081	0.000482	0.000478	0.00047	0.001219	0.001222	0.001212	0.0006352	0.0006354	0.0006423	0.0023716	0.0023912	0.0024498	0.000556	0.000559	0.000546	0.00148	0.001468	0.001466	0.000417	0.00041	0.000382	0.001058	0.001073	0.001071	0.002018	0.002335	0.00178	0.0055	0.005349	0.005503	0.000997
Listeria	0.000168	0.000167	0.000167	0.000434	0.000434	0.000434	0.000349	0.000352	0.000346	0.000804	0.000808	0.000811	0.00019	0.000189	0.000189	0.000494	0.0005	0.000494	0.000116	0.000113	0.000111	0.000288	0.000284	0.000291	0.000213	0.0002621	0.0002039	0.000511	0.0004863	0.0004628	0.000327	0.000326	0.000327	0.000771	0.000763	0.000764	0.000526	0.000519	0.000514	0.001398	0.001408	0.001422	0	0.000667	0.00031	0.000571	0.000659	0.001129	0.000326
Lizard	0.008402	0.008403	0.008397	0.008398	0.008393	0.008398	0	0	0	0	0	0	0	0	0	0	0	0	0	0	0	0	0	0	0	0	0	0	0	0	0	0	0	0	0	0	0	0	0	0	0	0	0	0	0	0	0	0	0
Macrococcus	0.000112	0.000111	0.000111	0.000288	0.000288	0.000288	0.000234	0.000232	0.000228	0.000528	0.000531	0.000526	0.000127	0.000125	0.000125	0.000327	0.000331	0.000327	0.000141	0.00014	0.000139	0.00036	0.000359	0.000359	0.0002602	0.0002359	0.0002546	0.0006923	0.0006944	0.0007036	0.000134	0.000131	0.000135	0.000351	0.000348	0.000351	0	0	0	0	0	0	0.000404	0.00025	0.00031	0.001401	0.001832	0.000776	0.000279
Magnetococcus	0.000421	0.000422	0.000422	0.000351	0.000351	0.000352	0.000897	0.0009	0.000894	0.000656	0.00065	0.000655	0.000476	0.000477	0.000477	0.000399	0.000403	0.0004	0.000561	0.000563	0.000563	0.000464	0.000465	0.000466	0.0004963	0.0004715	0.0004582	0.0003621	0.0004189	0.000348	0.000531	0.000533	0.000534	0.000503	0.000505	0.000507	0	0	0	0	0	0	0	0	0	0	0	0	0.000351
Mannheimia	0.000657	0.000654	0.000655	0.000548	0.000548	0.000545	2e-06	3e-06	4e-06	3e-06	2e-06	2e-06	0.000723	0.00072	0.000721	0.000609	0.000613	0.000604	0.00076	0.00076	0.00076	0.000632	0.000635	0.000629	0.0012214	0.0012579	0.0011746	0.0009953	0.0009107	0.0009242	0.000676	0.00067	0.000674	0.000614	0.000612	0.000606	0.001702	0.001684	0.001661	0.0015	0.001492	0.001471	0.000888	0.000751	0.000696	0.000415	0.001099	0.000494	0.001116
Marinobacter	0.00074	0.000741	0.00074	0.000616	0.000616	0.000617	0.000809	0.00081	0.000805	0.000591	0.000593	0.00059	0.000833	0.000835	0.000833	0.000698	0.000705	0.0007	0.000967	0.000973	0.000961	0.000795	0.0008	0.000795	0.0004449	0.0004659	0.0004463	0.0003496	0.0003376	0.000339	0.001134	0.001141	0.001124	0.00105	0.001022	0.001043	0.001876	0.001844	0.001858	0.00159	0.001572	0.001567	0.002341	0.002252	0.001083	0.000571	0.00044	0.001129	0.000592
Marinomonas	0.000875	0.000878	0.000877	0.00073	0.000729	0.000732	0.000966	0.000971	0.000972	0.000707	0.000709	0.000711	0.000989	0.000992	0.00099	0.00083	0.000838	0.000832	0.001152	0.001154	0.00116	0.000955	0.000957	0.000957	0.0009118	0.0009022	0.0008799	0.0007305	0.000667	0.0006551	0.000722	0.000711	0.000723	0.000666	0.000659	0.000665	0.000762	0.00075	0.000751	0.000644	0.000642	0.000654	0.003714	0.003836	0.002553	0.00275	0.001246	0.002046	0.000923
Mesorhizobium	0.000565	0.000567	0.000567	0.000471	0.00047	0.000473	1e-05	1e-05	7e-06	5e-06	6e-06	5e-06	0.000681	0.000682	0.000685	0.000543	0.000547	0.000547	0.000593	0.000599	0.000596	0.000493	0.000485	0.00049	0.0004422	0.0004576	0.0004543	0.0003548	0.0003498	0.00036	0.001969	0.001948	0.001971	0.001387	0.001346	0.00138	0.002949	0.002934	0.00295	0.002297	0.002323	0.002324	0.000888	0.000917	0.001625	0.000675	0.000733	0.000423	0.000121
Metallosphaera	0.00036	0.00036	0.00036	0.001081	0.001081	0.001081	0.000411	0.000418	0.000413	0.001106	0.001106	0.001106	0.000407	0.000408	0.000407	0.001229	0.001243	0.001229	0.00049	0.000492	0.000489	0.001453	0.001467	0.001452	0.0009301	0.0008536	0.00089	0.0026298	0.0026655	0.0024868	0.000243	0.000246	0.000247	0.000766	0.000758	0.000761	0	0	0	0	0	0	0.000323	0.000334	0.00031	0.00083	0.000586	0.001129	0.00104
Methanobacterium	0.000199	0.000199	0.000199	0.001589	0.001589	0.001589	0.000207	0.000209	0.000209	0.001495	0.001478	0.001491	0.000225	0.000224	0.000224	0.001807	0.001827	0.001807	0.000243	0.000242	0.000245	0.001917	0.00192	0.00192	0	0	0	0.0030192	0.0030089	0.0030046	1e-06	1e-06	1e-06	4e-06	5e-06	5e-06	0.000127	0.000122	0.000122	0.00094	0.000954	0.000956	0.000404	0.000417	0.001625	0.005293	0.005716	0.005009	0.000431
Methanocaldococcus	0.000109	0.000108	0.000106	0.000859	0.000861	0.00086	0.000121	0.000119	0.000117	0.000859	0.00086	0.000862	0.000123	0.000122	0.00012	0.000977	0.00099	0.000979	0.000129	0.000127	0.000126	0.001015	0.00101	0.001018	0.0005318	0.0002626	0.000283	0.0025289	0.0025354	0.0025403	0.000211	0.000209	0.000211	0.001547	0.001519	0.001528	1.1e-05	9e-06	8e-06	6.7e-05	6.6e-05	6.2e-05	0.000242	0.000667	0.000464	0.002594	0.003297	0.003528	0.000323
Methanocella	0.000335	0.000336	0.000337	0.002686	0.002685	0.002685	0.000243	0.000244	0.000245	0.001744	0.001741	0.001736	0.000379	0.00038	0.000381	0.003055	0.003088	0.003055	0.000444	0.000444	0.000448	0.00353	0.003547	0.003528	0.0005395	0.0005553	0.0005123	0.0045586	0.0046927	0.0046693	0.000132	0.000133	0.000128	0.001055	0.001053	0.001038	0	0	0	0	0	0	0.001292	0.000334	0.000232	0.007887	0.006155	0.006985	0.000442
Methanococcus	0.000116	0.000116	0.000114	0.000921	0.000922	0.000922	5.5e-05	5.7e-05	5.8e-05	0.000398	0.000402	0.000405	0.00016	0.000159	0.000159	0.001076	0.00109	0.001078	0.000139	0.000139	0.000139	0.001086	0.00109	0.001084	0.0002058	0.0002019	0.000184	0.0027456	0.0026012	0.0026732	0.000181	0.000187	0.000182	0.001248	0.001234	0.001223	0	0	0	0	0	0	0.000888	0.001167	0.000464	0.004307	0.003517	0.002681	0.000489
Methanocorpusculum	6.5e-05	6.4e-05	6.4e-05	0.000514	0.000515	0.000515	0.000131	0.000132	0.000133	0.000955	0.000957	0.000957	7.3e-05	7.3e-05	7.2e-05	0.000585	0.000592	0.000586	8.7e-05	8.7e-05	8.7e-05	0.00069	0.000694	0.000691	0.0001494	0.0001481	0.000156	0.0013668	0.0013378	0.0013746	8e-05	8.1e-05	7.9e-05	0.000587	0.000574	0.000585	0	0	0	0	0	0	0.000161	0.00025	0.000542	0.002231	0.001905	0.002258	0.000233
Methanosaeta	9.9e-05	9.9e-05	9.9e-05	0.000792	0.000792	0.000792	0	0	0	0	0	0	0.000112	0.000113	0.000113	0.000902	0.000912	0.000902	0.000124	0.000126	0.000126	0.000998	0.001003	0.001003	0.000216	0.0001783	0.000202	0.0015179	0.0014841	0.0015678	4.3e-05	4.4e-05	4.4e-05	0.000184	0.000183	0.000191	0	0	0	0	0	0	8.1e-05	0.000167	0.000155	0.000934	0.000733	0.000988	0.000145
Methanosalsum	8e-05	8e-05	7.9e-05	0.000637	0.000638	0.000637	0.000163	0.000166	0.000161	0.001179	0.001176	0.001182	9.1e-05	9.1e-05	9e-05	0.000725	0.000734	0.000726	0.000104	0.000106	0.000103	0.000832	0.000831	0.000832	0.0001747	0.000161	0.0001586	0.0013803	0.0015048	0.001457	0	0	0	0	0	0	0	0	0	0	0	0	0.000323	0	7.7e-05	0.000778	0.001466	0.000282	0.000329
Methanosarcina	0.000446	0.000449	0.000455	0.003599	0.003595	0.003596	0.000517	0.000514	0.000526	0.003676	0.003687	0.003674	0.000509	0.000513	0.00052	0.004099	0.00414	0.004096	0.000583	0.000584	0.000595	0.004659	0.004661	0.00465	0.000375	0.0003985	0.0004222	0.0033011	0.0034471	0.0033729	0.000495	0.000484	0.000502	0.003112	0.003091	0.003083	0	0	0	0	0	0	0.000727	0.001084	0.000851	0.003995	0.004836	0.004092	0.000482
Methanospirillum	0.000144	0.000144	0.000145	0.001155	0.001154	0.001155	0.0003	0.000301	0.000303	0.002139	0.002153	0.002157	0.000163	0.000163	0.000164	0.001314	0.001328	0.001314	0.000193	0.000194	0.000194	0.001536	0.001538	0.001532	0.0001756	0.0002338	0.0002071	0.0016088	0.0016057	0.0015685	0.000183	0.000179	0.000182	0.001261	0.001264	0.00125	0	0	0	0	0	0	0.000242	0.0005	0.000155	0.001868	0.002931	0.003034	7.2e-05
Methanothermobacter	0.000119	0.000117	0.000116	0.000945	0.000947	0.000946	0.000131	0.000126	0.000126	0.000931	0.000935	0.00094	0.000135	0.000132	0.000131	0.001075	0.001089	0.001076	0.00016	0.000155	0.000156	0.001252	0.001257	0.001245	0.0003258	0.00033	0.0002909	0.0027099	0.0026304	0.0027975	0.000172	0.000166	0.000167	0.001118	0.001095	0.001109	0	0	0	0	0	0	0.000242	0.00025	0.00031	0.002854	0.003664	0.00261	0.000416
Methanothermus	3.9e-05	3.9e-05	3.7e-05	0.000308	0.000308	0.000308	8.3e-05	8.2e-05	7.7e-05	0.000571	0.000568	0.000574	4.4e-05	4.4e-05	4.2e-05	0.00035	0.000355	0.000351	4.7e-05	4.6e-05	4.4e-05	0.000363	0.00036	0.000363	0.0001611	0.0001247	0.0001305	0.0012103	0.0011214	0.0011996	4.3e-05	4.2e-05	4.1e-05	0.000338	0.000336	0.000337	0	0	0	0	0	0	0	0	0	0	0	0	8.4e-05
Methylacidiphilum	0.00644	0.006441	0.00644	0.00644	0.00644	0.006439	0.013655	0.013659	0.013659	0.011986	0.012017	0.011994	0.007283	0.007284	0.00728	0.007326	0.007407	0.007325	0.008662	0.008705	0.008674	0.008597	0.008637	0.00858	0.0149352	0.0147202	0.0147222	0.0137662	0.0137035	0.0140463	0.005437	0.005406	0.00542	0.005776	0.005892	0.005857	0	0	0	0	0	0	0	0	0	0	0	0	0.015358
Methylibium	0.000355	0.000355	0.000355	0.000296	0.000296	0.000296	0.000747	0.00075	0.000748	0.000551	0.000546	0.000545	0.000401	0.000401	0.0004	0.000336	0.000339	0.000336	0.000265	0.000255	0.00026	0.000217	0.000215	0.000218	0.0004367	0.0003944	0.0004426	0.0003276	0.0003325	0.0003131	0.000765	0.000768	0.000766	0.000706	0.000705	0.000698	0	0	0	0	0	0	0	8.3e-05	0	0	7.3e-05	0.000212	0.000346
Methylobacterium	0.002394	0.002401	0.0024	0.001995	0.001994	0.002002	0.000483	0.000479	0.000471	0.00034	0.000336	0.000341	0.002725	0.002733	0.002732	0.002272	0.002294	0.002283	0.00257	0.002579	0.002566	0.002114	0.002098	0.002121	0.0013068	0.0017143	0.0017435	0.0009587	0.0009084	0.001006	0.004771	0.004777	0.004793	0.003984	0.003936	0.003926	0.003156	0.003145	0.003148	0.002694	0.002658	0.002683	0.001615	0.001501	0.001315	0.000934	0.000733	0.001129	0.002003
Methylococcus	0.000283	0.000283	0.000283	0.000236	0.000236	0.000236	0.000589	0.000589	0.000591	0.000438	0.000434	0.000431	0.000321	0.00032	0.00032	0.000269	0.000272	0.000268	0.000256	0.000259	0.000254	0.000213	0.000212	0.000209	0.0004533	0.0004292	0.0004283	0.0003499	0.0003023	0.0003499	0.00057	0.000565	0.000573	0.000576	0.000566	0.000567	0.000146	0.000156	0.000152	0.000123	0.000134	0.000127	0.000404	0.000167	0.000696	0.000208	0.00044	0.000141	0.000588
Methylocystis	0.000329	0.000329	0.000329	0.000274	0.000274	0.000274	0	0	0	0	0	0	0.000373	0.000373	0.000372	0.000312	0.000315	0.000312	0.000386	0.000388	0.000388	0.000324	0.00032	0.000323	0.0004435	0.0004341	0.0004562	0.0003198	0.0002897	0.0003152	0.000129	0.000127	0.000127	0.000102	0.000103	0.000102	0.000836	0.000844	0.000827	0.000714	0.000708	0.00072	0	0	0	0	0	0	2.5e-05
Methylomicrobium	0.000416	0.000417	0.000417	0.000347	0.000346	0.000347	0.000878	0.000882	0.000883	0.000644	0.000645	0.000643	0.00047	0.000471	0.000471	0.000394	0.000398	0.000395	0.000568	0.000571	0.000567	0.000467	0.000474	0.000469	0.0003012	0.0002698	0.0003113	0.000235	0.0001933	0.0002354	1e-06	2e-06	2e-06	1e-06	2e-06	2e-06	0.000156	0.000155	0.000143	0.000121	0.000119	0.000124	0.000807	0.00025	0.000232	0.000259	0.000293	0.000212	0
Methylophaga	0.000224	0.000223	0.000223	0.000187	0.000187	0.000186	0	0	0	0	0	0	0.000251	0.00025	0.000251	0.00021	0.000214	0.00021	0.000283	0.000279	0.000284	0.000235	0.000238	0.000234	0	0	0	0	0	0	6.5e-05	6.5e-05	6.7e-05	6.2e-05	6.1e-05	6.2e-05	0	0	0	0	0	0	0.000565	0.000584	0.000464	0.000311	7.3e-05	0.000212	0
Methylotenera	0.00021	0.000208	0.000209	0.000175	0.000175	0.000174	0.000435	0.00043	0.000439	0.000321	0.000321	0.000319	0.000237	0.000236	0.000236	0.000199	0.000201	0.000198	0.000282	0.00028	0.000278	0.000232	0.000233	0.000232	0.000378	0.0004018	0.0003862	0.0002926	0.0003434	0.0003116	0.000285	0.000285	0.000291	0.000273	0.000271	0.000263	5.8e-05	5.3e-05	5.2e-05	5e-05	4.8e-05	4.5e-05	0.000242	0.000334	0.000155	0.000259	7.3e-05	0.000212	0.00056
Methylovorus	0.000493	0.000492	0.000492	0.000411	0.000411	0.00041	0.00077	0.000748	0.000773	0.000553	0.000562	0.000558	0.000558	0.000556	0.000556	0.000467	0.000473	0.000466	0.000637	0.000639	0.000639	0.000527	0.000528	0.000527	0.0008811	0.000868	0.0008325	0.0006837	0.0006762	0.0006439	0.000544	0.000539	0.000539	0.0005	0.000491	0.000494	0	0	0	0	0	0	0	0	7.7e-05	0	0	0	0.000788
Micavibrio	0.000203	0.000202	0.000202	0.000169	0.00017	0.000168	0.000427	0.000422	0.000419	0.00031	0.000306	0.000307	0.00023	0.000229	0.000229	0.000193	0.000195	0.000191	0.000241	0.000238	0.00024	0.0002	0.000198	0.000197	0.0003984	0.0004201	0.000395	0.0003028	0.0003082	0.0003277	1e-06	1e-06	1e-06	1e-06	1e-06	0	0	0	0	0	0	0	0	0	0	0	0	0	0.000447
Microcoleus	0.001965	0.001967	0.001965	0.000653	0.000654	0.000658	1e-06	1e-06	1e-06	0	1e-06	1e-06	0.002221	0.002224	0.002221	0.000743	0.000752	0.000749	0.002507	0.002515	0.00251	0.000825	0.000825	0.000832	0.0012891	0.0014012	0.0013112	0.0003882	0.0003819	0.0003893	0.001202	0.001199	0.001203	0.000476	0.000466	0.00047	0	0	0	0	0	0	0.000161	0.000834	0.000232	0.000259	0.000366	0.000141	0.000495
Microcystis	0.0015	0.001501	0.001501	0.000499	0.0005	0.000502	0.003189	0.003189	0.003186	0.000932	0.000936	0.000943	0.001697	0.001698	0.001696	0.000568	0.000575	0.000571	0.000839	0.000834	0.000841	0.000278	0.000278	0.000284	0.0014181	0.0013978	0.00131	0.0004001	0.0004199	0.0003873	0.002407	0.002402	0.002415	0.000933	0.000919	0.000914	0.003744	0.003792	0.003732	0.001298	0.001312	0.001286	0.000969	0.001668	0.001934	5.2e-05	0.000806	0.000706	0.001769
Microlunatus	0.0011	0.0011	0.001099	0.000591	0.000591	0.000593	0.002321	0.002317	0.002316	0.001091	0.001093	0.001104	0.001244	0.001244	0.001242	0.000672	0.00068	0.000675	0.001253	0.001241	0.00125	0.000663	0.000658	0.00066	0.000979	0.0009182	0.0010084	0.000528	0.0005087	0.0004991	1e-06	0	0	0	0	0	0	0	0	0	0	0	0.000242	0.000667	0.000696	0.000363	0.000293	0.000282	0.001195
Mobiluncus	0.000351	0.000351	0.000353	0.000191	0.000191	0.000187	0.000741	0.000742	0.000755	0.000353	0.000352	0.00035	0.000396	0.000396	0.000398	0.000217	0.000219	0.000213	0.000453	0.000455	0.000455	0.000244	0.000247	0.00024	0.000796	0.0008267	0.0008415	0.0004336	0.0003964	0.0004163	0.000439	0.000437	0.000441	0.000266	0.000263	0.000264	0	0	0	0	0	0	0.000242	0.000751	0.000464	0.000311	0	0.000212	0.000827
Modestobacter	0.001077	0.001077	0.001076	0.000579	0.000579	0.000581	0.028817	0.028794	0.028747	0.013632	0.013649	0.013698	0.001217	0.001217	0.001215	0.000658	0.000666	0.00066	0.000998	0.00099	0.000989	0.000524	0.000515	0.00053	0.0009052	0.0009313	0.0008874	0.0004582	0.0004445	0.0004312	0	0	0	0	0	0	0	0	0	0	0	0	0.000888	0.000834	0.000464	0.000467	0.000147	7.1e-05	0
Morganella	0.000331	0.000331	0.000331	0.000276	0.000276	0.000276	0	0	0	0	0	0	0.000375	0.000374	0.000374	0.000316	0.000319	0.000317	0.000398	0.000397	0.000396	0.000331	0.000329	0.000331	0.0004377	0.0003889	0.0003821	0.000327	0.0003436	0.0003289	3e-06	4e-06	4e-06	3e-06	4e-06	4e-06	0.000961	0.000969	0.000964	0.000852	0.00086	0.000846	0.000161	0.000584	0.000542	0.000415	0.000366	0.000635	0
Mycobacterium	0.03611	0.03611	0.03609	0.019425	0.019427	0.019459	0	0	0	0	0	0	0.040829	0.040829	0.040791	0.022095	0.022339	0.022137	0.04154	0.041514	0.041511	0.022117	0.022087	0.022153	0.0338086	0.03448	0.0350824	0.0168045	0.0162291	0.0173233	0.04735	0.047325	0.04732	0.028236	0.028242	0.028258	0.11288	0.11278	0.11272	0.062418	0.062367	0.062612	0.026885	0.023516	0.029944	0.011416	0.010332	0.014251	0.036118
Myxococcus	0.000838	0.000843	0.000841	0.000698	0.000697	0.000703	7.7e-05	7.5e-05	8e-05	6.3e-05	5.1e-05	5.7e-05	0.000948	0.000953	0.000952	0.000794	0.000802	0.000799	0.000999	0.001004	0.001005	0.000824	0.000812	0.000834	0.0004714	0.0004902	0.0004752	0.000366	0.0003812	0.0003467	0.00231	0.002322	0.002295	0.002208	0.002141	0.002195	0.000548	0.00056	0.000549	0.000472	0.000485	0.000468	0.000807	0.000834	0.001702	0.000208	0.000953	0.000423	0.000488
Natranaerobius	0.000186	0.000186	0.000185	0.000482	0.000482	0.000482	0.000383	0.000385	0.000385	0.00089	0.000894	0.000896	0.00021	0.00021	0.00021	0.000548	0.000554	0.000548	0.00024	0.000241	0.000239	0.00062	0.000621	0.00062	0.0003067	0.0002858	0.0002687	0.0007543	0.0007587	0.0008153	0.000259	0.000258	0.000258	0.000669	0.000665	0.000667	0	0	0	0	0	0	0.000807	0.000751	0.000542	0.001505	0.000953	0.001905	0.000413
Natrialba	0.000153	0.000154	0.000155	0.001232	0.001231	0.001231	0.000323	0.000323	0.000321	0.002291	0.002291	0.002282	0.000173	0.000174	0.000175	0.0014	0.001415	0.001399	0.000174	0.000179	0.000179	0.001399	0.001393	0.0014	0.0001858	0.0002147	0.0001925	0.0014692	0.0015915	0.001541	0.000207	0.00021	0.000206	0.001676	0.001673	0.001679	0	0	0	0	0	0	8.1e-05	0.000167	0	0.000208	0.000513	0.000353	0.000377
Natrinema	0.000306	0.000307	0.000309	0.002457	0.002455	0.002456	0	0	0	0	0	0	0.000345	0.000347	0.000349	0.002789	0.002817	0.002786	0.000292	0.000298	0.000296	0.00235	0.002359	0.002363	0.0003529	0.0002017	0.0002263	0.0029622	0.0029611	0.0029607	1e-06	1e-06	1e-06	5e-06	5e-06	6e-06	0	0	0	0	0	0	0	0	0	0	0	0	0
Natronobacterium	0.000155	0.000155	0.000157	0.001245	0.001244	0.001244	0	0	0	0	0	0	0.000175	0.000176	0.000177	0.001416	0.00143	0.001415	0.000169	0.000168	0.000172	0.001342	0.001334	0.001339	0.0001978	0.0001873	0.0001578	0.0016025	0.0015888	0.0015932	0	0	0	1e-06	1e-06	1e-06	0	0	0	0	0	0	0	0	0	0	0	0	0
Natronomonas	0.000101	0.000101	0.000101	0.000806	0.000805	0.000805	0.000211	0.00021	0.000209	0.001502	0.001498	0.00149	0.000114	0.000114	0.000114	0.000916	0.000926	0.000916	0.000116	0.000116	0.000117	0.000915	0.000908	0.000911	0.0001873	0.0001588	0.0001716	0.0014803	0.0014132	0.0015593	0.000161	0.000161	0.000164	0.001245	0.001246	0.001242	0	0	0	0	0	0	0	0	0	0.000311	0.000147	0.000212	0.000185
Nautilia	0.000125	0.000123	0.000123	0.000104	0.000104	0.000102	0.000259	0.000258	0.000256	0.000191	0.000192	0.000187	0.000141	0.000139	0.00014	0.000118	0.00012	0.000116	0.000151	0.000147	0.000149	0.000123	0.000125	0.000122	0.0003361	0.0003477	0.0003639	0.0002708	0.0002926	0.0002485	0.000127	0.000124	0.000123	0.000119	0.000117	0.000114	0	0	0	0	0	0	0	0	7.7e-05	0	7.3e-05	7.1e-05	0.000185
Neisseria	0.000932	0.000936	0.00093	0.003422	0.003422	0.00342	0.000596	0.000609	0.000598	0.001958	0.001934	0.001965	0.001054	0.001059	0.001051	0.003891	0.003934	0.003888	0.000191	0.000195	0.000195	0.000714	0.000696	0.0007	0.0018189	0.0018082	0.0017342	0.0067839	0.0064866	0.0066824	0.001656	0.001648	0.001641	0.005713	0.005726	0.005703	0.003923	0.003919	0.003878	0.014592	0.014537	0.01459	0.003068	0.004586	0.002863	0.01292	0.014729	0.01284	0.002074
Nitrobacter	0.000293	0.000292	0.000292	0.000244	0.000244	0.000244	0.000626	0.00062	0.00062	0.000451	0.000451	0.000447	0.000335	0.000333	0.000334	0.000278	0.000281	0.000278	0.000356	0.000352	0.000349	0.000291	0.000293	0.00029	0.0004214	0.0004151	0.0003912	0.0003132	0.0003581	0.000306	0.00257	0.002566	0.002578	0.001109	0.001138	0.001055	0	0	0	0	0	0	0	8.3e-05	0.000155	0	0	7.1e-05	0.000506
Nitrosococcus	0.000586	0.000585	0.000586	0.000488	0.000488	0.000488	0.000643	0.000641	0.000646	0.000472	0.000471	0.00047	0.000663	0.000662	0.000662	0.000556	0.000562	0.000555	0.000799	0.000801	0.000796	0.000662	0.000664	0.000658	0.0008751	0.0008773	0.0008547	0.0006678	0.00071	0.0006703	0.000942	0.000955	0.000943	0.000891	0.000859	0.000878	0	0	0	0	0	0	0.001453	0.000917	0.001238	0.000571	0.000733	0.000423	0.001006
Nitrosomonas	0.000727	0.000725	0.000725	0.000606	0.000606	0.000603	0.000496	0.000492	0.000494	0.000364	0.00036	0.000358	0.000819	0.000817	0.000817	0.000687	0.000695	0.000684	0.000964	0.000969	0.000965	0.000796	0.000804	0.000791	0.0012631	0.0012845	0.0012421	0.0009481	0.0006505	0.000625	0.001117	0.001105	0.001121	0.001066	0.001062	0.001056	0.000123	0.000121	0.00013	0.000116	0.000111	0.000108	0	0	0	0	0	0	0.001554
Nitrosospira	0.000272	0.000271	0.000271	0.000226	0.000226	0.000226	0.000568	0.000566	0.000568	0.000417	0.000412	0.000409	0.000307	0.000306	0.000306	0.000257	0.00026	0.000257	0.000363	0.000364	0.000364	0.0003	0.000303	0.0003	0.0004744	0.0004128	0.0004891	0.0003447	0.0003158	0.0003424	0.000514	0.000525	0.000522	0.000523	0.00051	0.00051	0.000241	0.000267	0.000257	0.000243	0.000244	0.00025	0	0	0	0	0	0	0.000498
Nocardia	0.001172	0.001172	0.00117	0.000629	0.00063	0.000632	0.002483	0.002483	0.002473	0.001163	0.001162	0.001166	0.001325	0.001324	0.001322	0.000715	0.000724	0.000719	0.00112	0.001118	0.001112	0.000588	0.000585	0.0006	0.0009301	0.000932	0.0009046	0.0004764	0.0004945	0.0005294	0.002683	0.002694	0.002691	0.001599	0.001594	0.001604	0.0012	0.001252	0.001234	0.000694	0.000688	0.000697	0.001453	0.002668	0.002089	0.000986	0.000733	0.001482	0.000963
Nocardioides	0.000952	0.000952	0.000952	0.000512	0.000512	0.000513	0.002017	0.002004	0.002012	0.000947	0.000952	0.000955	0.001077	0.001076	0.001076	0.000582	0.000589	0.000584	0.000968	0.000956	0.000959	0.000513	0.000504	0.000515	0.0010072	0.0009583	0.000992	0.0004925	0.0004461	0.000493	0.001922	0.00192	0.001919	0.001165	0.001151	0.001155	0.000979	0.000972	0.000987	0.000565	0.000553	0.000583	0.000404	0.0005	0.000155	0	0.000147	0.000141	0.000979
Nocardiopsis	0.001135	0.001135	0.001134	0.00061	0.00061	0.000612	5e-06	5e-06	6e-06	3e-06	1e-06	3e-06	0.001284	0.001283	0.001281	0.000694	0.000701	0.000696	0.00126	0.001251	0.001255	0.000671	0.000664	0.00068	0.0009447	0.0009222	0.0009739	0.0004563	0.0004401	0.000523	0.000691	0.000681	0.000686	0.00042	0.000417	0.000421	0.00182	0.001822	0.001814	0.001016	0.001005	0.001011	0.000646	0.00025	0.00031	0.000156	0.00022	7.1e-05	8.1e-05
Nostoc	0.008573	0.00858	0.008575	0.002852	0.002854	0.002868	0.006451	0.006436	0.006451	0.00188	0.001889	0.00189	0.008135	0.00814	0.008134	0.002721	0.002753	0.002739	0.008997	0.009001	0.008996	0.002957	0.00296	0.002983	0.0051509	0.0052828	0.0051517	0.00151	0.0011452	0.000575	0.011335	0.011302	0.011321	0.004376	0.004292	0.004358	0	0	0	0	0	0	0.004763	0.00442	0.004643	0.00109	0.001026	0.001764	0.003135
Novosphingobium	0.000417	0.000415	0.000415	0.000347	0.000348	0.000345	0	1e-06	0	1e-06	1e-06	1e-06	0.000474	0.000471	0.000471	0.000396	0.0004	0.000393	0.000507	0.000503	0.000508	0.00042	0.000416	0.000414	0.0004212	0.0004232	0.000412	0.0003218	0	0	0.000265	0.000263	0.000265	0.000255	0.000252	0.00025	0.000265	0.000283	0.000273	0.000233	0.000247	0.000243	8.1e-05	0.00025	0.000155	0.000208	7.3e-05	0.000141	0.000602
Oceanimonas	0.000304	0.000303	0.000303	0.000253	0.000253	0.000253	0.000637	0.000638	0.000636	0.000471	0.000466	0.000465	0.000343	0.000343	0.000342	0.000288	0.000291	0.000287	0.000367	0.000369	0.000371	0.000305	0.000303	0.000304	0.0004129	0.0003998	0.000441	0.0002924	0.000332	0.0003111	0	0	0	0	0	0	7.5e-05	7.3e-05	7.5e-05	6.5e-05	6.3e-05	5.7e-05	0.000727	0.001334	0.001315	0.000571	0.000586	0.000212	0.000457
Ochrobactrum	0.000389	0.000386	0.000387	0.000324	0.000324	0.000321	0.000508	0.000517	0.000512	0.000377	0.000375	0.000377	0	0	0.000442	0.000369	0.000374	0.000367	0.000485	0.000483	0.000482	0.0004	0.000399	0.000396	0.0004114	0.0004298	0.0003992	0.0003422	0.0003203	0.0002662	0.00073	0.000718	0.00072	0.000626	0.000616	0.000619	0.001541	0.001539	0.001527	0.002886	0.002887	0.002895	0.002018	0.004336	0.003791	0.00301	0.001466	0.00254	0.000548
Octadecabacter	0.000898	0.0009	0.000899	0.000748	0.000748	0.00075	0.000906	0.000927	0.00092	0.000669	0.000663	0.000668	0.001015	0.001019	0.001017	0.000851	0.00086	0.000854	0.001161	0.001168	0.001164	0.000961	0.000965	0.000963	0.0009478	0.0009786	0.0008428	0.000687	0.0006731	0.0007284	0.000879	0.000878	0.000881	0.000781	0.000777	0.000788	0	0	0	0	0	0	0.000242	0.000417	0.00031	5.2e-05	0.000659	0.000282	0.000991
Odoribacter	0.001278	0.001278	0.001278	0.001406	0.001406	0.001406	0.002711	0.002707	0.002706	0.002638	0.002626	0.002619	0.00144	0.001439	0.001438	0.001593	0.00161	0.001593	0.001614	0.001624	0.001616	0.001763	0.001773	0.001763	0.0015734	0.0015721	0.0015865	0.0016244	0.0016427	0.0016252	0	0	0	0	0	0	0.003168	0.003146	0.003142	0.00354	0.003526	0.003566	0.003633	0.002418	0.003559	0.003321	0.002491	0.004233	0.001902
Olsenella	0.000331	0.000331	0.000333	0.00018	0.00018	0.000177	0.000691	0.000696	0.000692	0.000333	0.000332	0.000323	0.000374	0.000374	0.000377	0.000205	0.000207	0.000201	0.000414	0.000417	0.000418	0.000222	0.000223	0.000219	0.0008194	0.0008452	0.0007898	0.0003679	0.000359	0.0004336	0.00033	0.000338	0.000336	0.000204	0.000199	0.000196	0.000111	0.000114	0.000115	6.7e-05	6.7e-05	6.5e-05	0	0	0	0	0	0	0.000964
Opitutus	0.018421	0.01842	0.018421	0.018422	0.018422	0.018424	0.038919	0.038977	0.038992	0.034266	0.034323	0.034275	0.020833	0.020831	0.020825	0.020957	0.021188	0.020961	0.02188	0.021801	0.021854	0.021611	0.021516	0.021612	0.0167962	0.0164746	0.016658	0.0153439	0.0156523	0.0154259	0.021196	0.021111	0.021064	0.021808	0.022258	0.022198	0	0	0	0	0	0	0.007024	0.005504	0.005571	0.004514	0.00425	0.004515	0.016932
Orientia	0.000157	0.000156	0.000156	0.000131	0.000131	0.000129	7.6e-05	7e-05	7.8e-05	6e-05	5.2e-05	5.4e-05	0.000178	0.000176	0.000177	0.000149	0.000151	0.000148	0.000207	0.000204	0.000205	0.000171	0.000169	0.000168	0.0004407	0.0004152	0.0004375	0.0003473	0.000358	0.000355	0.000192	0.000197	0.000189	0.000177	0.000176	0.000172	0	0	0	0	0	0	0.000242	8.3e-05	0.00031	0.000156	0.000147	0.000141	0.000512
Ornithobacterium	0.000624	0.000625	0.000624	0.000689	0.000687	0.000687	0	0	0	0	0	0	0.000705	0.000707	0.000706	0.000783	0.00079	0.000782	0.000781	0.000788	0.000787	0.000854	0.000858	0.000854	0.0012878	0.0013909	0.0013268	0.001441	0.0015079	0.0014128	4e-06	5e-06	4e-06	5e-06	5e-06	5e-06	0	0	0	0	0	0	0.000727	0.001084	0.001238	0.001816	0.000879	0.001552	0
Oscillatoria	0.003994	0.003998	0.003996	0.001328	0.001329	0.001337	0	0	0	0	0	0	0.004518	0.004522	0.004516	0.001511	0.001529	0.001522	0.004676	0.004675	0.00468	0.001543	0.001542	0.001547	0.0027434	0.0028572	0.00271	0.0008234	0.0007832	0.0008363	0.00098	0.000984	0.000979	0.000373	0.000361	0.000381	0.00019	0.000192	0.000202	8.4e-05	7.6e-05	7.9e-05	0.001776	0.001584	0.000696	0.000311	0.000659	0.000776	0
Paenibacillus	0.002608	0.002621	0.00263	0.006831	0.006835	0.006836	4e-06	6e-06	4e-06	1.2e-05	1e-05	1e-05	0.002949	0.002964	0.002973	0.007768	0.007859	0.007776	0.003372	0.003396	0.003397	0.008759	0.008779	0.008751	0.0015314	0.0015794	0.0015597	0.0039228	0.0038227	0.0040337	0.002041	0.00205	0.002067	0.005325	0.005276	0.005309	0.006832	0.006915	0.006886	0.017885	0.017799	0.017895	0.016309	0.016511	0.015862	0.039643	0.03847	0.03457	0.002028
Pan	0.008675	0.008673	0.008675	0.008674	0.008674	0.008676	0	0	0	0	0	0	0	0	0	0	0	0	0	0	0	0	0	0	0	0	0	0	0	0	0.000306	0.000301	0.000301	0.000327	0.000329	0.000318	0	0	0	0	0	0	0	0	0	0	0	0	0
Pantoea	0.001972	0.001975	0.001975	0.001644	0.001643	0.001647	0.002266	0.002276	0.002265	0.001663	0.001667	0.001663	0.002226	0.002229	0.002226	0.001875	0.001894	0.001877	0.001656	0.001662	0.001656	0.001365	0.00137	0.001367	0.0021502	0.0021794	0.0021145	0.0017158	0.0012207	0.0013655	0.002553	0.002576	0.002554	0.002341	0.002325	0.002344	0.00532	0.005338	0.005279	0.004812	0.004759	0.004793	0.001534	0.001167	0.001548	0.001193	0.001392	0.001482	0.002266
Paracoccus	0.000382	0.00038	0.00038	0.000318	0.000319	0.000316	8e-06	8e-06	6e-06	6e-06	5e-06	5e-06	0.000237	0.000235	0.000235	0.000198	0.000195	0.000195	0.000346	0.000353	0.000348	0.000289	0.000283	0.000285	0.0003114	0.0003132	0.0002698	0.0002088	0.0002707	0.0002655	0.000687	0.000672	0.000685	0.000563	0.000558	0.00056	0.000943	0.000941	0.000923	0.000791	0.000785	0.000765	0.000404	0.0005	0.000155	0	0.000366	0.000141	0.000436
Parvibaculum	0.000343	0.000343	0.000343	0.000285	0.000285	0.000286	0.000725	0.000712	0.00072	0.000532	0.000527	0.000528	0.000388	0.000388	0.000388	0.000323	0.000327	0.000324	0.000418	0.000419	0.000422	0.000348	0.000347	0.000346	0.0004688	0.0004585	0.0004306	0.0003481	0.0003737	0.0002864	0.000739	0.000729	0.000738	0.000647	0.000641	0.00064	0	0	0	0	0	0	0.000323	0.000334	0.000155	5.2e-05	7.3e-05	0.000212	0.000495
Parvularcula	0.000244	0.000243	0.000243	0.000203	0.000204	0.000203	0.000514	0.000506	0.000507	0.000377	0.000372	0.000369	0.000277	0.000276	0.000276	0.000231	0.000234	0.000231	0.00032	0.000317	0.000319	0.000263	0.000265	0.000262	0.0004436	0.0004189	0.0004337	0.000337	0.000316	0.0003499	0.000305	0.000301	0.000304	0.00027	0.000272	0.000272	0	0	0	0	0	0	0	0	0	0	0	0	0.000462
Pasteurella	0.000181	0.00018	0.00018	0.000151	0.000151	0.00015	0.000384	0.000382	0.000378	0.000282	0.000283	0.000277	0.000204	0.000202	0.000202	0.000171	0.000173	0.000169	0.000197	0.000198	0.000195	0.000162	0.000159	0.000163	0.0004318	0.000404	0.0004053	0.000288	0.0003256	0.0003264	0.000376	0.000387	0.000379	0.000371	0.00037	0.000364	9.8e-05	9.5e-05	0.000101	9.6e-05	9.8e-05	0.000102	0.000565	0.000417	0.000464	0.000571	0.000586	0.000212	0.000589
Pectobacterium	0.001332	0.001335	0.001334	0.00111	0.001109	0.001113	0.001008	0.001021	0.001018	0.00075	0.000742	0.000748	0.002017	0.002022	0.00202	0.001698	0.001717	0.001703	0.00107	0.001056	0.001061	0.000872	0.000861	0.000873	0.0017601	0.0017133	0.0013769	0.0012812	0.0010044	0.0010221	0.003619	0.00361	0.003614	0.003347	0.003329	0.003345	0.00195	0.001972	0.001966	0.001732	0.001745	0.001749	0	0	0	0	0	0	0.00142
Pediococcus	9.4e-05	9.2e-05	9.2e-05	0.000239	0.000238	0.000238	0.000198	0.000193	0.000192	0.000448	0.000441	0.000442	0.000105	0.000104	0.000103	0.00027	0.000273	0.00027	0.00012	0.000118	0.000118	0.000302	0.000304	0.000305	0.0002631	0.0002351	0.0002382	0.0006306	0.0007214	0.0006928	0.000135	0.000133	0.000135	0.000335	0.000341	0.000331	0.000286	0.000273	0.000285	0.000737	0.000743	0.000749	0.000727	0.000834	0.000851	0.001038	0.001539	0.001834	0.000151
Pedobacter	0.002891	0.00289	0.00289	0.003178	0.003179	0.003179	0.003254	0.003233	0.003244	0.003139	0.003143	0.003146	0.003269	0.003268	0.003268	0.003615	0.003657	0.003617	0.00376	0.003771	0.003766	0.004102	0.00411	0.004099	0.0031085	0.0031847	0.0031539	0.0032454	0.0032483	0.0032763	0.003828	0.003806	0.003828	0.004524	0.004478	0.004487	0.000714	0.000711	0.000704	0.00078	0.000799	0.000788	0.002261	0.002919	0.00294	0.002594	0.002491	0.002963	0.002596
Pelagibacter	0.000191	0.000187	0.000188	0.000159	0.00016	0.000155	0	0	0	0	0	0	0	0	0	0	0	0	0	0	0	0	0	0	0	0	0	0	0	0	0	0	0	0	0	0	0	0	0	0	0	0	0	0	0	0	0	0	0
Pelagibacterium	0.000346	0.000346	0.000346	0.000288	0.000288	0.000288	0.000728	0.000727	0.000731	0.000531	0.00053	0.000526	0.000392	0.000393	0.000393	0.000328	0.000331	0.000328	0.000437	0.000436	0.000439	0.000361	0.000364	0.000364	0.0003945	0.0003992	0.0004173	0.0003049	0.0003371	0.0003463	0	0	0	0	0	0	0	0	0	0	0	0	0	0	0	0	0	0	0.000502
Pelobacter	0.00067	0.00067	0.00067	0.000558	0.000558	0.000558	0.000669	0.000665	0.000674	0.000487	0.000484	0.000488	0.000757	0.000757	0.000757	0.000634	0.000641	0.000635	0.000886	0.000887	0.000885	0.00073	0.000732	0.000729	0.0008747	0.0008339	0.0008528	0.0006858	0.0007038	0.0006454	0.001238	0.001238	0.001255	0.001281	0.00125	0.001265	8.3e-05	7.7e-05	8.8e-05	7.7e-05	8.4e-05	8e-05	0.000161	0.000167	0.00031	5.2e-05	0	0	0.001081
Pelodictyon	0.001652	0.001653	0.001653	0.000331	0.00033	0.000331	0.003564	0.003568	0.00355	0.000629	0.000622	0.00062	0.003257	0.003259	0.003256	0.000655	0.000662	0.000655	0.003885	0.003899	0.003887	0.000772	0.000772	0.00077	0.0055333	0.0055194	0.0056693	0.0009816	0.0009793	0.0009983	0.004723	0.004701	0.004729	0.00111	0.001051	0.00107	0	0	0	0	0	0	0.000484	0.000917	0.000696	0	0	7.1e-05	0.005521
Phaeobacter	0.000327	0.000327	0.000327	0.000273	0.000273	0.000273	0.00068	0.000682	0.000677	0.000501	0.000498	0.0005	0.000372	0.000371	0.000371	0.00031	0.000314	0.00031	0.000409	0.00041	0.000406	0.000335	0.000333	0.000338	0.0004507	0.0004286	0.0004947	0.0003835	0.000362	0.0003637	0.000298	0.000296	0.000296	0.00027	0.000267	0.000266	0.000829	0.000859	0.000832	0.000724	0.000733	0.000728	8.1e-05	0	0	0.000104	0	0	0.000452
Photobacterium	0.000179	0.000178	0.000178	0.000149	0.000149	0.000148	2.2e-05	1.9e-05	2.3e-05	1.6e-05	2.1e-05	1.7e-05	0.000203	0.000201	0.000201	0.00017	0.000172	0.000168	0.000229	0.000228	0.000231	0.000191	0.000194	0.000191	0.0001024	8.3e-05	8.4e-05	6.35e-05	5.52e-05	6.66e-05	0.000507	0.0005	0.000509	0.000541	0.000535	0.000529	6.7e-05	6.2e-05	6.1e-05	0.000102	9.6e-05	0.000104	0.000565	0.0005	0.000619	0.000571	0.00044	0.001058	0
Phycisphaera	0.005544	0.005548	0.005546	0.004852	0.004852	0.004852	0.01176	0.011814	0.011749	0.009045	0.009056	0.009031	0.00627	0.006275	0.00627	0.005519	0.005581	0.005521	0.005883	0.005857	0.005886	0.005056	0.005039	0.005076	0.0075486	0.0074782	0.0075842	0.0061237	0.0064131	0.0060925	0	0	0	0	0	0	0	0	0	0	0	0	0.005974	0.005087	0.006345	0.003425	0.002931	0.00261	0
Picrophilus	5.3e-05	5.3e-05	5.2e-05	0.000419	0.00042	0.00042	0.000107	0.000112	0.000104	0.000778	0.000782	0.000779	6e-05	6e-05	5.8e-05	0.000477	0.000483	0.000477	6.6e-05	6.5e-05	6.6e-05	0.000516	0.000516	0.000516	0.0001678	0.0001442	0.0001658	0.0013303	0.0013094	0.0013169	3.7e-05	3.9e-05	3.8e-05	0.00026	0.000264	0.000264	0	0	0	0	0	0	0	0.00025	7.7e-05	0.001142	0.000879	0.000776	0.00022
Pirellula	0.009921	0.009921	0.009921	0.00868	0.008681	0.00868	0.020998	0.021012	0.020998	0.016182	0.01618	0.016168	0.011218	0.011219	0.011214	0.009874	0.009984	0.009877	0.013118	0.013158	0.013137	0.011387	0.011438	0.011379	0.0086006	0.0086053	0.0086121	0.0069724	0.007199	0.0071403	0.00949	0.009476	0.00945	0.008917	0.009231	0.009055	0	0	0	0	0	0	0.00436	0.005587	0.004488	0.002958	0.003078	0.00388	0.008576
Planctomyces	0.018081	0.018083	0.018081	0.015821	0.015821	0.015821	0.018014	0.018041	0.018009	0.01385	0.01389	0.013879	0.020447	0.02045	0.02044	0.017998	0.018196	0.018	0.024173	0.02423	0.024167	0.020969	0.021067	0.020952	0.0173445	0.0170595	0.0170664	0.013816	0.0140774	0.0140753	0.017198	0.017293	0.017218	0.016194	0.016381	0.016407	0	0	0	0	0	0	0.017116	0.016428	0.017023	0.013906	0.01297	0.013546	0.017879
Pleurocapsa	0.001256	0.001256	0.001256	0.000418	0.000419	0.000419	0	0	0	0	0	0	0.00142	0.001421	0.00142	0.000476	0.000481	0.000477	0.001593	0.001597	0.001589	0.000528	0.000528	0.000525	0.0013572	0.0012333	0.001358	0.0003666	0.0003919	0.0003664	1e-06	1e-06	1e-06	0	1e-06	1e-06	9.6e-05	9.5e-05	9.4e-05	3.8e-05	3.3e-05	3.3e-05	0	0	0	0	0	0	0
Polaromonas	0.000858	0.00086	0.00086	0.000715	0.000715	0.000717	0.000987	0.000992	0.000991	0.000719	0.000728	0.000716	0.000971	0.000973	0.000972	0.000814	0.000822	0.000815	0.001018	0.001021	0.001021	0.000838	0.000838	0.000842	0.0008667	0.0009739	0.0008835	0.0006533	0.0006753	0.0007141	0.001765	0.00175	0.001765	0.001618	0.001582	0.001584	0.000894	0.000891	0.00089	0.000768	0.000763	0.000775	0.000323	8.3e-05	0	0.000156	0	0.000141	0.001013
Polymorphum	0.000414	0.000415	0.000415	0.000345	0.000345	0.000346	0.000876	0.000872	0.000885	0.00064	0.000638	0.000639	0	0	0	0	0	0	0	0	0	0	0	0	0	0	0	0	0	0	0	0	0	0	0	0	0	0	0	0	0	0	0.000323	8.3e-05	0.000155	0.000104	0.000147	0	0
Polynucleobacter	0.000285	0.000282	0.000283	0.000238	0.000238	0.000234	0.000358	0.000358	0.000358	0.000267	0.000263	0.000261	0.000322	0.000318	0.000319	0.00027	0.000274	0.000267	0.000392	0.000389	0.00039	0.000328	0.00033	0.000321	0.0003945	0.0005635	0.0004229	0.0005931	0.0003271	0.0003351	0.000632	0.000639	0.000633	0.000583	0.000576	0.00057	0	0	0	0	0	0	0.000242	0.00025	7.7e-05	0.000156	7.3e-05	0.000282	0.001018
Prevotella	0.002536	0.002544	0.002539	0.002801	0.002795	0.002795	0.002162	0.002167	0.002159	0.002092	0.002094	0.002102	0.002869	0.002877	0.00287	0.003186	0.003215	0.00318	0.003298	0.003315	0.003297	0.003609	0.003623	0.003592	0.0044117	0.0041193	0.0041111	0.0042138	0.004003	0.0041695	0.003226	0.003223	0.003234	0.003811	0.003785	0.003795	0.009816	0.009816	0.009796	0.011044	0.011024	0.011015	0.007831	0.007839	0.009285	0.006486	0.009233	0.009172	0.004279
Prochlorococcus	0.004376	0.004357	0.004372	0.001473	0.001468	0.00143	0.0007	0.000695	0.000707	0.000206	0.000205	0.000198	0.004948	0.004926	0.004942	0.001675	0.001688	0.001626	0.005521	0.005488	0.005509	0.001836	0.001837	0.00178	0.0104725	0.0107805	0.0102633	0.0020515	0.0006082	0.0006407	0.005388	0.005343	0.005382	0.002082	0.002047	0.002013	0.007657	0.007638	0.007694	0.002698	0.002647	0.002616	0.004118	0.004503	0.005184	0.001868	0.001319	0.001552	0.013151
Propionibacterium	0.003439	0.00344	0.003451	0.001864	0.001863	0.001842	0.004314	0.004323	0.004343	0.002037	0.002032	0.00201	0.003886	0.003888	0.003899	0.002119	0.002141	0.002095	0.003441	0.003426	0.003449	0.00184	0.001851	0.001818	0.0072598	0.0070146	0.0069371	0.0034984	0.0034608	0.0032019	0.003578	0.003567	0.003562	0.002161	0.00215	0.002127	0.008964	0.008967	0.00898	0.004992	0.004986	0.004892	0.012191	0.01426	0.013231	0.00576	0.005862	0.006773	0.007255
Prosthecochloris	0.001334	0.001334	0.001334	0.000267	0.000267	0.000267	0.002831	0.002834	0.002849	0.000503	0.000501	0.0005	0.001508	0.001508	0.001507	0.000303	0.000307	0.000304	0.001793	0.001793	0.001794	0.000358	0.000359	0.000355	0.0026844	0.0027602	0.0027738	0.0005133	0.0005354	0.0005066	0.003664	0.00367	0.003674	0.000851	0.000798	0.000813	0	0	0	0	0	0	0.009285	0.009423	0.009749	0.002024	0.001612	0.001834	0.002623
Proteus	0.000357	0.000357	0.000357	0.000298	0.000298	0.000298	0.000754	0.00076	0.000755	0.000565	0.000565	0.000563	0.000404	0.000404	0.000405	0.000341	0.000344	0.000342	0.00041	0.000408	0.00041	0.000337	0.000339	0.000339	0.0004622	0.0004127	0.0004401	0.0003516	0.0003474	0.0003711	0.000817	0.000817	0.000823	0.000787	0.000778	0.000779	0.000577	0.000596	0.000587	0.000549	0.000554	0.000549	0.000565	0.000834	0.001238	0.000571	0.001392	0.001058	0.000268
Pseudanabaena	0.001133	0.001134	0.001133	0.000378	0.000378	0.000378	0	0	0	0	0	0	0.001282	0.001282	0.001282	0.00043	0.000435	0.000431	0.00145	0.001449	0.001448	0.00048	0.000478	0.000475	0.0013349	0.0012697	0.0012807	0.0003887	0.0003924	0.0003776	6e-06	6e-06	6e-06	3e-06	2e-06	2e-06	0.000104	0.000101	0.00011	3.8e-05	3.7e-05	3.7e-05	0.002261	0.003836	0.002244	0.000415	0.000293	0.000635	0
Pseudoalteromonas	0.001027	0.001027	0.001027	0.000856	0.000856	0.000856	0.000576	0.00058	0.000578	0.000426	0.000424	0.000425	0.001159	0.001159	0.001158	0.000971	0.000982	0.000973	0.001228	0.001232	0.001232	0.001021	0.001015	0.001015	0.0005207	0.0004885	0.0006185	0.0003782	0.0004128	0.0003859	0.002245	0.002254	0.002276	0.002096	0.002045	0.002064	0.002139	0.002161	0.002149	0.001849	0.001869	0.001873	0.005652	0.004753	0.005339	0.004255	0.004177	0.004445	0.001285
Pseudogulbenkiania	0.000383	0.000384	0.000384	0.000319	0.000319	0.00032	0.000803	0.000811	0.000809	0.000588	0.000591	0.000589	0.000433	0.000434	0.000433	0.000363	0.000367	0.000363	0.000427	0.000429	0.000424	0.000349	0.000355	0.000351	0.0004775	0.0004498	0.0004362	0.0003641	0.0003042	0.0002607	0	0	0	0	0	0	0.000715	0.000725	0.000717	0.00062	0.000615	0.000612	0.000161	0.000334	0.000232	0	7.3e-05	0.000141	0.00031
Pseudomonas	0.002796	0.002794	0.002804	0.005925	0.005924	0.005933	0.0023	0.002285	0.002298	0.007447	0.007427	0.00746	0.003156	0.003154	0.003165	0.006695	0.006767	0.006707	0.00222	0.002191	0.002218	0.003835	0.003758	0.003842	0.0022808	0.0021939	0.0023025	0.0043708	0.0044447	0.0042231	0.005677	0.005654	0.005665	0.009853	0.009738	0.009716	0.012961	0.012893	0.012899	0.028403	0.028413	0.028368	0.005813	0.00567	0.006732	0.010845	0.011797	0.011923	0.002444
Pseudonocardia	0.001399	0.001399	0.001397	0.000751	0.000751	0.000756	0.002964	0.002944	0.002947	0.001394	0.001387	0.001397	0.001582	0.001582	0.001578	0.000854	0.000864	0.000859	0.001352	0.001331	0.001352	0.000712	0.000702	0.000713	0.0009242	0.0009955	0.0009052	0.0004921	0.0004599	0.0004475	4e-06	5e-06	4e-06	3e-06	3e-06	3e-06	0.000532	0.000531	0.000528	0.00031	0.000305	0.000319	0.001373	0.002085	0.002244	0.00083	0.000366	0.000635	0.000938
Pseudovibrio	0.000494	0.000496	0.000496	0.000412	0.000412	0.000414	0.001038	0.001043	0.001045	0.000766	0.000764	0.000767	0.000559	0.000561	0.00056	0.000469	0.000473	0.00047	0.000643	0.00065	0.000647	0.000533	0.000535	0.000537	0.0004998	0.0004395	0.0004512	0.000362	0.0003914	0.000306	0.000426	0.00043	0.000423	0.000371	0.000368	0.000374	0	0	0	0	0	0	0	0	0	0	0	0	0.000424
Pseudoxanthomonas	0.000294	0.000294	0.000294	0.000245	0.000245	0.000245	0.000619	0.000616	0.000618	0.000452	0.000452	0.000452	0.000334	0.000333	0.000333	0.000279	0.000282	0.000279	0.000278	0.000274	0.000276	0.000226	0.00023	0.00023	0.0004183	0.0003977	0.0005332	0.0002848	0.0003187	0.0003387	0.000321	0.000321	0.000322	0.000299	0.000291	0.00029	0.000466	0.000453	0.000455	0.000396	0.000401	0.000384	0	8.3e-05	0	0	0	0	0.000498
Psychrobacter	0.000259	0.000259	0.000259	0.000216	0.000216	0.000216	7e-06	7e-06	6e-06	4e-06	5e-06	6e-06	0.000294	0.000293	0.000293	0.000246	0.000249	0.000245	0.000336	0.000337	0.000338	0.000279	0.000282	0.000276	0.0004023	0.0004441	0.0003896	0.000341	0.000329	0.0003283	0.000399	0.000397	0.000402	0.000389	0.00039	0.000381	0.000639	0.000626	0.000651	0.000566	0.000583	0.000575	0.000404	0.000334	0.000155	0.000571	0.00022	0.000635	0.00049
Psychroflexus	0.001255	0.001255	0.001255	0.001381	0.001381	0.001381	0.00263	0.002639	0.00264	0.002561	0.002558	0.002548	0.001419	0.001419	0.001418	0.00157	0.001588	0.001571	0.001586	0.001588	0.001581	0.001724	0.001721	0.001717	0.0014526	0.0015525	0.0015122	0.0015642	0.0015873	0.0015834	0.001325	0.001331	0.001332	0.00157	0.001581	0.00156	9.5e-05	8.9e-05	8.1e-05	0.0001	9.4e-05	0.000101	0.00331	0.001918	0.002012	0.002335	0.001539	0.001411	0.001658
Psychromonas	0.000405	0.000406	0.000406	0.000338	0.000338	0.000338	0.000857	0.000869	0.000867	0.00063	0.000628	0.000629	0.000458	0.000459	0.000459	0.000384	0.000388	0.000385	0.000524	0.000531	0.000522	0.000431	0.000436	0.000434	0.0004325	0.0004651	0.0004782	0.0003616	0.0003344	0.0003294	0.000504	0.000508	0.000511	0.000481	0.000474	0.000477	0.000349	0.000349	0.00034	0.000325	0.00031	0.000318	0.002745	0.002919	0.002708	0.001712	0.001319	0.001623	0.000514
Pusillimonas	0.00034	0.00034	0.00034	0.000283	0.000283	0.000283	0.000712	0.000711	0.000713	0.000521	0.000525	0.000518	0.000383	0.000383	0.000383	0.000321	0.000324	0.000321	0.000416	0.000414	0.000418	0.000344	0.00034	0.000344	0.0001845	0.0004245	0.0004396	0.0003177	0.0001032	0.0002296	0	0	0	0	0	0	1.7e-05	1.7e-05	1.5e-05	1.1e-05	1.3e-05	1.5e-05	0	0	0	0	0	0	0.000514
Pyrobaculum	0.001187	0.001186	0.001186	0.003559	0.003559	0.003559	0.00043	0.00043	0.000425	0.001129	0.001138	0.001144	0.001516	0.001515	0.001514	0.004572	0.004623	0.004573	0.001787	0.001793	0.001789	0.005325	0.005348	0.005321	0.0030233	0.002734	0.0029061	0.0088525	0.0088456	0.0088695	0.00093	0.000932	0.000936	0.002909	0.002896	0.0029	0	0	0	0	0	0	0.002341	0.001167	0.001548	0.00301	0.002858	0.003386	0.003724
Pyrococcus	0.000262	0.000261	0.000258	0.002085	0.002087	0.002086	1e-06	1e-06	0	5e-06	6e-06	6e-06	0.000295	0.000294	0.00029	0.002356	0.002386	0.002358	0.000347	0.000347	0.000343	0.002749	0.002764	0.002737	0.0005436	0.0004909	0.0005321	0.0056232	0.005679	0.0055728	0.000305	0.000302	0.000296	0.002143	0.002141	0.002123	0	0	0	0	0	0	0.000161	0	0	0.000415	0.000513	0.000423	0.000521
Pyrolobus	0.000161	0.000162	0.000162	0.000485	0.000485	0.000485	0.000331	0.000331	0.000338	0.000898	0.000899	0.000905	0.000183	0.000183	0.000183	0.000552	0.000558	0.000552	0.00022	0.000222	0.000219	0.000653	0.000659	0.000655	0.0004498	0.0003937	0.0004117	0.0012969	0.001259	0.001283	0	0	0	0	0	0	0	0	0	0	0	0	0	0	0	0	0	0	0.000519
Rahnella	0.000435	0.000436	0.000436	0.000362	0.000362	0.000363	0.00092	0.000923	0.000928	0.000678	0.00068	0.000679	0.000493	0.000493	0.000494	0.000418	0.000422	0.000419	9e-06	8e-06	1.1e-05	7e-06	7e-06	7e-06	0.0004036	0.0004097	0.0004673	0.0003314	0.0003255	0.0002991	0.000404	0.000401	0.0004	0.000371	0.000369	0.00037	0	0	0	0	0	0	0	0	0	0	0	0	0.000582
Ralstonia	0.000311	0.000311	0.000311	0.000259	0.000259	0.000259	0.000255	0.00026	0.000255	0.000185	0.000185	0.000195	0.000354	0.000353	0.000353	0.000295	0.000298	0.000296	0.000316	0.000316	0.000316	0.000261	0.000261	0.00026	0.0004387	0.0002755	0.0002712	0.0002033	0.0002147	0.0001738	0.001191	0.001193	0.001179	0.001155	0.001139	0.001145	0.000977	0.001012	0.000996	0.000937	0.000938	0.000933	0.000888	0.00025	0.000387	0.000675	0.000879	0.000212	0.000505
Ramlibacter	0.000358	0.000358	0.000358	0.000298	0.000298	0.000298	0.000744	0.000753	0.000756	0.000555	0.000547	0.000551	0.000405	0.000405	0.000405	0.000339	0.000343	0.000339	0.000354	0.000349	0.000357	0.000292	0.000288	0.000288	0.0003878	0.0004016	0.0004094	0.0003429	0.0003472	0.0003212	0	0	0	0	0	0	0	0	0	0	0	0	8.1e-05	0	0	0	0	0	0.000409
Raoultella	0.000487	0.000488	0.000488	0.000406	0.000406	0.000407	0	0	0	0	0	0	0.000549	0.000551	0.00055	0.000467	0.000473	0.000468	1e-06	1e-06	1e-06	1e-06	1e-06	1e-06	0.0004716	0.0004641	0.0004497	0.000339	0.000331	0.0004065	3e-06	3e-06	4e-06	4e-06	3e-06	2e-06	0	1e-06	0	2e-06	1e-06	1e-06	0	0	0	0	0	0	0
Rhizobium	0.036754	0.036613	0.036958	0.006486	0.005114	0.00755	0.011387	0.011335	0.011469	0.001746	0.001343	0.00207	0.036144	0.036004	0.036323	0.006443	0.005189	0.007462	0.029887	0.029589	0.030065	0.005133	0.003894	0.006083	0.0248247	0.0238434	0.0250659	0.0040119	0.0031843	0.0049303	0.052229	0.052299	0.052578	0.011708	0.00976	0.013204	0.109551	0.108962	0.110124	0.02071	0.016959	0.023709	0.018892	0.017178	0.01679	0.002698	0.003151	0.003175	0.032382
Rhodanobacter	0.000373	0.000373	0.000373	0.000311	0.000311	0.000311	0	0	0	0	0	0	0.000421	0.000422	0.000422	0.000353	0.000357	0.000354	0.000423	0.000429	0.000429	0.000351	0.000346	0.000352	9.67e-05	0.0001028	0.0001405	7.98e-05	0.0001162	9.96e-05	0	0	1e-06	0	1e-06	0	0.001095	0.001083	0.001098	0.000957	0.000956	0.000931	0.000727	0.00025	0.000851	0	0	0.000212	0
Rhodobacter	0.000709	0.000703	0.000704	0.00059	0.000591	0.000585	0.000887	0.000897	0.000889	0.000653	0.000652	0.000643	0.000817	0.000811	0.000812	0.000677	0.000687	0.000672	0.000817	0.000803	0.000803	0.000662	0.000665	0.000657	0.0007899	0.000753	0.0007832	0.0006068	0.0005805	0.0006565	0.001524	0.001523	0.001539	0.001302	0.001278	0.001283	0.000231	0.000219	0.000229	0.000194	0.0002	0.000194	0.00105	0.001501	0.001161	0.000778	0.000659	0.000706	0.001058
Rhodococcus	0.003814	0.003813	0.003808	0.002048	0.002048	0.002058	0.000104	0.00011	0.000115	5.1e-05	4.6e-05	5.4e-05	0.004311	0.004309	0.004302	0.002328	0.002354	0.00234	0.00449	0.004489	0.00449	0.002387	0.002389	0.002407	0.0028531	0.0027935	0.0028094	0.0013779	0.0013889	0.0013405	0.008812	0.008857	0.008835	0.005216	0.005158	0.005195	0.00875	0.008715	0.008759	0.004851	0.004828	0.004869	0.005974	0.006338	0.005958	0.002439	0.002052	0.002258	0.003283
Rhodoferax	0.00042	0.000421	0.000421	0.00035	0.00035	0.000351	0.000886	0.000897	0.000896	0.00065	0.000644	0.000648	0.000475	0.000476	0.000475	0.000398	0.000402	0.000399	0.000536	0.000539	0.00054	0.000442	0.000443	0.000442	0	0	0	0	0	0	0	0	0	0	0	0	9.2e-05	0.000104	9.8e-05	8.1e-05	8.8e-05	8.6e-05	0	0.0005	0	0	0	0	0
Rhodopirellula	0.011657	0.011655	0.011656	0.0102	0.010199	0.010199	0.024681	0.024674	0.024698	0.019006	0.019021	0.019023	0.013182	0.013182	0.013177	0.011603	0.011731	0.011604	0.015875	0.015964	0.015901	0.013823	0.013896	0.013793	0.0084912	0.0086901	0.0086787	0.0068931	0.0071169	0.0070668	0.014613	0.014627	0.014618	0.013755	0.013946	0.013964	0	0	0	0	0	0	0.000161	0.0005	0.000155	5.2e-05	7.3e-05	0.000212	0.008738
Rhodopseudomonas	0.002419	0.002427	0.002425	0.002016	0.002015	0.002023	0.001693	0.001672	0.001661	0.00123	0.001207	0.001215	0.00275	0.002759	0.002755	0.002296	0.002319	0.002304	0.002605	0.00259	0.002603	0.00214	0.002125	0.002163	0.0020523	0.0022925	0.0024142	0.0016811	0.0014537	0.0010197	0.010067	0.010081	0.010058	0.005623	0.005737	0.005436	0.001424	0.001424	0.001441	0.001043	0.001046	0.001018	0	0	0	0	0	0	0.002502
Rhodospirillum	0.000771	0.000772	0.000771	0.000642	0.000642	0.000643	0.00081	0.000811	0.000814	0.000595	0.000593	0.000595	0.000874	0.000875	0.000874	0.000731	0.000739	0.000732	0.000865	0.000861	0.000861	0.000704	0.000703	0.000712	0.0008479	0.0009134	0.0008262	0.0006186	0.0006192	0.0006638	0.001373	0.001368	0.001381	0.001236	0.001229	0.001233	0	0	0	0	0	0	0.000484	0.00025	0.000619	0.000675	0.000293	0.000494	0.000884
Rhodothermus	0.000907	0.000908	0.000907	0.000999	0.000998	0.000998	0.001915	0.001926	0.001923	0.00185	0.001849	0.001862	0.001026	0.001027	0.001026	0.001137	0.001148	0.001136	0.001021	0.001014	0.001028	0.001108	0.001106	0.001104	0.001506	0.0015715	0.0015798	0.0014545	0.0016927	0.0016002	0.001369	0.001369	0.001362	0.00161	0.001608	0.001614	0.000207	0.000206	0.000219	0.000241	0.000236	0.000249	0.001453	0.001334	0.001006	0.000778	0.000733	0.000917	0.001681
Rickettsia	0.001015	0.00104	0.001002	0.003742	0.003742	0.00373	0.000423	0.000443	0.00042	0.001409	0.001426	0.00141	0.001148	0.001177	0.001133	0.004257	0.004304	0.004245	0.000675	0.000694	0.000667	0.002462	0.00246	0.002456	0.0040758	0.0041687	0.0042539	0.0190396	0.01901	0.0188575	0.001349	0.001392	0.001345	0.004872	0.004851	0.004839	0.003013	0.003106	0.002971	0.011288	0.01121	0.011304	0.001615	0.003002	0.001934	0.00659	0.006961	0.006279	0.004147
Riemerella	0.00114	0.001145	0.001142	0.00126	0.001257	0.001257	0.001472	0.001506	0.00148	0.001437	0.001432	0.001441	0.001288	0.001293	0.001288	0.001432	0.001442	0.001427	0.001431	0.001445	0.001439	0.001573	0.00157	0.001567	0.002505	0.0025738	0.002439	0.0025071	0.0025839	0.0025787	0.000963	0.000971	0.000963	0.001145	0.001141	0.001135	0.000119	0.000119	0.000117	0.000138	0.000144	0.000138	0.00105	0.001584	0.001393	0.001193	0.001685	0.000706	0.002353
Rivularia	0.002315	0.002318	0.002316	0.00077	0.00077	0.000776	0	0	0	0	0	0	0.002618	0.002621	0.002618	0.000875	0.000886	0.000883	0.002859	0.002852	0.002857	0.000944	0.000941	0.000947	0.0013885	0.0013719	0.0013595	0.0004272	0.0004294	0.0004303	0	0	0	0	0	0	0	0	0	0	0	0	0.002907	0.002502	0.001934	0.000726	0.001026	0.000564	0
Roseburia	0.000467	0.000465	0.000466	0.001211	0.001212	0.001208	0.000478	0.000475	0.000481	0.001098	0.001101	0.001094	0.00051	0.000507	0.000509	0.001326	0.001344	0.001323	0.00056	0.000559	0.000561	0.001435	0.001443	0.001437	0.0005792	0.0005353	0.0005441	0.0014819	0.0014771	0.0014359	0.000445	0.000423	0.000431	0.001189	0.001155	0.00116	0.000679	0.000683	0.000679	0.001802	0.001761	0.001768	0.000161	0	0.000155	0.000778	0.000806	0.00127	0.000618
Roseiflexus	0.012773	0.012777	0.012772	0.010037	0.010036	0.010039	0.013742	0.01376	0.013735	0.009482	0.009482	0.00948	0.014437	0.014442	0.01443	0.011411	0.011537	0.011416	0.016358	0.016366	0.016348	0.012721	0.012744	0.012729	0.0117252	0.0117151	0.0116375	0.0085109	0.0085758	0.0085747	0.013117	0.013104	0.01306	0.011242	0.011348	0.01146	0	0	0	0	0	0	0.009285	0.011758	0.013231	0.01043	0.006888	0.008819	0.0124
Roseobacter	0.000764	0.000765	0.000765	0.000637	0.000636	0.000638	0.000784	0.000784	0.000777	0.000574	0.000569	0.000573	0.000865	0.000866	0.000866	0.000724	0.000732	0.000726	0.000959	0.000963	0.000962	0.000789	0.000791	0.000791	0.0008039	0.0008444	0.0008418	0.0007078	0.00057	0.0005791	0.001651	0.001633	0.001629	0.00144	0.001399	0.001443	0	0	0	0	0	0	0	0	0	5.2e-05	7.3e-05	0.000141	0.0012
Rothia	0.000803	0.000803	0.000806	0.000436	0.000435	0.00043	0.000793	0.000801	0.000793	0.000377	0.000378	0.000369	0.000907	0.000908	0.000911	0.000495	0.0005	0.000488	0.00104	0.001045	0.001049	0.000563	0.000565	0.000554	0.0015948	0.0015492	0.0015409	0.0007429	0.0007933	0.0007277	0.001136	0.001136	0.001141	0.000671	0.000675	0.00067	0.000573	0.000587	0.000594	0.000316	0.000324	0.000316	0.003068	0.002668	0.002786	0.001038	0.001466	0.00134	0.001845
Rubrivivax	0.000452	0.000454	0.000453	0.000377	0.000377	0.000378	0.000957	0.00096	0.000954	0.000703	0.0007	0.000697	0.000512	0.000513	0.000512	0.000428	0.000433	0.00043	0.000297	0.000299	0.00029	0.000241	0.00024	0.000247	0.0004264	0.0004458	0.0003531	0.0003344	0.0002845	0.0003546	9e-06	8e-06	9e-06	7e-06	5e-06	6e-06	0.000204	0.000209	0.00021	0.000183	0.000177	0.000173	0	8.3e-05	0	0	0	7.1e-05	7.5e-05
Rubrobacter	0.000579	0.00058	0.00058	0.000313	0.000313	0.000311	0.001217	0.001218	0.001221	0.000585	0.000578	0.000575	0.000655	0.000655	0.000656	0.000356	0.00036	0.000354	0.000683	0.000677	0.000685	0.000365	0.000367	0.00036	0.0008964	0.0009297	0.0009312	0.000452	0.0004566	0.0004765	0.001127	0.001123	0.001132	0.000795	0.000774	0.000776	0	0	0	0	0	0	0.000484	0.000167	0.000464	0.000156	0.000366	0.000423	0.001064
Ruegeria	0.000362	0.000362	0.000362	0.000301	0.000301	0.000302	0.000763	0.000765	0.000765	0.000558	0.000556	0.000556	0.000721	0.000721	0.000721	0.000603	0.000609	0.000603	0.000744	0.00074	0.000743	0.00061	0.000613	0.000613	0.0008993	0.0008155	0.0008579	0.0006198	0.0003257	0.0003434	0.001376	0.001368	0.001373	0.001211	0.001199	0.001179	3.4e-05	3.4e-05	4e-05	3.2e-05	2.9e-05	2.8e-05	0	0	0	0	0	0	0.000985
Ruminococcus	0.000532	0.000532	0.000531	0.00138	0.00138	0.001381	0.000463	0.000468	0.000467	0.001066	0.00107	0.001071	0.000384	0.000382	0.000381	0.000999	0.001009	0.000998	0.000434	0.000432	0.000432	0.001118	0.001119	0.001113	0.0004581	0.000489	0.0004252	0.00145	0.0013508	0.0014241	0.000473	0.000472	0.000469	0.001252	0.001231	0.001234	0.00095	0.000968	0.000955	0.002463	0.002467	0.002445	0.00105	8.3e-05	0.000155	0.000934	0.002198	0.00134	0.000728
Runella	0.001994	0.001991	0.001992	0.002189	0.002191	0.002191	0.004233	0.00423	0.004224	0.004078	0.004081	0.004096	0.002254	0.002252	0.002252	0.00249	0.00252	0.002493	0.00267	0.002675	0.002669	0.002907	0.002924	0.002908	0.0015549	0.0016441	0.0016501	0.0016279	0.0016717	0.0016772	0	0	0	0	0	0	0.00271	0.002677	0.002701	0.003047	0.003045	0.003063	0.002584	0.001835	0.002244	0.002958	0.002198	0.002399	0.001887
Saccharomyces	0.004454	0.004452	0.004453	0.004453	0.004449	0.004451	0	0	0	0	0	0	0	0	0	0	0	0	0.004155	0.004137	0.004134	0.004096	0.004073	0.004089	0.0011542	0.0011379	0.0011471	0.0010771	0.0009875	0.0010648	0.003678	0.003681	0.003667	0.003888	0.003948	0.003925	0	0	0	0	0	0	0	0	0	0	0	0	0
Saccharophagus	0.000454	0.000455	0.000455	0.000378	0.000378	0.000379	0.000955	0.000964	0.000961	0.000699	0.000702	0.000704	0.000513	0.000514	0.000514	0.00043	0.000435	0.000431	0.00061	0.000611	0.000607	0.000504	0.000504	0.000502	0.0004507	0.0004641	0.0004835	0.0003437	0.0003344	0.0003414	0.000675	0.000665	0.000675	0.000636	0.00063	0.000629	1e-06	1e-06	0	0	1e-06	0	0	0	0	0	0	0	0.000576
Salinispora	0.000994	0.000994	0.000993	0.000535	0.000535	0.000536	0.002106	0.002113	0.0021	0.000985	0.000995	0.000996	0.001124	0.001124	0.001122	0.000608	0.000615	0.000609	0.00084	0.00084	0.000842	0.00044	0.000436	0.000439	0.0009069	0.000875	0.0009291	0.0003952	0.0003901	0.0003839	0.002199	0.002195	0.002201	0.001331	0.001323	0.001325	0.005107	0.005091	0.005112	0.002835	0.002849	0.002829	0	0.000167	0	0.000208	7.3e-05	0.000141	0.001018
Salmonella	0.003726	0.003709	0.003734	0.013648	0.013647	0.013654	0.006343	0.006289	0.006391	0.020437	0.020332	0.020449	0.004142	0.004126	0.00415	0.015233	0.015399	0.015253	0.003637	0.003617	0.003649	0.013131	0.013099	0.013169	0.0032645	0.0030824	0.0032292	0.0105494	0.0111714	0.0109413	0.005268	0.005263	0.005273	0.015072	0.015041	0.014965	0.0145	0.014497	0.014544	0.051542	0.051747	0.051653	0.004118	0.003669	0.002399	0.00742	0.008207	0.007196	0.003904
Sanguibacter	0.000797	0.000797	0.000797	0.000429	0.000429	0.000429	0.00167	0.001681	0.001672	0.000795	0.000796	0.000796	0.000901	0.000901	0.000901	0.000488	0.000493	0.000488	0.000814	0.000804	0.000818	0.000427	0.00043	0.000433	0.0009904	0.0009498	0.0009104	0.0004305	0.0005127	0.0004523	0.00102	0.001022	0.001014	0.000607	0.000605	0.000602	0	0	0	0	0	0	0.000161	0.000667	7.7e-05	0.000208	0.000293	0	0.001056
Secondary	0.000102	0.0001	0.0001	8.5e-05	8.5e-05	8.3e-05	0	0	0	0	0	0	0	0	0	0	0	0	0	0	0	0	0	0	0	0	0	0	0	0	0	0	0	0	0	0	0	0	0	0	0	0	0	0	0	0	0	0	0
Selenomonas	0.000144	0.000144	0.000143	0.000373	0.000373	0.000373	0.000305	0.000302	0.000301	0.000688	0.00069	0.000686	0.000163	0.000163	0.000162	0.000424	0.000429	0.000424	0.000186	0.000187	0.000183	0.000473	0.000475	0.000473	0.0002188	0.0002815	0.000272	0.0006791	0.000733	0.0006844	0.000209	0.000205	0.000213	0.000514	0.000508	0.000519	5.4e-05	4.7e-05	5.5e-05	0.000106	0.000113	0.000113	0.000807	0.000751	0.000851	0.001401	0.001612	0.001058	0.000411
Serratia	0.002079	0.002083	0.002082	0.001733	0.001732	0.001737	0.001081	0.001083	0.001079	0.000797	0.000797	0.0008	0.002351	0.002356	0.002355	0.001983	0.002007	0.001987	0.001648	0.001637	0.001642	0.001344	0.00134	0.001352	0.0016842	0.0016231	0.0016004	0.0013511	0.0010271	0.0009816	0.00396	0.003961	0.003994	0.003753	0.003756	0.003769	0.005144	0.00518	0.005222	0.006243	0.006249	0.0063	0.004118	0.003336	0.00472	0.004981	0.002858	0.003669	0.002053
Shewanella	0.000445	0.000446	0.000446	0.000371	0.000371	0.000372	0.000939	0.00094	0.000939	0.000693	0.000683	0.000692	0.000504	0.000506	0.000505	0.000423	0.000427	0.000424	0.00057	0.000575	0.000575	0.000475	0.000475	0.000475	0.0004587	0.0005431	0.0004734	0.0003326	0.0004244	0.0004257	0.001431	0.001419	0.001428	0.001483	0.001456	0.001467	0.001433	0.001438	0.001435	0.001302	0.001286	0.001297	0.002341	0.002835	0.001702	0.003632	0.002198	0.00254	0.000461
Shigella	0.001655	0.001658	0.001657	0.001379	0.001378	0.001382	0.00454	0.004489	0.004523	0.00954	0.009586	0.009526	0.000805	0.000811	0.0008	0.000779	0.000789	0.000787	0.000143	0.000139	0.000139	0.000139	0.000143	0.000148	0.0013379	0.001313	0.0020758	0.0012009	0.0014203	0.0013505	0.004331	0.004347	0.00435	0.010374	0.010341	0.010302	0.000896	0.000914	0.000895	0.002133	0.002171	0.002136	0	0.000167	0.000155	0.000104	0	0	0.001176
Sideroxydans	0.000254	0.000253	0.000253	0.000212	0.000212	0.000211	0.000533	0.000525	0.000529	0.000393	0.000386	0.000384	0.000287	0.000286	0.000287	0.000241	0.000243	0.00024	0.000328	0.000327	0.000325	0.000269	0.000272	0.000269	0.0004365	0.0003963	0.0004472	0.0003014	0.0002869	0.0003027	0.000339	0.000337	0.000338	0.000319	0.000317	0.000322	0	0	0	0	0	0	0	0	0	0	0	0	0.000423
Silicibacter	0.000273	0.000273	0.000273	0.000228	0.000228	0.000227	0	0	0	0	0	0	0	0	0	0	0	0	0	0	0	0	0	0	0	0	0	0	0	0	0	0	0	0	0	0	0	0	0	0	0	0	0	0	0	0	0	0	0
Simiduia	0.000381	0.000382	0.000381	0.000318	0.000317	0.000318	0	0	0	0	0	0	0.000431	0.000431	0.000431	0.000361	0.000365	0.000362	0.000478	0.000477	0.000477	0.000393	0.000394	0.000392	0	0	0	0	0	0	0	0	0	0	0	0	0.000362	0.000369	0.000354	0.000323	0.000316	0.000303	0.000323	0.000334	0.000929	0.000104	0.000366	0.000706	0
Singulisphaera	0.0162	0.016194	0.016198	0.014174	0.014174	0.014173	0	0	0	0	0	0	0.018319	0.018314	0.01831	0.016124	0.016303	0.016125	0.020988	0.020981	0.020967	0.018169	0.018194	0.018181	0.0089302	0.0090885	0.0092337	0.0072997	0.0076531	0.0075477	0	0	0	0	0	0	0.002908	0.002863	0.002845	0.002559	0.002558	0.002574	0.000484	0.000167	0.000387	0.000259	0.000147	7.1e-05	0
Sinorhizobium	0.001611	0.001611	0.001611	0.001343	0.001343	0.001343	0.003131	0.003141	0.003138	0.002288	0.002282	0.002294	0.00196	0.001958	0.001962	0.001549	0.001561	0.001558	0.001612	0.001601	0.001596	0.001324	0.001311	0.001326	0.0019627	0.0019273	0.0019978	0.0014034	0.0015464	0.0015301	0.005022	0.005007	0.005069	0.002709	0.002561	0.002779	0.000986	0.00099	0.001	0.000781	0.000762	0.000789	0.001211	0.000584	0.001083	0.000623	0.000366	0.000353	0.002635
Slackia	0.000567	0.000567	0.000568	0.000306	0.000306	0.000304	0.001187	0.001191	0.001195	0.000573	0.000562	0.000559	0.000641	0.000641	0.000642	0.000348	0.000352	0.000346	0.000738	0.000741	0.00074	0.000395	0.000395	0.000396	0.0009828	0.0009679	0.0009599	0.0004445	0.0004366	0.0004692	0.000814	0.000815	0.000818	0.000512	0.0005	0.000501	0	0	0	0	0	0	0.000646	0.000334	0.001161	0.000156	0.000366	0.000141	0.001044
Sodalis	0.000368	0.000368	0.000368	0.000306	0.000306	0.000307	0.000779	0.000778	0.000772	0.00057	0.000569	0.000572	0.000416	0.000417	0.000416	0.000351	0.000355	0.000351	8e-06	9e-06	8e-06	7e-06	7e-06	8e-06	0.000501	0.0004971	0.0005225	0.0004021	0.0003794	0.0004167	0.000588	0.000591	0.000587	0.000565	0.000553	0.000558	0	0	0	0	0	0	0.001292	0.000751	0.001548	0.001142	0.000513	0.000988	0.000439
Solitalea	0.001544	0.001543	0.001544	0.001697	0.001698	0.001698	0	0	0	0	0	0	0.001746	0.001745	0.001745	0.00193	0.001953	0.001932	0.002021	0.002021	0.00202	0.002194	0.002205	0.002195	0.0016195	0.0014803	0.0015413	0.0015753	0.0016427	0.0016651	0	0	1e-06	0	1e-06	0	0	0	0	0	0	0	0.003472	0.002919	0.004024	0.003217	0.002565	0.003457	0
Sphaerobacter	0.003754	0.003752	0.003754	0.002949	0.002949	0.002948	0.005873	0.005874	0.005869	0.00405	0.004056	0.004063	0.004245	0.004243	0.004244	0.003355	0.003392	0.003354	0.004502	0.004479	0.004511	0.003502	0.003484	0.003499	0.0050815	0.0048084	0.0049988	0.0036367	0.0035446	0.003658	0.00447	0.004473	0.004471	0.003852	0.003879	0.00386	0	0	0	0	0	0	0	0	0	0	0	0	0.005669
Sphingobium	0.000632	0.000631	0.000632	0.000526	0.000526	0.000526	1e-05	1.1e-05	1e-05	1e-05	9e-06	9e-06	0.000717	0.000716	0.000716	0.000599	0.000606	0.000599	0.000645	0.000636	0.000647	0.000524	0.000522	0.00053	0.0006573	0.0006599	0.0006427	0.0004951	0.0005722	0.0001292	0.000593	0.000575	0.000586	0.000529	0.000528	0.000528	0.000815	0.000817	0.000815	0.000697	0.000704	0.000719	0.001373	0.000584	0.000619	0.000675	0.000806	0.000706	0.001104
Sphingomonas	0.000485	0.000487	0.000487	0.000404	0.000404	0.000406	0.001022	0.001025	0.001025	0.000749	0.000746	0.000754	0.000551	0.000553	0.000552	0.000461	0.000465	0.000462	0.000558	0.000556	0.000558	0.000456	0.000454	0.000456	0.0004808	0.0004908	0.0004492	0.000398	0.0003451	0.0003836	0.001198	0.001205	0.001208	0.001106	0.001092	0.001104	0.001847	0.001879	0.001855	0.00162	0.001615	0.001625	0.002422	0.003085	0.002244	0.001712	0.001978	0.001905	0.000501
Stanieria	0.001272	0.001272	0.001272	0.000424	0.000424	0.000425	0	0	0	0	0	0	0.001438	0.001439	0.001437	0.000482	0.000487	0.000483	0.001456	0.001441	0.001451	0.000477	0.00047	0.000478	0.0013338	0.001286	0.0012827	0.0003683	0.0004003	0.0004893	1e-06	1e-06	2e-06	1e-06	1e-06	1e-06	0	0	0	0	0	0	0.000565	0.000334	0.000774	0.000259	7.3e-05	0	0
Staphylococcus	0.000139	0.000138	0.000138	0.000358	0.000358	0.000358	3e-06	4e-06	3e-06	4e-06	4e-06	3e-06	0.000158	0.000158	0.000157	0.000409	0.000413	0.000408	0.000174	0.000174	0.000173	0.000449	0.00045	0.000446	0.0001704	0.0001823	0.0002078	0.0005479	0.0005643	0.0005954	0.000441	0.000424	0.000423	0.00094	0.000942	0.000943	0.000809	0.000781	0.000793	0.001845	0.001868	0.001853	0.001453	0.001084	0.001548	0.002543	0.003371	0.003598	0.000265
Staphylothermus	0.000265	0.000266	0.000266	0.000798	0.000797	0.000798	0.000279	0.000278	0.000279	0.000739	0.000733	0.000737	0.0003	0.000301	0.000301	0.000907	0.000917	0.000908	0.000345	0.00035	0.000347	0.00104	0.001044	0.001035	0.0008156	0.0008881	0.0008793	0.0023326	0.0023949	0.0024644	0.00039	0.000383	0.000383	0.001218	0.001218	0.00123	0	0	0	0	0	0	0	0	0.00031	0.000156	0.000293	0.000212	0.000885
Starkeya	0.000425	0.000426	0.000426	0.000354	0.000354	0.000355	0.000897	0.000902	0.000893	0.000657	0.000655	0.000653	0.000487	0.000488	0.000487	0.000404	0.000408	0.000405	0.00045	0.000447	0.000452	0.000368	0.000363	0.000367	0.0003962	0.0004418	0.0004473	0.0003365	0.0002935	0.0002886	0.000714	0.000711	0.000714	0.000558	0.000555	0.000557	0	0	0	0	0	0	0	0	0	0	0	0	0.000584
Stenotrophomonas	0.000859	0.000861	0.000861	0.000716	0.000716	0.000718	0.000999	0.000996	0.001008	0.000722	0.000722	0.000724	0.00096	0.000962	0.000962	0.000803	0.000812	0.000806	0.000384	0.000386	0.000385	0.000319	0.000313	0.000315	0.0006903	0.0005739	0.0006589	0.0005154	0.0005311	0.0005127	0.001629	0.00164	0.001654	0.001523	0.001532	0.001532	0.002219	0.002221	0.002259	0.001929	0.001932	0.001936	0.001211	0.001835	0.00178	0.000623	0.001246	0.000917	0.001042
Stigmatella	0.00096	0.000966	0.000965	0.0008	0.000799	0.000806	0.002023	0.002032	0.002033	0.001486	0.001482	0.001492	0.001085	0.001093	0.00109	0.00091	0.000919	0.000917	0.001181	0.001196	0.001191	0.00097	0.000969	0.000978	0.0004916	0.0005034	0.0004398	0.0003764	0.0003518	0.0003901	0.001631	0.001649	0.001647	0.001514	0.001498	0.001499	0	0	0	0	0	0	0	0	0	0	0	0	0.000455
Streptococcus	0.000203	0.000199	0.000199	0.000522	0.000518	0.000521	0.000196	0.000189	0.000187	0.000446	0.000439	0.000443	0.00023	0.000225	0.000225	0.000593	0.000595	0.000592	0.000195	0.000188	0.000187	0.000489	0.000482	0.000479	0.0003821	0.000376	0.0004133	0.0010662	0.0010341	0.0009912	0.000485	0.000481	0.000475	0.001069	0.001048	0.001055	0.001257	0.00123	0.001229	0.002842	0.002823	0.002819	0.002341	0.003919	0.002631	0.006849	0.00491	0.005009	0.000595
Streptomyces	0.011952	0.011949	0.011925	0.00641	0.006412	0.006457	4.2e-05	4.1e-05	3.9e-05	1.7e-05	1.6e-05	2e-05	0.013512	0.013511	0.013477	0.00729	0.007373	0.007346	0.01089	0.010769	0.010864	0.005743	0.005692	0.005825	0.0060318	0.0056667	0.0060326	0.0024086	0.0023669	0.0022412	0.023055	0.022899	0.02293	0.013762	0.013536	0.013699	0.026577	0.026576	0.026479	0.014768	0.014761	0.014866	0.032052	0.03544	0.029557	0.013751	0.013263	0.013193	0.00699
Sulfolobus	0.003877	0.003867	0.003865	0.011607	0.011609	0.011606	0.001674	0.001656	0.001667	0.004473	0.004417	0.004466	0.004384	0.004373	0.004368	0.013202	0.01335	0.013202	0.004944	0.00494	0.004926	0.014679	0.014765	0.014659	0.006825	0.0068661	0.0067035	0.0192824	0.0194865	0.0191835	0.004116	0.004078	0.004096	0.01221	0.01236	0.012311	0.004373	0.004309	0.00435	0.013417	0.013402	0.013442	0.001211	0.0005	0.000851	0.003217	0.002345	0.002399	0.008258
Sulfurimonas	0.000347	0.000344	0.000345	0.000289	0.00029	0.000286	0.000365	0.000362	0.000363	0.000269	0.000269	0.000268	0.000392	0.000389	0.00039	0.000329	0.000333	0.000326	0.000435	0.000434	0.000431	0.00036	0.000357	0.000356	0.0007959	0.0008595	0.0007669	0.0006149	0.0005974	0.0006173	0.000454	0.000445	0.000445	0.000419	0.000419	0.000409	0.000197	0.0002	0.000201	0.000169	0.000173	0.000176	0.002584	0.002085	0.001934	0.001245	0.001685	0.00134	0.000815
Sulfurospirillum	0.000206	0.000205	0.000205	0.000172	0.000172	0.00017	2e-06	2e-06	1e-06	1e-06	1e-06	1e-06	0.000233	0.000232	0.000232	0.000195	0.000198	0.000194	0.000266	0.000263	0.000267	0.000219	0.000222	0.000217	0.0004042	0.0004084	0.0004407	0.0002652	0.0003014	0.0002906	0.00016	0.000157	0.000157	0.000151	0.000147	0.000143	8.2e-05	7.8e-05	8.2e-05	6.9e-05	6.7e-05	6.1e-05	0.000161	0.00025	0.000387	0.000259	0.00022	0.000706	0
Symbiobacterium	0.000213	0.000214	0.000213	0.000555	0.000555	0.000555	0.000448	0.000451	0.000447	0.001032	0.001032	0.001031	0.000242	0.000241	0.000242	0.000631	0.000638	0.000632	0.000253	0.000252	0.000252	0.000646	0.000646	0.000651	0.0002774	0.0003149	0.0003151	0.0007343	0.0006974	0.0007309	0.000526	0.000531	0.000529	0.001159	0.001138	0.001133	0	0	0	0	0	0	0.00113	0.001001	0.000696	0.002231	0.001832	0.002117	0.000432
Synechococcus	0.008093	0.00808	0.00809	0.002708	0.002705	0.002679	0.001133	0.001126	0.00112	0.000332	0.00033	0.000321	0.00915	0.009136	0.009143	0.00308	0.00311	0.003048	0.010137	0.010132	0.010144	0.003359	0.003351	0.003321	0.0145066	0.0147136	0.0144378	0.0030783	0.0020932	0.0018331	0.011053	0.011059	0.011094	0.004498	0.004458	0.004426	0.007581	0.007569	0.007604	0.002633	0.002639	0.002614	0.015501	0.013092	0.015088	0.003477	0.004103	0.003951	0.013028
Synechocystis	0.005112	0.005109	0.005111	0.001706	0.001706	0.0017	0.012786	0.012752	0.012777	0.003736	0.003703	0.003701	0.006844	0.006842	0.006838	0.002289	0.002319	0.002285	2.2e-05	2.5e-05	2.2e-05	9e-06	8e-06	7e-06	0.0089701	0.0090928	0.009193	0.0028564	0.0027883	0.0027738	0.007939	0.007942	0.007931	0.003106	0.003102	0.003096	0.000102	9.9e-05	9.7e-05	3.6e-05	3.3e-05	3.4e-05	8.1e-05	0	0	0	0	0	0.009598
Syntrophobacter	0.000447	0.000448	0.000448	0.000373	0.000373	0.000374	0.000947	0.00095	0.000957	0.000696	0.000684	0.000693	0.000505	0.000506	0.000505	0.000423	0.000428	0.000425	0.000587	0.000591	0.000586	0.000484	0.000485	0.000485	0.0005071	0.0004562	0.0004982	0.0003293	0.0003815	0.0003414	0.000927	0.000919	0.000938	0.000953	0.000932	0.000941	0	0	0	0	0	0	0.000484	0.00025	0.001006	0.000156	0.000659	0.000635	0.000718
Syntrophobotulus	0.000202	0.000202	0.000202	0.000526	0.000526	0.000526	0.00042	0.000416	0.000418	0.000974	0.000968	0.000969	0.000229	0.000229	0.000229	0.000598	0.000605	0.000598	0.000265	0.000265	0.000264	0.00068	0.000686	0.00068	0.0003284	0.0003224	0.0003244	0.0007881	0.0007543	0.0007731	0	0	0	0	0	0	0	0	0	0	0	0	0	0	0	0	0	0	0.000308
Syntrophothermus	0.000133	0.000132	0.000132	0.000343	0.000343	0.000343	0.000279	0.000275	0.000272	0.000636	0.000642	0.000635	0.000151	0.00015	0.000149	0.00039	0.000394	0.00039	0.000178	0.000178	0.000177	0.000455	0.00046	0.000455	0.0002465	0.0002901	0.0002617	0.0006924	0.0006397	0.0006949	0.000141	0.000143	0.000144	0.000369	0.000364	0.000367	0	0	0	0	0	0	0	0	0	0	0	0	0.000278
Taylorella	0.000257	0.000253	0.000254	0.000214	0.000215	0.00021	0.000519	0.00051	0.000507	0.00038	0.000382	0.000372	0.000291	0.000286	0.000287	0.000243	0.000247	0.000239	0.000347	0.000343	0.000343	0.000288	0.000292	0.000282	0.0007076	0.0007459	0.0007772	0.0005625	0.0006141	0.0005872	0.00025	0.000244	0.000242	0.000218	0.000225	0.000218	0.000337	0.000331	0.000338	0.000302	0.000285	0.000295	0.00113	0.000834	0.000774	0.000778	0.001026	0.000776	0.000855
Terriglobus	0.035242	0.035243	0.035242	0.051827	0.051828	0.051828	0.036743	0.036775	0.036743	0.047435	0.047533	0.047495	0.039849	0.039852	0.039833	0.05895	0.059603	0.05896	0.046176	0.046271	0.046186	0.06733	0.067516	0.067246	0.0370395	0.0373779	0.0375695	0.0504638	0.0515257	0.0514701	0.018041	0.018016	0.018039	0.027628	0.027764	0.027691	0	0	0	0	0	0	0.017681	0.018846	0.018802	0.022312	0.025793	0.023282	0.019235
Thermacetogenium	0.00017	0.00017	0.000169	0.000441	0.000441	0.000441	0	0	0	0	0	0	0.00019	0.000189	0.000188	0.000494	0.000499	0.000493	0.000221	0.00022	0.000218	0.000566	0.000568	0.000565	0.0002884	0.0002963	0.0003041	0.0007178	0.0007514	0.0006958	0	0	0	0	0	0	0.000134	0.000131	0.00014	0.000352	0.000352	0.000353	0.000646	0.000334	0.000232	0.001142	0.000586	0.00134	0
Thermaerobacter	0.000164	0.000163	0.000163	0.000423	0.000423	0.000423	0.000338	0.000336	0.000339	0.000782	0.000795	0.000786	0.000185	0.000185	0.000184	0.000482	0.000487	0.000482	0.000186	0.000184	0.000186	0.000475	0.000473	0.000475	0.0002719	0.0003102	0.000274	0.0006994	0.0006956	0.0007552	0.000294	0.000295	0.000292	0.00072	0.000713	0.000715	0	0	0	0	0	0	0	0	0	0	0	0	0.00032
Thermincola	0.000185	0.000185	0.000185	0.00048	0.00048	0.00048	0.000383	0.000385	0.000385	0.000885	0.000893	0.000899	0.000209	0.000208	0.000208	0.000545	0.000551	0.000545	0.000243	0.000244	0.000244	0.000626	0.000625	0.000628	0.0003116	0.0002795	0.0002905	0.0007215	0.000694	0.0006939	0.000219	0.000219	0.000222	0.000561	0.000559	0.000564	0	0	0	0	0	0	0	8.3e-05	0	5.2e-05	0.000147	7.1e-05	0.000361
Thermoanaerobacter	0.000296	0.000295	0.000294	0.000765	0.000765	0.000765	3e-06	2e-06	4e-06	9e-06	8e-06	1.1e-05	0.000336	0.000335	0.000333	0.00087	0.000879	0.00087	0.000326	0.000327	0.000325	0.000833	0.000834	0.000841	0.0004751	0.0005293	0.0004617	0.0012238	0.0016302	0.0017258	0.000429	0.000432	0.000424	0.0011	0.001086	0.00109	0.00072	0.000711	0.000703	0.001857	0.001849	0.001874	0.000888	0.001334	0.002089	0.002802	0.003224	0.003316	0.000597
Thermoanaerobacterium	0.000297	0.000296	0.000295	0.000769	0.000768	0.000768	7e-06	9e-06	6e-06	1.5e-05	1.8e-05	1.8e-05	0.000256	0.000253	0.000253	0.000665	0.00067	0.000661	0.000384	0.000384	0.000379	0.000983	0.000982	0.000981	0.0004506	0.0005897	0.0005184	0.0013058	0.0012556	0.0013847	0.000345	0.000342	0.00034	0.000915	0.000903	0.000904	0	0	0	0	0	0	0.002099	0.002418	0.002631	0.0055	0.003078	0.005644	0.000389
Thermobifida	0.000668	0.000668	0.000668	0.00036	0.00036	0.000359	0.001405	0.001404	0.0014	0.000669	0.000663	0.000668	0.000755	0.000755	0.000755	0.000409	0.000414	0.000409	0.00078	0.00078	0.000782	0.000417	0.000414	0.000415	0.0009326	0.0009285	0.0008729	0.0004306	0.0004512	0.0004401	0.001172	0.001167	0.001175	0.000729	0.000711	0.000719	0	0	0	0	0	0	0.000646	0.000751	0.00031	0.000259	0.000586	7.1e-05	0.00094
Thermobispora	0.000784	0.000784	0.000784	0.000422	0.000422	0.000422	0.001643	0.001645	0.00165	0.000781	0.000782	0.000786	0.000886	0.000887	0.000886	0.00048	0.000485	0.00048	0.00076	0.000751	0.000756	0.000402	0.000394	0.000398	0.0009029	0.0008893	0.0008167	0.0004572	0.0004372	0.0004144	0.001147	0.001156	0.001151	0.000711	0.000684	0.000692	0	0	0	0	0	0	0.001534	0.0005	0.001393	0.000311	0.000293	0.000494	0.000933
Thermococcus	0.000372	0.000371	0.000368	0.002961	0.002962	0.002962	0.000161	0.000159	0.000159	0.001154	0.001158	0.001149	0.000421	0.000419	0.000416	0.003368	0.003407	0.00337	0.000495	0.000495	0.000487	0.003907	0.003923	0.003903	0.0004916	0.0005112	0.0005063	0.0069182	0.0070731	0.0071077	0.000456	0.000447	0.000451	0.003488	0.003474	0.003485	3.9e-05	4e-05	3.6e-05	0.000303	0.000313	0.000309	8.1e-05	0	0	0.000519	0.000733	0.000494	0.001017
Thermodesulfovibrio	0.000715	0.000715	0.000714	0.004288	0.004288	0.004289	0.001501	0.001498	0.001512	0.007965	0.007973	0.007959	0.000809	0.000809	0.000807	0.004878	0.004931	0.00488	0.000959	0.000964	0.000958	0.005709	0.005735	0.0057	0.0019868	0.0018472	0.0019131	0.0105944	0.0105638	0.0106873	0.000709	0.000704	0.000706	0.003827	0.003896	0.003901	0.002235	0.002206	0.002201	0.013379	0.013322	0.013424	0.000888	0.001001	0.001161	0.006953	0.007694	0.007196	0.002096
Thermofilum	0.000155	0.000155	0.000155	0.000465	0.000465	0.000465	0.000319	0.00032	0.000322	0.00086	0.000858	0.00087	0.000175	0.000175	0.000175	0.000529	0.000535	0.000529	0.000208	0.000207	0.000206	0.000621	0.000625	0.00062	0.0004642	0.0004369	0.0004585	0.0012837	0.001278	0.0012695	0.000142	0.000143	0.000143	0.00044	0.000436	0.000435	0	0	0	0	0	0	0	0	0	0	0	0	0.000626
Thermogladius	0.000109	0.00011	0.00011	0.000329	0.000328	0.000329	0	0	0	0	0	0	0.000123	0.000124	0.000124	0.000374	0.000377	0.000374	0.000147	0.000148	0.000147	0.00044	0.000441	0.000439	0.0003805	0.0004026	0.0003764	0.0011894	0.0011146	0.001229	0	0	0	0	0	0	0	0	0	0	0	0	0.000404	0.000167	0.000464	0.000363	0	0.001129	0
Thermomicrobium	0.001884	0.001883	0.001884	0.00148	0.00148	0.00148	0.003994	0.004001	0.003982	0.002761	0.002767	0.002744	0.002131	0.00213	0.00213	0.001684	0.001703	0.001684	0.002441	0.002448	0.002442	0.001905	0.001908	0.001894	0.0050899	0.0049275	0.0049745	0.0035922	0.0036165	0.0034636	0.001428	0.001424	0.001431	0.001245	0.001242	0.001248	0	0	0	0	0	0	0	0	0	0	0	0	0.004278
Thermomonospora	0.001091	0.001091	0.001089	0.000586	0.000586	0.000588	0.002306	0.002311	0.002303	0.001091	0.001092	0.001094	0.001234	0.001233	0.001231	0.000667	0.000674	0.000669	0.001063	0.001053	0.001064	0.000561	0.00056	0.000567	0.0008872	0.0009314	0.0009413	0.0004149	0.000449	0.0004202	0.001663	0.001669	0.001665	0.000997	0.000994	0.000986	0	0	0	0	0	0	0	0	0	0	0	0	0.001241
Thermoplasma	4.9e-05	4.9e-05	4.8e-05	0.000388	0.000389	0.000388	0	0	0	0	0	0	0	0	0	0	0	0	0	0	0	0	0	0	0	0	0	0	0	0	2.4e-05	2e-05	2.2e-05	5.1e-05	4.8e-05	4.9e-05	0	0	0	0	0	0	0	0	0	0	0	0	0
Thermoproteus	0.000486	0.000487	0.000487	0.00146	0.00146	0.00146	0.00033	0.000333	0.000336	0.000886	0.000895	0.000889	0.000376	0.000376	0.000376	0.001136	0.001149	0.001136	0.00044	0.000438	0.000441	0.001307	0.001313	0.001309	0.000461	0.0003999	0.0004145	0.0013302	0.0012346	0.0012528	0.000155	0.000156	0.000154	0.000488	0.000482	0.000486	0	0	0	0	0	0	0	0	0	0	0	0	0.001186
Thermosphaera	0.000104	0.000105	0.000106	0.000316	0.000316	0.000316	0.000216	0.000222	0.000218	0.000586	0.000583	0.000592	0.000118	0.000119	0.000119	0.000359	0.000363	0.000359	0.000141	0.000143	0.000144	0.000424	0.00043	0.000427	0.0003982	0.0004332	0.0003801	0.0011456	0.0011631	0.0011282	8.3e-05	8.1e-05	7.9e-05	0.000255	0.000251	0.000256	0	0	0	0	0	0	0	0	0	0	0	0	0.000327
Thermosynechococcus	0.000573	0.000572	0.000573	0.000192	0.000192	0.000189	0.001206	0.001203	0.001199	0.000355	0.000355	0.000353	0.000648	0.000647	0.000648	0.000218	0.00022	0.000216	0.00055	0.000558	0.000557	0.000183	0.000186	0.000185	0.0010427	0.0011339	0.0011352	0.0003306	0.0003431	0.0003251	0.001433	0.001414	0.001426	0.000615	0.000611	0.000597	0.00227	0.002248	0.002268	0.000815	0.000815	0.000804	0.000807	0.000417	0.000464	0.000156	0.000293	0.000635	0.001374
Thioalkalimicrobium	0.00015	0.000148	0.000148	0.000125	0.000125	0.000123	0.000313	0.000308	0.000303	0.000229	0.00023	0.000227	0.000169	0.000167	0.000168	0.000142	0.000144	0.00014	0.000201	0.0002	0.000201	0.000166	0.000169	0.000164	0.0003785	0.0003652	0.000366	0.0002994	0.0003125	0.000295	0	0	0	0	0	0	0	0	0	0	0	0	0.000161	8.3e-05	7.7e-05	0	0.000147	7.1e-05	0.000454
Thioalkalivibrio	0.000229	0.000228	0.000228	0.000191	0.000191	0.00019	2e-06	2e-06	2e-06	2e-06	2e-06	2e-06	0.000259	0.000258	0.000258	0.000217	0.00022	0.000216	0.000199	0.000197	0.000203	0.000169	0.000164	0.000168	0.0004507	0.000402	0.0004056	0.0003391	0.000345	0.0003509	0.00037	0.000368	0.000371	0.000357	0.000354	0.00035	0.000785	0.000779	0.000799	0.000676	0.00068	0.000694	0.000161	0.000417	0.000464	0.000104	0	7.1e-05	0.0004
Thiomonas	0.000325	0.000325	0.000325	0.000271	0.00027	0.00027	0.000285	0.000292	0.000274	0.000204	0.000195	0.000204	0.000367	0.000367	0.000367	0.000307	0.00031	0.000308	0.000173	0.000173	0.000174	0.000143	0.000137	0.000141	0.0002016	0.0002485	0.0002068	0.0001659	0.0001711	0.0001713	0.000353	0.000358	0.000348	0.000334	0.00033	0.00033	1.6e-05	1.7e-05	1.9e-05	1.4e-05	1.4e-05	1.6e-05	8.1e-05	8.3e-05	0.000387	0.000156	0.000366	0.000141	0.000496
Trichodesmium	0.002045	0.002047	0.002045	0.00068	0.00068	0.000685	0.004437	0.004432	0.004429	0.001289	0.001286	0.001298	0.002313	0.002316	0.002313	0.000775	0.000784	0.00078	0.002336	0.002337	0.002334	0.00077	0.00077	0.000774	0.0014358	0.0014271	0.0014029	0.000436	0.0003927	0.0004136	0.003256	0.003241	0.003259	0.001271	0.001255	0.001268	0	0	0	0	0	0	0.00113	0.00025	0.000155	0.000259	7.3e-05	7.1e-05	0.001617
Turtle	0.002151	0.002158	0.002147	0.00216	0.002158	0.002149	0	0	0	0	0	0	0	0	0	0	0	0	0	0	0	0	0	0	0	0	0	0	0	0	0	0	0	0	0	0	0	0	0	0	0	0	0	0	0	0	0	0	0
Variovorax	0.00118	0.001181	0.001181	0.000983	0.000983	0.000985	0.001085	0.001088	0.001089	0.000784	0.000797	0.000796	0.001334	0.001338	0.001335	0.001118	0.001129	0.00112	0.001263	0.00126	0.001268	0.00104	0.001036	0.001037	0.0008573	0.0007945	0.000852	0.0006237	0.0004133	0.0003342	0.001833	0.001853	0.001846	0.00163	0.001614	0.001632	0.002873	0.002904	0.002883	0.0025	0.002503	0.002493	0.000242	0.00025	0.000232	0.000259	0.000366	0.000212	0.000897
Verminephrobacter	0.000503	0.000505	0.000505	0.000419	0.000419	0.000421	0.001068	0.001072	0.001066	0.000781	0.00078	0.000782	0.00057	0.000572	0.000571	0.000478	0.000483	0.00048	0.000596	0.000597	0.0006	0.000495	0.000492	0.000492	0.0005293	0.0005773	0.000502	0.0003597	0.0003796	0.0003913	0.001262	0.001274	0.001271	0.001126	0.001109	0.001123	2.8e-05	2.7e-05	3e-05	2.6e-05	1.8e-05	2.5e-05	0.000323	0.000417	0.000155	0.000519	0	0.000282	0.000415
Verrucosispora	0.00131	0.00131	0.001308	0.000703	0.000703	0.000707	0.002754	0.002772	0.002752	0.001307	0.0013	0.001306	0.001479	0.001479	0.001476	0.000799	0.000808	0.000803	0.001331	0.001318	0.00132	0.000703	0.000692	0.000708	0.0009459	0.0009263	0.0009123	0.0004325	0.0004724	0.0004045	0	0	0	0	0	0	0	0	0	0	0	0	0.000161	8.3e-05	0.00031	0.000104	0	0	0.001251
Vibrio	0.001705	0.001704	0.001705	0.005401	0.005401	0.005401	0.001454	0.001439	0.001427	0.004641	0.00465	0.004622	0.001921	0.00192	0.001921	0.00612	0.006187	0.006119	0.002158	0.002167	0.002159	0.006792	0.006815	0.006788	0.001003	0.0009562	0.0009889	0.0049743	0.0050527	0.0050058	0.002894	0.002851	0.002876	0.008376	0.008344	0.008328	0.005328	0.00531	0.005374	0.0161	0.016081	0.016094	0.00872	0.008005	0.00797	0.018888	0.01722	0.017708	0.003141
Vulcanisaeta	0.000429	0.000429	0.000429	0.001286	0.001287	0.001286	0.000463	0.000455	0.000453	0.00122	0.001211	0.001213	0.000486	0.000485	0.000484	0.001463	0.00148	0.001464	0.000282	0.000285	0.000282	0.000845	0.000847	0.000845	0.0009366	0.0008821	0.0009384	0.0026371	0.0026277	0.0026334	0.000221	0.000218	0.000221	0.000692	0.000678	0.000685	0	0	0	0	0	0	0	0	0	0.000208	7.3e-05	0.000212	0.00117
Weeksella	0.000582	0.000584	0.000583	0.000643	0.000642	0.000642	0.001229	0.001231	0.001227	0.001184	0.001195	0.001191	0.000658	0.000661	0.000659	0.000731	0.000738	0.00073	0.000741	0.000743	0.000739	0.000807	0.000809	0.000805	0.0013495	0.0013845	0.0013049	0.0013631	0.0014847	0.0013194	0.000527	0.000525	0.00053	0.000623	0.000622	0.000619	0	0	0	0	0	0	0.002584	0.004837	0.002786	0.003373	0.003224	0.004304	0.00172
Wolbachia	0.000434	0.000422	0.000425	0.000361	0.000364	0.00035	0.000281	0.000275	0.000272	0.000202	0.000206	0.000196	0.000491	0.000478	0.000481	0.000411	0.000418	0.000399	0.000543	0.00053	0.000529	0.00045	0.000454	0.000437	0.0013775	0.0012635	0.0010394	0.000923	0.0011334	0.0006895	0.000521	0.000507	0.000508	0.000479	0.000473	0.000463	0.000678	0.000679	0.000685	0.000589	0.000575	0.000573	0.000727	0.001418	0.001161	0.00083	0.000586	0.001129	0.001901
Xanthomonas	0.000445	0.000446	0.000446	0.000371	0.000371	0.000372	6e-06	9e-06	7e-06	5e-06	3e-06	5e-06	0.000506	0.000507	0.000507	0.000423	0.000428	0.000425	0.000403	0.0004	0.000401	0.000333	0.000325	0.000333	0.0003903	0.0003109	0.0003392	0.0003561	0.0002915	0.000271	0.001693	0.001707	0.001699	0.00168	0.001652	0.001661	0.002011	0.002047	0.002052	0.001785	0.001752	0.001779	8.1e-05	0.000167	0.000232	5.2e-05	7.3e-05	0	0.0007
Xylella	0.000829	0.000824	0.000824	0.000691	0.000692	0.000691	0.000934	0.000932	0.000917	0.000682	0.000673	0.000676	0.000936	0.000929	0.00093	0.000785	0.000795	0.000785	0.001087	0.001087	0.001081	0.000901	0.000905	0.000898	0.0016861	0.0016151	0.001663	0.0012561	0.0012833	0.0012821	0.001142	0.001148	0.001146	0.001055	0.001043	0.001055	0.002117	0.002131	0.002086	0.001818	0.001822	0.001844	0.001211	0.002168	0.00147	0.001193	0.000366	0.000988	0.002038
Yersinia	0.004296	0.004291	0.004304	0.009882	0.00988	0.009889	0.006776	0.00675	0.006796	0.016462	0.016402	0.016387	0.004797	0.004788	0.0048	0.011048	0	0.011062	0.004887	0.004896	0.004903	0.012385	0.01247	0.012367	0.0036167	0.0032633	0.0034285	0.0072501	0.0075167	0.0074431	0.005843	0.005821	0.005814	0.010779	0.010869	0.010827	0.007287	0.007271	0.007255	0.017608	0.017575	0.01761	0.00331	0.002919	0.002786	0.006694	0.006888	0.007055	0.005015
Zymomonas	0.000628	0.000621	0.000623	0.000523	0.000524	0.000517	0.000763	0.000745	0.000747	0.000573	0.00058	0.000562	0.00071	0.000702	0.000704	0.000595	0.000603	0.000588	0.000831	0.000828	0.000824	0.000689	0.000694	0.00068	0.0012059	0.0011848	0.0012013	0.0009151	0.0009741	0.0009514	0.000818	0.000823	0.000819	0.000773	0.00078	0.000765	0.00124	0.001229	0.00127	0.001069	0.00106	0.001062	0	0	0	0	0	0	0.001577
[truncated: 41 more columns]
